# Supplementary material for: Nuclear Receptor HNF4α Binding Sequences are Widespread in Alu Repeats
Source: BMC Genomics. 2011 Nov 15;12:560. doi: 10.1186/1471-2164-12-560 (PMC3252374; doi:10.1186/1471-2164-12-560)
Supplement: Additional file 2 — Supplementary Tables. Six tables with frequencies of HNF4α binding sites in repetitive DNA, complete PBM and GO results, and primers used in this study. [file 1471-2164-12-560-S2.XLS]

## Sheet: Coversheet
Supplementary Tables S1 through S6 for Bolotin et al. 2011, Nuclear Receptor HNF4α Binding Sequences are Widespread in Alu Repeats
Table S1	Frequency of HNF4a-bound sequences from PBM3 in Alu repeats in the human genome (hg18).
Table S2.	Primers used in this study.
Table S3	Frequency of HNF4a binding sequences in Alu subfamilies.
Table S4.	Frequency of HNF4a binding sequences in non Alu repeats.
Table S5.	PBM3 sequences and HNF4a binding scores.
Table S6.	GO analysis of genes with >8 HNF4a-Alu elements within 5 kb upstream of +1

## Sheet: Table S1
Table S1: Frequency of HNF4a-bound sequences from PBM3 in Alu repeats in the human genome (hg18).
Sequence*	# in Alus	# in hg18	%	PBM score**
TGACCTCGTGATC	101229	101259	99.9704	0.624667
TGAACCCGGGAGG	122111	122158	99.9615	0.758883
TGAACCTGGGAGG	126196	126368	99.8639	0.734825
TGACCTCATGATC	41447	41545	99.7641	0.675674
TGAACCCGGGAGA	5700	5716	99.7201	0.613373
TGGGGTTTCACCG	13385	13428	99.6798	0.696514
TGAACCCGGAAGG	4520	4535	99.6692	0.689312
TGACCTTGTGATC	40637	40786	99.6347	0.636463
TGAACTCGGGAGG	6783	6810	99.6035	0.8244
GCACTTTGGGAGG	469851	471728	99.6021	0.841573
TGAATCCGGGAGG	5765	5789	99.5854	0.719475
ACACTTTGGGAGG	38828	38993	99.5768	0.685246
GCACTTCGGGAGG	8683	8721	99.5643	0.873361
TGACCTCGCGATC	775	779	99.4865	0.769633
TGAACCCGAGAGG	4133	4156	99.4466	0.624129
GTACTTTGGGAGG	15294	15386	99.4021	0.63301
TGAACCCGGGGGG	1319	1328	99.3223	9.02053
TGACCTTGCGATC	411	414	99.2754	0.726905
TGACCTCGTGATT	2863	2888	99.1343	0.625519
GCACTCTGGGAGG	13202	13342	98.9507	0.735587
TGAGCCCGGGAGG	5450	5517	98.7856	0.706989
TGAGCCTGGGAGG	19616	19895	98.5976	0.694464
TGACCTCGTGACC	1070	1088	98.3456	0.666189
TGACCTCGTGACC	1070	1088	98.3456	0.682693
TGAACGCGGGAGG	642	653	98.3155	0.721506
TGACCTCAAATGA	8625	8779	98.2458	0.632609
GAACCCGGGGGGC	981	999	98.1982	6.75576
TGAACCCTGGAGG	6788	6914	98.1776	0.64949
TGAACCAGGGAGG	7001	7138	98.0807	0.697788
TGACCTCAGATGA	7726	7886	97.9711	0.633084
TGAACCCGGGTGG	875	894	97.8747	0.754571
TGAACCCAGGGGG	2152	2200	97.8182	4.51989
GAACTTTGGGAGG	9920	10144	97.7918	0.755576
TGACCCCGTGATC	787	807	97.5217	0.848395
TGAATCTGGGAGG	7431	7621	97.5069	0.737391
TGACCTCGTGGTC	882	905	97.4586	0.657897
TGAACTTGGGAGG	5782	5934	97.4385	0.816178
TGACCTCGTGATG	600	617	97.2447	0.719838
TGAACCCCGGGGG	510	525	97.1429	4.28308
TCCAGCCTGGGGG	8291	8537	97.1184	4.59737
CGACCTTGTGATC	613	632	96.9937	0.621143
TGACCTCGAGATC	402	416	96.6346	0.666955
TGCACTTTGGGAG	4317	4469	96.5988	0.654464
GCACCTTGGGAGG	5176	5377	96.2619	0.811811
TGAACCTGGGGGG	1386	1442	96.1165	9.20017
TGGACCCGGGAGG	857	894	95.8613	0.920745
TGAACGTGGGAGG	1007	1051	95.8135	0.946976
TGACCTCTTGATC	1415	1481	95.5436	0.76384
TGACCTCCTGATC	1853	1944	95.3189	0.641203
TGACCTTATGATC	1027	1078	95.269	0.631102
TGGGAGGTGGAGG	37337	39496	94.5336	2.00582
GGACTTTGGGAGG	5020	5332	94.1485	0.916198
TGACCTCTGGTGA	1546	1652	93.5835	0.665215
TGACCTCAGGTGG	1775	1906	93.127	0.617615
TGACCCCGGGAGG	423	455	92.967	1.01535
TGACCTTGTGATT	1522	1638	92.9182	0.627974
TGACCTGAGGTCA	1311	1433	91.4864	0.69422
TGAACATGGGAGG	1500	1664	90.1442	0.856944
TGACCCCAGGTGA	1166	1308	89.1437	0.748223
TGAACCTGGGTGG	1063	1200	88.5833	0.802206
TGAACTGGGGAGG	1839	2106	87.3219	2.16821
TGACCTCAGCTCA	1162	1340	86.7164	0.6589
TGACCTTGTGGTC	478	557	85.8169	0.623156
TGGACCTGGGAGG	1110	1309	84.7976	0.756938
TGACCCTGTGATC	595	704	84.517	0.672556
TGACCTTGTGACC	516	614	84.0391	0.678181
TGACCTTGTGACC	516	614	84.0391	0.673056
TGAACCCCAGGGG	459	555	82.7027	1.36645
TGACCCTGGGAGG	856	1037	82.5458	0.698715
TGACCTCATGACC	546	689	79.2453	0.698405
TGACCTCATGACC	546	689	79.2453	0.668051
TGACCTTTTGATC	206	281	73.3096	0.800822
TGACCTTTTGATC	206	281	73.3096	0.795102
TGACCTTTTGATC	206	281	73.3096	0.77971
TGACCTTTTGATC	206	281	73.3096	0.76587
TGACCTTTTGATC	206	281	73.3096	0.751399
CGACCTTTGCCTC	26	39	66.6667	0.733785
TGAACTCTGGACC	170	262	64.8855	0.628138
TGACCTCGGGAGG	45	70	64.2857	0.742351
TGAACTTTGATCG	4	7	57.1429	0.757695
TGACCCTTGATCG	5	9	55.5556	0.739512
CGAACTTTGACCT	11	21	52.381	1.35269
GACCTCTCGACCT	10	22	45.4545	0.651352
TGAACTCTGACCT	155	380	40.7895	0.683438
TGACCTCGGGTGG	19	49	38.7755	0.926541
TGGACTTTCACCA	59	160	36.875	0.700067
TGAACCTTGGACG	3	9	33.3333	0.617573
TGACCTTTGGTGA	65	216	30.0926	0.683501
CGATCTTTGACCT	5	17	29.4118	0.718365
TGACCTTGGGAGG	67	229	29.2576	0.672141
CGAACTCTGACCC	3	13	23.0769	0.720556
TGACCCCTGGAGG	39	175	22.2857	0.935298
TGAACCTTGAACG	3	16	18.75	0.622846
TGACCCCAGGGGG	21	116	18.1034	4.13552
TGACCCTGGGGGG	15	89	16.8539	8.79449
TGACCTCTGATCT	33	197	16.7513	0.716755
TGACCTTCGGCCG	1	6	16.6667	0.624724
TGAACTTTGGTCG	1	6	16.6667	0.620463
CGACCTTTGCCCC	3	18	16.6667	2.02122
TGACCTCAGGGGG	12	75	16	5.24375
GCACCTTTGACCT	11	70	15.7143	0.651286
TGAACTCTGGACT	33	211	15.6398	0.650769
TGACCTTAGGCCG	2	13	15.3846	0.68324
TGACCTTTGCCTC	27	182	14.8352	0.82382
GAACCTTTGACCT	8	56	14.2857	0.874091
TGACCTCCGGGGG	2	14	14.2857	5.80336
CGACCTTTGTAAC	1	8	12.5	0.706955
GTACCTTTGACCT	6	49	12.2449	0.617561
TGACCTCTTGGGG	16	132	12.1212	1.53998
TGGACTTTTGCCA	14	116	12.069	0.66216
TGACCTTTGATCC	12	100	12	2.61347
TGACCTTTGATCC	12	100	12	1.47571
TGGACTCTGGCCG	5	42	11.9048	0.654525
TGACCTCGAACCT	2	17	11.7647	0.672177
TGACCCCGGGTGG	6	52	11.5385	1.08079
TGACCTCAGACCG	2	18	11.1111	0.625976
TGACCCTTGGAGG	11	103	10.6796	0.717092
GGACCTTGAACCC	5	47	10.6383	1.55225
TGAACTTCGACCT	2	19	10.5263	0.735138
TGACCTTCGCACA	1	10	10	0.662135
TGGACTTTGATCG	1	10	10	1.40787
TGACCCCGTGGGC	3	30	10	0.866277
TGACCTTGCGCCT	1	10	10	0.627536
TGACCTTTCGCCT	1	10	10	0.736106
TGACCTTCCGCCT	2	20	10	0.630147
CGACCTTTTCACC	1	10	10	0.636523
CGACCTCTGCCCG	1	10	10	0.680944
TGACCTCTGGTGG	21	212	9.90566	0.695629
TGCACTTTGACCT	10	103	9.70874	0.994842
TGAACTTCGGACT	2	23	8.69565	0.630851
TGGACTTTGCCCG	1	12	8.33333	1.2146
TGACCTCTGGAGC	12	149	8.05369	0.642418
CGACCTCTGACCT	5	64	7.8125	0.776433
TGACCTTTAACTC	8	103	7.76699	0.695671
TGCTCTTTGACCC	11	146	7.53425	0.617059
TGACCTCAAACCT	8	115	6.95652	0.643383
TGGACTCTGACTC	10	152	6.57895	0.705138
TGACCTTTGTGAT	9	138	6.52174	0.805532
TGACCTCTGGCCG	3	46	6.52174	0.788378
TGACCTTTGATCG	1	16	6.25	1.24189
TGAACTCTGAACC	8	133	6.01504	0.627549
TGACCTCTGGACT	8	133	6.01504	0.755167
TGACCTCGCACCT	1	17	5.88235	0.652813
TGGACTTTGGCCG	2	34	5.88235	1.15339
TGACCCCGGTGGG	1	17	5.88235	1.02265
TGGACTCTGAGCG	1	17	5.88235	0.637906
TGACCTCTGATCA	9	154	5.84416	0.745953
TGACCTTTCCGCT	1	18	5.55556	0.82685
CGACCTTTGCCCA	1	18	5.55556	1.1862
AACCCTTGACCCC	5	90	5.55556	0.995442
TGGACTTTGCCGT	1	18	5.55556	0.687094
TGAACTTTGGCCT	9	166	5.42169	0.695988
TGACCTTTGGGCT	6	115	5.21739	0.750612
TGAACTCTGAACT	14	271	5.16605	0.621254
TGACCTCTCACCT	12	238	5.04202	0.671861
TGACCTCCAACCT	6	119	5.04202	0.638204
TGACCCTTGACCT	7	140	5	1.1345
TGACCCCGAGGGG	2	40	5	2.22178
TGACCCTGGGTGG	9	183	4.91803	0.741687
TGAACCTTGACCT	7	143	4.8951	0.884395
TGATCCCTGGGGG	4	82	4.87805	4.98361
TGACCTCTGACCT	22	453	4.85651	0.894831
TGACCTTGGGTGG	10	213	4.69484	0.800897
TGACCCTCGACCT	1	22	4.54545	0.616317
TGCCCTTTGGCCT	8	186	4.30108	0.628463
TGACCTTGGGGGA	7	164	4.26829	1.50644
TGACCTCACACCT	6	146	4.10959	0.671718
TGATCTTTGACCT	6	148	4.05405	0.633356
TGAACTTTGACCT	7	174	4.02299	2.03448
TGACCTTCGGATC	1	25	4	0.626596
TGACCTTTGTTTT	15	385	3.8961	0.812401
TGACCTTTTGGCT	6	156	3.84615	0.663931
TGACCTTTTGGCT	6	156	3.84615	0.653452
TGGACTTTGTAGT	5	133	3.7594	0.683169
GCCCCTTTGACCT	3	80	3.75	0.619334
TGACCTTTCTACC	4	112	3.57143	0.730153
TGACCTTTCTACC	4	112	3.57143	0.679953
AAACCTTTGACCT	7	200	3.5	0.656668
TGACCTTTTTTTG	12	355	3.38028	0.789711
TGGACTCTAACCC	2	60	3.33333	0.672985
TGACCTTTGATTG	4	122	3.27869	0.760198
TGACCTTTGAGCC	3	92	3.26087	1.42251
TGACCTTTGAGCC	3	92	3.26087	1.06422
TGAACTTTGGACC	2	62	3.22581	1.5742
TGACCCTAGGGGG	1	31	3.22581	4.26524
TGAACTTTGGTGG	4	126	3.1746	0.623019
TGACCTCTGTGGG	6	192	3.125	0.849572
TGACCTCTGACTC	6	193	3.10881	0.767584
TGCACTTTGGACT	3	98	3.06122	0.919111
TGGACTTTTACCA	3	98	3.06122	0.647499
TGAACTTTGAGCT	6	198	3.0303	0.638964
TGACCTTTGATCA	5	168	2.97619	1.42442
TGGACTTTCACCC	3	102	2.94118	0.893443
TGACCTTTGATGA	4	136	2.94118	0.683307
TGACCTCTGGAGG	5	171	2.92398	0.735118
TGACCCCTGACCT	11	381	2.88714	0.925497
TGAACTCTGACCC	4	139	2.8777	0.749801
TGACCTTTGATTC	3	105	2.85714	0.855948
TGACCTTTTCATC	5	175	2.85714	0.739016
TGACCTTTTCATC	5	175	2.85714	0.643895
TGAACCTTGATCC	2	70	2.85714	0.615284
TGACCTTTAGCCT	2	71	2.8169	0.762115
TGACCTTAGGTCC	1	36	2.77778	0.639876
CGACCTTTGCCCT	1	36	2.77778	1.79707
TGACCTCTGGCCT	7	254	2.75591	0.678667
ACACCTTTGACCT	2	75	2.66667	0.664451
TGGACTCTGGCCA	5	189	2.6455	0.67433
TGACCTTTGGCCT	4	155	2.58065	1.34228
TGGACTTTGGAAG	5	196	2.55102	0.749003
TGACCTGTGCACC	2	79	2.53165	0.645695
TGACCTTTAGGCT	2	79	2.53165	0.625051
TCAACTTTGACCT	3	120	2.5	0.633444
TGGACTTTGGTGG	4	162	2.46914	0.917161
AGACCTTTGGGGG	2	82	2.43902	3.49806
TGGACTTTTGCCT	3	123	2.43902	0.612707
TGACCTTGAACCT	4	164	2.43902	0.629272
TGACTCTTGGGGG	2	83	2.40964	4.55897
TGACCTTTTAATC	3	125	2.4	0.774414
TGACCTTTTAATC	3	125	2.4	0.702782
CAACCTTTGAACC	1	42	2.38095	0.746172
TGACCTTTGATCT	3	127	2.3622	1.47865
TGACCTTTGACTG	2	86	2.32558	0.840988
GAACCTTTGGACT	1	43	2.32558	0.712461
TGACCTCTGAGGG	4	173	2.31214	0.786086
TGCACTTTGCACT	3	131	2.29008	0.617983
TGACCTTTCCACC	3	131	2.29008	0.710712
TGACCTTTCCACC	3	131	2.29008	0.676991
TGGGGTTTGACCT	2	88	2.27273	0.772619
TGACCCCGTGGGG	1	44	2.27273	1.85016
GGACCCCGGGGGG	1	44	2.27273	8.63503
TGGACTTTGGTAC	1	46	2.17391	0.811721
TGGACTATGACCT	1	46	2.17391	0.67347
TGGACCTTGACCT	2	93	2.15054	1.1245
TGACCCTGGATCC	2	94	2.12766	0.648606
TGACCTTTTATCT	4	192	2.08333	0.710911
TGACCCTGGGGGA	3	145	2.06897	1.47051
TGGACTTTGCAAT	3	145	2.06897	0.777185
TGACCTTTGAGGC	2	97	2.06186	0.667003
TGACCCCCGACCT	1	49	2.04082	0.661408
TGACCCTTGGCCA	3	147	2.04082	0.652063
TGACCTTGGGGGC	2	99	2.0202	1.59143
TGACCCTAGACCA	1	51	1.96078	0.615041
TGACCTCTAACCT	2	102	1.96078	0.740735
TGACCTTTTCTCT	8	414	1.93237	0.675209
TGAACTTTGCCTC	2	105	1.90476	0.635077
TGACCTTTCCACT	3	158	1.89873	0.73347
TGACCTTTGGTGG	2	107	1.86916	0.772333
TGACCCTGGTGGG	2	108	1.85185	0.836741
TGACCTGTGCCCC	2	109	1.83486	0.645653
TGACCTTTGGGGT	2	111	1.8018	0.826333
TGACCTTTTCACC	2	113	1.76991	0.762945
TGACCTTTTCACC	2	113	1.76991	0.732763
TGAACTTTGGACT	3	170	1.76471	1.3548
TGAACTTTGAACT	5	286	1.74825	1.04464
TGACCCTGAGGGG	2	116	1.72414	2.08873
TGACCCCTGGTGG	2	117	1.7094	0.932487
GGACCCTGGGGGG	2	119	1.68067	8.32034
TGACCTTTCACCA	2	119	1.68067	0.783064
TGACCCTTCACCT	2	122	1.63934	0.628947
TGACCTTTGGTGC	1	61	1.63934	0.741399
TGAACTTTGCACT	2	123	1.62602	0.818891
TGACCCCTGTGGG	2	124	1.6129	1.04974
TGACCTTTGAAGT	2	126	1.5873	0.725159
TGCCCTTTTGACC	2	126	1.5873	0.768491
TGCCCTTTTGACC	2	126	1.5873	0.674054
TGGACTTTGCTCA	2	127	1.5748	0.953276
TGACCTTGATCCT	2	128	1.5625	0.618538
GGACTTTTGGACT	2	130	1.53846	0.729684
TGACCTCTGGGGG	2	130	1.53846	4.88835
TGGACTCTTACCC	1	65	1.53846	0.632743
TGAACTTTGGTCT	2	132	1.51515	0.657647
TGACTCTGGGGGG	1	66	1.51515	8.93687
TGACCTCTAGGGG	1	67	1.49254	1.80067
TGACCCTGTGGGG	3	203	1.47783	2.09855
TGACCTTGCACCT	1	68	1.47059	0.641619
TGACCTTTGTATT	3	204	1.47059	0.800331
TGGACTCTGCACT	2	137	1.45985	0.793413
TGACCTTTGCCCC	2	137	1.45985	3.91725
TGACCTTTGCCCC	2	137	1.45985	2.23575
AGACCCTTGACCC	1	69	1.44928	0.616071
TGCCCTTTGGTCT	2	139	1.43885	0.641582
TGACCTTTGTAAT	2	139	1.43885	0.862677
TGACCCTTGGGGG	1	70	1.42857	4.64845
TGACCCTTGCATC	1	70	1.42857	0.661185
TGACCTTTGTAGC	1	71	1.40845	0.753965
TGACCTTTTGGGG	2	142	1.40845	1.60749
TGACCTTTTGGGG	2	142	1.40845	0.764629
AGACCCTTGGGGG	1	71	1.40845	3.62444
TGACCTCTGCCCT	5	356	1.40449	0.74979
TGGACTTTGGCAA	2	143	1.3986	0.679927
TGACCTGTGTACC	1	72	1.38889	0.639111
TGCACTTTGCCCT	2	147	1.36054	0.793574
AGGTCATTGACCT	1	74	1.35135	0.713254
GGACTCTTGGACT	11	820	1.34146	0.638244
CAACCTTTGACCT	1	75	1.33333	1.04021
TGCACTTTGCCCC	1	75	1.33333	0.785378
TGACCTGTGAACC	1	75	1.33333	0.643608
AGGACTTTGGACC	1	75	1.33333	1.10927
TGGACTCTGGAGG	3	227	1.32159	0.696803
CGACCTTTGTCTC	1	76	1.31579	0.643801
TGACCTTTTGCCC	1	76	1.31579	0.954677
TGACCTTTTGCCC	1	76	1.31579	0.80021
TGACCTTTGACCT	3	229	1.31004	4.2767
TGACCACTGGGGG	1	77	1.2987	5.12887
TGACCTTCAACCT	2	157	1.27389	0.701668
TGACCTTTTTTCT	5	395	1.26582	0.684331
TGACCTTTTTATC	3	237	1.26582	0.685225
TGACCTTTTTATC	3	237	1.26582	0.675963
TGACCCTTGGAGC	1	80	1.25	0.701791
TGACCTTTGAACT	2	161	1.24224	2.45601
TGACCTTTTACTT	2	168	1.19048	0.744245
TGCCCTTTGTACC	1	84	1.19048	0.695879
TGACCTCTGAATG	2	169	1.18343	0.735233
TGACCTTTGCTTT	4	339	1.17994	0.759872
TGACCTTTAACCC	1	85	1.17647	1.97551
TGACCTTTAACCC	1	85	1.17647	1.48363
TGTACTTTGAACT	2	171	1.16959	0.631544
TGACCTTTGATTT	3	262	1.14504	0.853614
TGGACCTTGAACA	1	88	1.13636	0.669475
TGTACTTTGACCT	1	89	1.1236	0.97482
TGCCCTTTGATCC	1	89	1.1236	0.749751
TGACCTTTAATCC	1	89	1.1236	0.906604
TGACCTTTAATCC	1	89	1.1236	0.784299
TGACCTTTGGTAG	1	90	1.11111	0.698682
TGACCTTTCTTCT	4	361	1.10803	0.743884
TGACCTTTGAGAC	1	91	1.0989	0.841545
TGACCTTTGAATC	1	91	1.0989	0.793838
TGGACTTTGCACT	1	91	1.0989	1.34703
TGACCTTTGATGG	1	91	1.0989	0.789385
TCACCTTTGAACC	1	92	1.08696	0.639884
TTACCTCTGGGGG	1	92	1.08696	2.61335
TGCACTTTGTACC	1	92	1.08696	0.667011
TGACCCTTGAGGG	1	92	1.08696	0.754615
GACCCTTTGACCT	1	93	1.07527	0.719764
TGACCCTTGCCCA	1	93	1.07527	0.714918
TGCCCTCTGACCT	3	280	1.07143	0.631683
TGACCTGTGACCT	2	192	1.04167	0.625266
TGACCCTGGAACC	1	97	1.03093	0.652808
TGGACTTTCACCT	1	98	1.02041	0.783255
TGACCTTTGCCTA	1	99	1.0101	0.731457
TGACCTTTGTATC	1	99	1.0101	0.836454
TGGACTTTGGGGG	3	297	1.0101	5.51838
TGACCTCTGTCCC	2	200	1	0.713199
TGACCTCATACCT	1	100	1	0.63132
TGGACCTTGCCCT	1	100	1	0.811718
TGGACTTTGCTTG	1	100	1	0.694686
TGGACTCTGACTA	1	100	1	0.62824
TGACCTTTGATAG	1	101	0.990099	0.677021
TGACCTTTGGGGG	1	101	0.990099	4.77038
TGGACTTTGTATT	2	203	0.985222	0.74065
TGGACTCTTACCA	1	102	0.980392	0.638701
TGGACTTTAGACA	1	102	0.980392	0.794027
TGGACTTTCAACA	1	103	0.970874	0.66516
CACCCTTTGACCT	1	104	0.961538	0.665721
TGACCTTTACCCA	1	104	0.961538	0.867242
TGACCTTTATACA	1	104	0.961538	0.707979
TGGACTCTGATCA	1	105	0.952381	0.719659
TGACCTTTGAAAG	2	210	0.952381	0.805171
GGACCTCTGGGGG	1	106	0.943396	4.91205
GGACCTTTGCACC	1	107	0.934579	0.699375
TGACCTTTGTGTT	2	215	0.930233	0.786365
TGAACTTTGCCCA	1	108	0.925926	0.779821
TGACCTTTTGTGG	1	108	0.925926	0.789347
TGACCTTTTGTGG	1	108	0.925926	0.696031
TGACCTTTGGCTA	1	108	0.925926	0.849093
TGACCTTTGTATA	1	110	0.909091	0.688241
TGATCTTTGGGGG	1	111	0.900901	4.60614
TGGACTCTGTACT	1	112	0.892857	0.692056
TGAACTTTGGGGG	4	462	0.865801	4.37285
TGACCTGTGCACT	1	116	0.862069	0.614575
TGACCTTTAAGCT	1	116	0.862069	0.691262
TGGACTTTGCCCC	1	116	0.862069	2.5625
TGGACTTTGTCCT	2	236	0.847458	1.20915
GGAACTTTGACCT	1	118	0.847458	0.680036
TGACCTTTGACCA	1	119	0.840336	2.06955
TGACCTTTATTCT	2	238	0.840336	0.6935
TAACCTTTGACCA	1	119	0.840336	0.646059
TGGACTTTGAGTG	2	240	0.833333	0.699354
TGACCTTTCACCC	1	121	0.826446	1.12109
TGACCTTTCACCC	1	121	0.826446	0.914523
TAACCTTTGACCT	1	121	0.826446	0.978497
TGACCTTTGATAT	1	122	0.819672	0.821302
GGACCTGGGGTCA	1	123	0.813008	0.978968
AGACCCCTGGGGG	1	125	0.8	3.16067
TGACCTGTGAACT	1	126	0.793651	0.617616
TGGACTCTGGACA	1	127	0.787402	0.662576
TGCACTTTGCCCA	1	127	0.787402	0.615452
TGTTGTTTGACCT	1	128	0.78125	0.629436
TGACCTTTGCACT	1	128	0.78125	1.63509
TGGCCACTGACCC	1	128	0.78125	0.645744
TGGACTTTGAGCC	1	130	0.769231	0.974698
TGACCTTTGTCTG	1	130	0.769231	0.71522
TGACCTCAGAACC	1	130	0.769231	0.630926
TGACCTTGGTGGG	1	131	0.763359	0.794751
TGACCTCTGACTG	1	132	0.757576	0.69892
TGACCTTTGCTGG	1	132	0.757576	0.784643
TGACCTTTGCTTC	2	266	0.75188	0.775567
TGACCTTTTTTCC	2	267	0.749064	0.731028
TGACCTTTTTTCC	2	267	0.749064	0.693623
TGACCTTTCAACA	1	134	0.746269	0.730324
TGACCTTTGTCCA	1	134	0.746269	0.978495
TGGACTTTTAATT	2	269	0.743494	0.654475
TGGACTTTGCAAG	1	136	0.735294	0.62096
TGGACTTTGAAGC	1	136	0.735294	0.734815
TGACCTTTTTCCT	2	274	0.729927	0.69264
TGGACTCTGGCCC	1	137	0.729927	0.709574
TGGACTTTGTTTG	1	138	0.724638	0.653622
TGACCTCTTACCT	1	138	0.724638	0.679392
TGACCTTTCTACT	1	138	0.724638	0.676923
TGACCTCTGGATG	1	141	0.70922	0.692103
CCACCTTTGACCT	1	143	0.699301	0.801767
TGACCTTTTGAGG	1	145	0.689655	0.841583
TGACCTTTTGAGG	1	145	0.689655	0.740145
TGACCTTTTGAGG	1	145	0.689655	0.710451
TGACCTTTTGAGG	1	145	0.689655	0.69518
TGACCTTTTGAGG	1	145	0.689655	0.657191
TGACCTTTAAACT	1	145	0.689655	0.871351
TGGACTTTGCCCA	1	145	0.689655	1.33897
GGACCTTTGCACT	2	291	0.687285	0.648065
TGACCTTTGACCC	1	146	0.684932	9.18432
TGACCTTTGACCC	1	146	0.684932	5.56785
TGACCTTTTGACA	1	146	0.684932	0.773127
TGACCTTTTGACA	1	146	0.684932	0.765332
TGACCTTTTGACA	1	146	0.684932	0.741607
TGACCTTTTGACA	1	146	0.684932	0.714455
TGACCTTTTGACA	1	146	0.684932	0.677501
TGACCTTTGTGCT	1	148	0.675676	0.845876
TGACCTTTTAAAC	1	148	0.675676	0.759212
TGACCTTTTAAAC	1	148	0.675676	0.744872
TGACTCCTGGGGG	1	148	0.675676	4.91897
TGGACTCTGTCCA	1	148	0.675676	0.669191
TGGACTTTGGGCT	1	151	0.662252	0.64548
TGACCTTTGCAGC	1	151	0.662252	0.81137
TGACCTTTCCTCT	2	302	0.662252	0.692998
TGACCTTTGGCCA	1	153	0.653595	1.12375
TGACCTTGGAGGG	1	156	0.641026	1.08366
TGAACTTTGTACT	1	158	0.632911	0.837947
TGGACTCTGGATG	1	159	0.628931	0.726287
TGGCCTTTGACCT	1	160	0.625	0.640297
TCACTTTTGACCT	1	160	0.625	0.642311
TGACCTTTGAGCT	1	165	0.606061	0.86453
TGACCTTTGGAGA	1	165	0.606061	0.708429
TGGACTTTGCTGG	1	169	0.591716	0.706622
TGACCTTTTTCCA	1	170	0.588235	0.650418
TGACCTTGACCCT	1	171	0.584795	0.702196
CTGACTTTGACCT	1	174	0.574713	0.683014
TGAACTTTGTTCT	2	350	0.571429	0.61661
TGACCTTTGAGTT	1	177	0.564972	0.804433
TGACCTTTTTGCT	1	178	0.561798	0.682685
TGGACTTTTCTCT	2	365	0.547945	0.636282
TGACCTTTGGCTT	1	184	0.543478	0.793607
TGACCTTTGAGAT	1	185	0.540541	0.84512
TGACCTTTTCCCC	1	186	0.537634	0.714196
TGACCTTTTCCCC	1	186	0.537634	0.65155
TGACCTTTGTAAC	1	189	0.529101	0.828609
TGACCTTTGGGGA	1	190	0.526316	0.724068
TGACCTTTGAGGA	1	203	0.492611	0.702321
TGGACTTTTGACT	1	203	0.492611	0.700131
TGACCTTTTTACT	1	215	0.465116	0.711656
TGACCTTTATTCC	1	215	0.465116	0.701636
TGACCTTTATTCC	1	215	0.465116	0.681176
TGACCTTTACTCT	1	226	0.442478	0.773848
TGGACTTTGGAGC	1	237	0.421941	0.895349
TGACTTTTGGGGG	1	247	0.404858	3.96143
TGACCCTTGAGCA	1	249	0.401606	0.675593
TGGACTTTGAACT	1	250	0.4	1.81234
TGAACTTTGAAAC	1	255	0.392157	0.62946
TGACCTTTTCTCC	1	258	0.387597	0.748151
TGACCTTTTCTCC	1	258	0.387597	0.668428
TGACCTCTGTCCT	1	265	0.377358	0.760432
TGGACTTTGAAGG	1	273	0.3663	0.686922
TGGACTTTGAATT	1	285	0.350877	0.727867
TGAACTTTGGAAT	1	302	0.331126	0.64853
TGACCTTTGAGAG	1	342	0.292398	0.682664
TGACCTTTGTCTT	1	360	0.277778	0.757033
TGACCTCTGACCC	1	361	0.277008	0.898019
TGGACTTTGAAAT	1	381	0.262467	0.727616
TGACCTTTGAACA	1	387	0.258398	1.22917
TGGACTTTGGAGT	1	436	0.229358	0.869236
TGGACTTTGAAAA	1	438	0.228311	0.742271
TGACCTTTGGCAA	1	458	0.218341	0.797228
TGACCTTTGCTCT	1	469	0.21322	1.11555
TGGACTTTGGACT	1	480	0.208333	3.15375
	1201557
* Sequences that appear more than once are from different PBM probes with the same test sequence and may have somewhat different PBM scores.
** PBM score is average of four separate arrays, each of which had DNA spots analyzed in quadruplicates.

## Sheet: Table S2
Table S2: Primers used in this study.
ChIP primers:
Gene Symbol	Primer Name	Forward primer (5' to 3')	Reverse primer (5' to 3')	Product size
CANX	CANX	GCCCAGGGTTTTTCTAGACC	TAGCTGCTTCCCCAGGTAGA	551
SOCS2	SOCS2	TGAGGGAGTAAACCTTGCAG	AGAATGCTCCAACCCTGATG	487
SOD2	SOD2	GTGTTGGGGTGAAAAAGGAA	ACTAGCCTGCACTCCCTTCA	530
TTR	TTR	ATGCCCAATGCAGAAGAGTC	AAGGAAAAACCCTTGGCAGT	509
PC	PC	CTGCGTAAACTGGGGTCTGT	GGAATGACAGGGAAGTTGGA	607
PRODH2	PRODH2	CCCAAATGTCCATCAAAAGG	CACGCATGTATTCCCAACAT	549
PRLR	PRLR	TTGCTGGTGTCATTTGATGC	CAGCTAACAGAACCAGGTGGA	671
GSTM4	GSTM4	GGAATGACCAAATGGGTGAA	GACGATAGCACCATGCACAC	554
IL32	IL32	GAATTCCTAAGCCCCAGGAC	AGACGTCTCTTCCCTCACGA	616
ATPIF1	ATPIF1	TGACCATAGCTTGGGGAAAC	CAGCCCACGATTTCAATTCT	591
APOM	APOM	ATGGGGTCTTGCTATGTTGC	GCTGAGGCTTGCGATTTAGT	499
FEM1A	FEM1A	TGATCCAGGAATCCCACTTC	AAATGACGCGCTCACTTCTT	509
APOA4	APOA4.1	GCACAGCCTCCCACATACTT	ACATAGCGACACCCCATCTC	490
ABCC3	ABCC3	GGCTGAAGTGCAGTAGCACA	GGAGCCCCTGACTAGAAACC	300
IP6K2	IP6K2	CCCACTTCAGGATTTGGAGA	CCTGACCTCATGATCCAACC	395
P21	P21 - 2 (+) control	GCCTGTTTTCAGGTGAGGAA	AGTTTGCAACCATGCACTTG	273
P21	P21 - 4 (-) control	GACAGCAGTGGGGCTTAGAG	TCTACCTCACACCCCTGACC	417
NINJ1	NINJ1 - 1 (-) control	TGGGTAAACAGCATTGAGCA	AGCTGGGACTACAGGTGTGC	~400
NINJ1	NINJ1 - 3 (-) control	TGTGTGAATGGTGCTGGATT	TATTTCCAGAAGGGCAGTGG	360
NINJ1	NINJ1 - 4 (+) control	CCACTGCCCTTCTGGAAATA	GCCCCTAGTAACAGCGTCAG	452
alu generic		CACGCCTGTAATCCAGCAC	CAGGCTGAAGTGCAGTGGC	~300
PCR primers for cloning into luciferase vector (genomic DNA is in lower case):
Gene Symbol		Forward primer (5' to 3')	Reverse primer (5' to 3')	Vector
APOM		GGCCTAACTGGCCatggggtcttgctatgttgc	GGCCGCCGAGGCCgctgaggcttgcgatttagt	pGL4.23
TTR		GGTACCatgcccaatgcagaagagtc	GCTAGCaaggaaaaacccttggcagt	pGL4.23
PRODH2		GGTACCcacgcatgtattcccaacat	GCTAGCcccaaatgtccatcaaaagg	pGL4.23
APOA4		CAGAAGCTTcactcagaagtgtcct	CATGCTAGCcatctccattaaaaacaat	pGL4.10
Synthetic oligonucleotides cloned into pGL4.23 (HNF4a response element is underlined):
Construct name	Source	Top oligo (5' to 3')	Bottom oligo (5' to 3')
RE-1	APOA1, -201 to -189	CTAGAGGGCAGGGGTCAATTAAT	AGCTATTAATTGACCCCTGCCCT
RE-2	PBM2	TCGATAGGCAGATCAAAGGTCAGCGCG ATTAATA	AGCTATTAATCGCGCTGACCTTTGATCTGCCTAT

## Sheet: Table S3
Table S3: Frequency of HNF4a binding sequences in Alu subfamilies.
Alu	# with H4	# in hg18	%
FRAM	1005	8490	11.8375
FLAM_C	7509	22235	33.7711
FLAM_A	39	16050	0.242991
FAM	16	4771	0.335359
AluYk4	1720	1831	93.9377
AluYk12	125	217	57.6037
AluYk11	405	1011	40.0593
AluYh9	107	274	39.0511
AluYg6	556	796	69.8492
AluYf5	173	178	97.191
AluYf4	1128	1353	83.3703
AluYd8	167	221	75.5656
AluYc5	12	45	26.6667
AluYc3	492	566	86.9258
AluYc	4007	8318	48.1726
AluYb9	296	323	91.6409
AluYb8	2526	2811	89.8613
AluYa8	133	333	39.9399
AluYa5	3776	3851	98.0525
AluY	112814	118382	95.2966
AluSz6	27357	45198	60.527
AluSz	69550	97013	71.6914
AluSx4	4499	5658	79.5157
AluSx3	23542	28952	81.3139
AluSx1	81804	109103	74.9787
AluSx	93866	141903	66.148
AluSq4	1086	1393	77.9612
AluSq2	41871	54418	76.9433
AluSq10	1784	2404	74.2097
AluSq	16472	21472	76.7139
AluSp	39357	49055	80.2304
AluSg7	7268	8207	88.5585
AluSg4	6493	7347	88.3762
AluSg	37876	40751	92.945
AluSc8	19011	21491	88.4603
AluSc5	5709	6766	84.3778
AluSc	30426	33886	89.7893
AluJr4	4059	17423	23.2968
AluJr	21201	76291	27.7896
AluJo	22019	71207	30.9225
AluJb	55349	142524	38.8349
Total	747605	1174518	63.6521

## Sheet: Table S4
Table S4: Frequency of HNF4a binding sequences in non Alu repeats.
Transposon	# with H4	# in Hg18	%
SVA_C	215	281	76.5125
SVA_B	341	465	73.3333
SVA_D	932	1370	68.0292
SVA_A	132	259	50.9653
(CCGGA)n	1	2	50
HSATI	19	42	45.2381
LTR22A	80	187	42.7807
Tigger2a	1186	3316	35.766
HERV-Fc2-int	1	3	33.3333
HERVE-int	80	250	32
SVA_F	278	998	27.8557
Tigger2b_Pri	528	2000	26.4
PABL_A	126	511	24.6575
MSTB2-int	22	91	24.1758
MSTA-int	730	3104	23.518
MER50	573	2527	22.6751
LTR14B	78	357	21.8487
MSTB-int	187	866	21.5935
MER8	408	1931	21.1289
MSTC-int	38	183	20.765
Tigger2	546	2735	19.9634
Tigger2b	22	111	19.8198
THE1D-int	369	1875	19.68
THE1C-int	346	1810	19.116
GSATX	10	54	18.5185
MSTB1-int	41	234	17.5214
HSMAR2	308	1760	17.5
HERVK9-int	110	634	17.3502
MER41A	436	2522	17.2879
MLT2A2	646	3865	16.7141
HERVK11-int	43	293	14.6758
LTR45B	64	440	14.5455
MSTD-int	101	735	13.7415
HERV30-int	10	73	13.6986
LTR4	13	96	13.5417
MER77	172	1286	13.3748
(CCCTAA)n	48	374	12.8342
HERVI-int	18	142	12.6761
LTR2	108	872	12.3853
HERVL66-int	12	97	12.3711
MER52D	72	587	12.2658
FRAM	1005	8490	11.8375
HERVK14C-int	9	77	11.6883
HERV9-int	117	1002	11.6766
SVA_E	27	234	11.5385
LTR26B	50	450	11.1111
THE1B-int	459	4180	10.9809
HERVFH19-int	12	110	10.9091
MLT1E-int	2	19	10.5263
(TTAGGG)n	36	344	10.4651
HSMAR1	73	729	10.0137
LTR13	47	473	9.93658
L1P4b	15	153	9.80392
MER92B	86	889	9.67379
MLT1E1A-int	8	85	9.41176
LTR76	17	182	9.34066
MER51A	88	948	9.2827
MER52A	165	1786	9.23852
MLT1A1-int	42	457	9.19037
MLT2B3	297	3237	9.17516
LTR31	22	242	9.09091
MLT1A0-int	84	928	9.05172
MER77B	112	1247	8.98156
LTR22C	34	382	8.90052
MLT1E1-int	4	45	8.88889
MLT1E3-int	7	79	8.86076
MER41B	243	2817	8.6262
MER4-int	241	2848	8.46208
HERVK11D-int	4	48	8.33333
HERV1_I-int	4	50	8
L1M2a1	10	126	7.93651
ALR/Alpha	98	1250	7.84
MER11B	43	551	7.80399
L1M3f	54	703	7.68137
HERVL32-int	8	107	7.47664
MST-int	26	356	7.30337
HERVE_a-int	14	194	7.21649
(CTAGGG)n	13	181	7.18232
BSR/Beta	137	1908	7.18029
MLT1F2-int	21	298	7.04698
HUERS-P3-int	46	670	6.86567
Ricksha	11	161	6.8323
HERV15-int	6	88	6.81818
tRNA-Gln-CAG	5	75	6.66667
LTR21B	4	60	6.66667
MER54A	42	641	6.55226
HERVP71A-int	13	201	6.46766
LTR26E	19	296	6.41892
MER83B-int	17	265	6.41509
MLT1A-int	28	456	6.14035
GSATII	11	180	6.11111
L1PB3	218	3579	6.09109
THE1A-int	87	1434	6.06695
(TTGGGG)n	7	116	6.03448
Ricksha_b	7	116	6.03448
UCON27	6	100	6
HERV4_I-int	20	334	5.98802
LTR18B	23	386	5.95855
GSAT	4	68	5.88235
MER61-int	68	1158	5.87219
LTR47A	52	886	5.86907
MER54B	25	427	5.8548
LTR22	6	103	5.82524
PRIMA41-int	25	436	5.73394
(CCCTAG)n	11	193	5.69948
L1P4d	9	158	5.6962
MER83A-int	6	106	5.66038
HERV17-int	49	871	5.62572
MSTD	420	7531	5.57695
LTR13_	2	36	5.55556
UCON22	2	36	5.55556
(CAGTT)n	1	18	5.55556
LTR1D	54	978	5.52147
HERVIP10F-int	25	453	5.51876
MER50-int	28	513	5.45809
MER68	81	1487	5.44721
Eulor8	8	147	5.44218
MLT-int	18	332	5.42169
L1PA15-16	73	1351	5.4034
MLT1J2-int	31	577	5.37262
MER66-int	39	737	5.29172
L1PB1	698	13202	5.28708
HERV3-int	15	284	5.28169
LTR14A	6	114	5.26316
LTR1C	13	248	5.24194
L1PB2	147	2820	5.21277
ACRO1	2	39	5.12821
CER	2	40	5
LTR22B	11	221	4.97738
HERVFH21-int	6	121	4.95868
MER76-int	7	144	4.86111
L1MC1	605	12979	4.66138
MER41G	5	108	4.62963
MLT1J1-int	22	479	4.5929
HY5	1	22	4.54545
MLT1E2-int	6	133	4.51128
MLT1G3-int	10	223	4.4843
L1PBa	98	2190	4.47489
LTR25-int	26	582	4.46735
LTR40a	87	1955	4.45013
L1P4c	2	45	4.44444
LTR48	42	957	4.38871
HUERS-P1-int	22	504	4.36508
MLT1F-int	21	514	4.0856
L1PA11	168	4114	4.08362
LTR28	21	517	4.0619
Harlequin-int	20	494	4.04858
L1M1	379	9392	4.03535
MER89-int	28	694	4.03458
MER41-int	69	1713	4.02802
L1PBa1	16	399	4.01003
L1P4a	22	549	4.00729
L1P4e	8	201	3.9801
HERV35I-int	21	537	3.91061
MLT1N2-int	3	77	3.8961
HY3	20	519	3.85356
LTR46-int	3	78	3.84615
Eulor9B	1	26	3.84615
FordPrefect	22	577	3.81282
LTR52-int	10	265	3.77358
PABL_B-int	9	239	3.76569
Tigger6a	29	773	3.75162
LTR43-int	3	80	3.75
MLT1C-int	17	460	3.69565
LTR86B2	10	272	3.67647
MER20	608	16569	3.6695
MER76	26	709	3.66714
HERVL40-int	47	1294	3.63215
LTR27	15	416	3.60577
MER50C	4	111	3.6036
LTR26	22	611	3.60065
LTR14	3	84	3.57143
UCON19	1	28	3.57143
L1M2a	19	536	3.54478
LTR24B	16	456	3.50877
MER65A	49	1397	3.50752
HERVL-int	78	2248	3.46975
LTR45	6	173	3.46821
LTR2B	11	319	3.44828
MER52-int	17	495	3.43434
LTR3B	3	88	3.40909
MLT2B5	11	324	3.39506
MLT1J-int	49	1448	3.38398
MER50B	23	684	3.36257
Eulor6E	1	30	3.33333
HERV1_LTRe	1	30	3.33333
LTR48B	33	1002	3.29341
HUERS-P2-int	8	243	3.29218
MER68-int	12	366	3.27869
MLT1G-int	6	183	3.27869
MLT1B-int	18	550	3.27273
Eulor4	1	31	3.22581
MER11A	30	938	3.19829
MLT1F1-int	5	157	3.18471
HERVK3-int	10	316	3.16456
MLT1G1-int	10	317	3.15457
MamGyp-int	11	352	3.125
MER9B	1	32	3.125
L1PA6	181	5844	3.09719
HERVL18-int	16	520	3.07692
SST1	18	590	3.05085
L1PA10	214	7047	3.03675
Tigger4	43	1426	3.01543
X5A_LINE	4	133	3.00752
LTR1B	35	1165	3.00429
MER134	2	67	2.98507
MER21C	159	5375	2.95814
PABL_A-int	12	406	2.95567
MER132	1	34	2.94118
tRNA-Lys-AAA	1	34	2.94118
MER34	38	1317	2.88535
MLT1E2	113	3926	2.87825
MER73	8	278	2.8777
MER74A	45	1569	2.86807
LTR41	49	1709	2.86717
HUERS-P3b-int	13	455	2.85714
MLT2B2	63	2209	2.85197
MLT1H1-int	11	388	2.83505
PRIMA4-int	19	671	2.83159
LTR39-int	4	142	2.8169
LTR69	4	142	2.8169
MLT2C1	72	2580	2.7907
THE1-int	18	652	2.76074
L1M3e	22	803	2.73973
LTR39	33	1212	2.72277
MER57-int	32	1183	2.70499
Cheshire	26	972	2.6749
MER52C	10	374	2.6738
MER39	87	3272	2.65892
ERV3-16A3_I-int	164	6183	2.65243
MLT1-int	6	227	2.64317
LTR49-int	55	2081	2.64296
LTR58	2	76	2.63158
L1M2b	6	229	2.62009
Charlie3	9	344	2.61628
LTR27B	15	577	2.59965
UCON28b	2	77	2.5974
MER110-int	10	387	2.58398
MER70C	7	271	2.58303
MER115	67	2594	2.58288
MER123	1	39	2.5641
tRNA-Arg-AGA	1	39	2.5641
MLT1D-int	16	629	2.54372
L1PA13	226	8903	2.53847
MLT1H-int	20	792	2.52525
MLT1I-int	20	798	2.50627
LTR36	12	480	2.5
LTR43	9	361	2.49307
L1PA7	320	12890	2.48254
ERVL-B4-int	95	3835	2.47718
X9_LINE	2	83	2.40964
LTR65	11	458	2.40175
Tigger6b	7	293	2.38908
MER11C	20	840	2.38095
MER70-int	6	252	2.38095
MER101B	6	256	2.34375
LTR8A	65	2774	2.34319
MER21B	64	2736	2.33918
LTR86B1	7	300	2.33333
Tigger1	277	11882	2.33126
LTR72B	4	172	2.32558
L1PA12	41	1764	2.32426
MLT1D	473	20459	2.31194
LTR71B	5	217	2.30415
LTR81A	22	955	2.30366
L1M3a	14	610	2.29508
LFSINE_Vert	22	964	2.28216
UCON20	1	44	2.27273
L1PA14	69	3043	2.2675
LTR54B	19	838	2.2673
MLT1H2-int	8	356	2.24719
MER51C	4	178	2.24719
MER31B	33	1475	2.23729
L1M3de	10	449	2.22717
LTR35A	2	90	2.22222
MLT1A0	454	20436	2.22157
LTR33A_	36	1644	2.18978
MER110A	14	642	2.18069
MER4B-int	31	1424	2.17697
MER67A	10	461	2.1692
LTR87	14	646	2.16718
FordPrefect_a	6	279	2.15054
MSTB2	34	1586	2.14376
L1MC2	135	6315	2.13777
MER51-int	12	564	2.12766
(CAGGC)n	1	47	2.12766
MER21-int	20	948	2.1097
HERVK-int	5	237	2.1097
MER4E1	22	1045	2.10526
LTR81C	15	715	2.0979
MER84-int	3	143	2.0979
LTR33B	32	1549	2.06585
MamRep1527	26	1260	2.06349
MLT1A	184	8977	2.04968
MLT2E	8	392	2.04082
L1PA17	98	4809	2.03785
LTR33	183	9160	1.99782
Charlie1a	114	5723	1.99196
MER70B	9	452	1.99115
LTR46	5	252	1.98413
LTR16D1	4	202	1.9802
LTR84a	13	657	1.97869
LTR19-int	4	203	1.97044
MER41E	7	356	1.96629
ERVL-int	16	815	1.96319
LTR55	8	408	1.96078
MER4D1	29	1487	1.95024
L1MA3	173	8872	1.94995
L1PREC2	151	7747	1.94914
HERVIP10FH-int	13	670	1.9403
PRIMAX-int	7	361	1.93906
MamSINE1	32	1652	1.93705
MER95	3	155	1.93548
Tigger4a	67	3464	1.93418
MLT2D	86	4450	1.93258
LTR33C	18	936	1.92308
UCON13	1	52	1.92308
MLT1G3	52	2709	1.91953
L1MA1	81	4220	1.91943
L1PA16	267	13925	1.91741
MSTC	60	3131	1.91632
L1PA8A	47	2464	1.90747
LTR16D	21	1109	1.8936
L1MDa	132	7022	1.87981
LTR40b	21	1143	1.83727
MER47B	16	874	1.83066
LTR81B	21	1151	1.8245
L1PA15	150	8226	1.82349
LTR47B	7	385	1.81818
Merlin1_HS	1	55	1.81818
ALINE	5	276	1.81159
L1MD1	123	6816	1.80458
Charlie11	2	111	1.8018
L1M3c	19	1062	1.78908
L1M3b	10	560	1.78571
MER68B	8	448	1.78571
LTR86C	5	280	1.78571
LTR90A	7	397	1.76322
ERVL-E-int	154	8760	1.75799
ERV3-16A3_LTR	19	1089	1.74472
LTR42	5	287	1.74216
MLT1G1	62	3566	1.73864
MLT1E1A	58	3352	1.73031
LTR9	34	1965	1.73028
MLT1B	307	17799	1.72482
Eulor6B	1	58	1.72414
LTR2C	5	292	1.71233
MLT2B4	77	4531	1.6994
LTR16A2	31	1825	1.69863
L1P3	56	3307	1.69338
MLT1E3	32	1897	1.68687
L1MA9	279	16586	1.68214
MER72B	3	179	1.67598
L1MEc	310	18511	1.67468
L1PA3	176	10547	1.66872
LTR10G	2	120	1.66667
MLT1E1	17	1026	1.65692
L1MEb	30	1816	1.65198
MLT1A1	110	6697	1.64253
MER49	22	1340	1.64179
Charlie13a	9	549	1.63934
LTR13A	3	183	1.63934
MLT1H1	58	3545	1.63611
MLT1G	46	2825	1.62832
MER61B	7	430	1.62791
Eulor9A	2	123	1.62602
MER129	2	123	1.62602
MER39B	19	1170	1.62393
MER74B	15	928	1.61638
MER4D0	7	435	1.6092
L2	898	56019	1.60303
LTR19A	7	437	1.60183
D20S16	4	250	1.6
MLT2B1	71	4443	1.59802
L1MA4	159	9955	1.59719
L1PBb	4	251	1.59363
LTR37B	32	2012	1.59046
Kanga1	13	818	1.58924
MER66A	5	315	1.5873
MSTB1	79	4991	1.58285
MER72	12	760	1.57895
HERVH-int	92	5843	1.57453
LTR8	55	3513	1.56561
Ricksha_a	1	64	1.5625
HERV16-int	28	1831	1.52922
LTR54	17	1114	1.52603
LTR45C	6	394	1.52284
MER90a	18	1185	1.51899
MER34B	10	659	1.51745
LTR16B2	23	1524	1.50919
L1HS	23	1528	1.50524
LTR53	10	665	1.50376
Tigger12	7	466	1.50215
MER4A1_	6	400	1.5
MamGypLTR3	14	934	1.49893
MER34-int	6	401	1.49626
MLT1K-int	3	201	1.49254
LTR84b	18	1210	1.4876
PrimLTR79	2	135	1.48148
L1MA7	124	8429	1.47111
LTR35B	3	204	1.47059
MER65B	3	204	1.47059
HERVK13-int	1	68	1.47059
Ricksha_c	18	1226	1.46819
L1MA2	109	7462	1.46073
MER45C	17	1165	1.45923
L1PB4	108	7410	1.45749
LTR29	10	689	1.45138
L1P2	22	1516	1.45119
MER4D	19	1313	1.44707
L1MEg2	11	761	1.44547
L1MC3	191	13242	1.44238
L1MCc	49	3400	1.44118
L1MD2	158	10970	1.44029
LTR30	2	139	1.43885
MER84	5	348	1.43678
MLT1E	13	906	1.43488
HERVK22-int	6	419	1.43198
LTR10B	1	70	1.42857
SSU-rRNA_Hsa	1	70	1.42857
L1MB5	138	9727	1.41873
MLT1H	141	10005	1.4093
L1MCb	30	2136	1.40449
L1M4b	88	6268	1.40396
LTR75	4	285	1.40351
MamGypLTR1a	15	1073	1.39795
LTR16A	96	6890	1.39332
LTR52	15	1080	1.38889
SATR1	7	504	1.38889
MER57E1	7	505	1.38614
MER67D	14	1013	1.38203
LTR32	18	1303	1.38143
MER57A-int	26	1884	1.38004
L1M7	60	4375	1.37143
MER101	5	365	1.36986
tRNA-Lys-AAG	1	73	1.36986
L1MB4	125	9132	1.36881
LTR85b	16	1172	1.36519
Eulor6D	1	74	1.35135
Charlie7	49	3637	1.34726
L1PA5	150	11136	1.34698
L1MB7	308	22873	1.34657
CR1_Mam	23	1712	1.34346
MER87	3	224	1.33929
MamGypLTR1b	16	1197	1.33668
MamRep4096	17	1274	1.33438
LTR77	2	150	1.33333
L2a	2256	169417	1.33163
L1MCa	99	7453	1.32832
MER57D	6	453	1.3245
MER92A	2	151	1.3245
Looper	7	529	1.32325
AmnSINE2	2	152	1.31579
MER89	18	1373	1.311
MER61F	2	153	1.30719
REP522	3	230	1.30435
MER90	9	692	1.30058
L1MA4A	80	6164	1.29786
LTR33A	26	2004	1.29741
MER58B	90	6950	1.29496
Charlie1	24	1873	1.28137
MER21A	24	1878	1.27796
MER45R	8	628	1.27389
HERVS71-int	2	157	1.27389
LTR78	60	4745	1.26449
LTR16E1	31	2457	1.2617
MLT1M	37	2937	1.25979
L1ME1	395	31470	1.25516
LTR16E2	29	2320	1.25
MLT1C	245	19640	1.24745
LOR1-int	17	1364	1.24633
L1PA8	99	7993	1.23858
Ricksha_0	5	405	1.23457
(GGATG)n	1	81	1.23457
L1P3b	1	81	1.23457
LTR89	14	1136	1.23239
LTR57	3	244	1.22951
L1ME3A	196	15943	1.22938
L5	9	733	1.22783
LTR51	5	408	1.22549
U2	13	1061	1.22526
Eulor11	1	82	1.21951
LTR16A1	34	2792	1.21777
Charlie25	13	1076	1.20818
L1M4c	74	6126	1.20797
MamRep38	25	2071	1.20715
L1ME3	111	9233	1.20221
MER65-int	11	918	1.19826
LTR78B	39	3255	1.19816
L1ME3E	59	4937	1.19506
MER31A	16	1340	1.19403
L1PA2	58	4859	1.19366
LTR5B	5	419	1.19332
MER34D	3	252	1.19048
MLT1K	215	18090	1.1885
L1MA8	129	10888	1.18479
L1MB8	191	16398	1.16478
Tigger10	12	1034	1.16054
Zaphod	24	2079	1.1544
LTR50	30	2599	1.15429
L1M4	207	17939	1.15391
LTR15	3	261	1.14943
MLT1H2	54	4704	1.14796
MLT2F	22	1919	1.14643
L1M2c	5	440	1.13636
L1M2	102	8979	1.13598
MER70A	6	530	1.13208
L1MC4a	309	27324	1.13087
L1MEf	158	14002	1.12841
L1PA4	132	11730	1.12532
tRNA-Glu-GAG_	1	89	1.1236
LTR64	4	358	1.11732
L1MC4	324	28999	1.11728
Plat_L3	41	3688	1.11171
LTR85a	21	1892	1.10994
L1ME3B	91	8247	1.10343
LTR19B	3	272	1.10294
LTR83	8	728	1.0989
MER4A	12	1094	1.09689
MLT1J	166	15136	1.09672
LTR16B1	13	1186	1.09612
MER44D	8	734	1.08992
L2b	1050	96999	1.08249
MER41D	5	462	1.08225
Kanga1a	9	834	1.07914
Charlie10b	3	278	1.07914
L1MEg	193	17934	1.07617
MER66B	15	1396	1.0745
Kanga1b	4	373	1.07239
LTR23-int	3	281	1.06762
MLT2A1	40	3756	1.06496
L1MD	91	8603	1.05777
LTR12D	5	477	1.04822
L1MB1	64	6108	1.04781
LTR34	4	383	1.04439
MIRb	2333	223605	1.04336
L2c	1455	139570	1.04249
MLT1J2	71	6851	1.03635
L1P4	38	3668	1.03599
L1MD3	54	5239	1.03073
MER110	8	777	1.0296
LTR80A	4	389	1.02828
L1PB	18	1755	1.02564
MER97d	1	98	1.02041
UCON14	1	98	1.02041
MLT1N2	59	5785	1.01988
L1MA5	45	4434	1.01488
MER58A	136	13401	1.01485
LSU-rRNA_Hsa	4	395	1.01266
MLT1L-int	1	99	1.0101
HAL1	271	26903	1.00732
Tigger4b	25	2484	1.00644
MER63C	9	895	1.00559
Arthur1	23	2290	1.00437
LTR79	40	4002	0.9995
MLT2C2	13	1301	0.999231
MLT1F2	59	5940	0.993266
MER31-int	20	2017	0.991572
MARNA	33	3329	0.991289
X5B_LINE	1	101	0.990099
AmnSINE1	11	1114	0.987433
MLT1F	42	4260	0.985915
MER106B	8	812	0.985222
(CCCCAA)n	1	102	0.980392
LTR38	3	307	0.977199
MER121	9	925	0.972973
UCON26	2	206	0.970874
UCON5	1	103	0.970874
L3	430	44592	0.964299
MER1B	51	5301	0.962083
Tigger3b	62	6451	0.961091
LTR81	3	314	0.955414
LTR62	3	315	0.952381
MER102c	33	3471	0.950735
LTR73	2	212	0.943396
MIR3	849	90205	0.94119
MER61E	3	319	0.940439
BLACKJACK	20	2128	0.93985
MER106A	7	745	0.939597
MER1A	30	3203	0.936622
LTR9B	7	751	0.932091
Helitron1Na_Mam	3	322	0.931677
LOR1b	10	1075	0.930233
ORSL	11	1186	0.927487
L1ME3D	42	4531	0.926948
L1MDb	10	1079	0.926784
LTR1	13	1409	0.92264
MLT1J1	45	4885	0.921187
L1MEd	97	10537	0.920566
LTR41B	9	978	0.920245
MER45B	12	1308	0.917431
UCON31	1	109	0.917431
MIR	1586	173924	0.911893
MER4C	11	1207	0.91135
MER102b	37	4062	0.910881
MER119	11	1209	0.909843
Mam_R4	5	550	0.909091
Helitron3Na_Mam	10	1102	0.907441
MamRep605	40	4426	0.903751
L1MC	106	11739	0.902973
L1ME5	30	3401	0.882094
LTR16C	58	6587	0.880522
MER65C	6	682	0.879765
LTR37A	17	1954	0.87001
LTR16B	6	691	0.868307
LTR88a	8	923	0.866739
LTR82B	10	1155	0.865801
MER88	1	116	0.862069
MER34B-int	6	698	0.859599
MLT1L	103	11985	0.859408
MamRep488	4	468	0.854701
Tigger15a	43	5052	0.851148
L4	142	16687	0.850962
Charlie24	11	1293	0.850735
L1MEe	100	11761	0.850268
MamRep434	18	2120	0.849057
Charlie4z	50	5889	0.849041
LTR35	1	118	0.847458
MER58C	22	2609	0.843235
L3b	58	6881	0.842901
MER75	4	475	0.842105
L1ME2	108	12836	0.841384
UCON29	2	239	0.83682
L1MC5	170	20338	0.835874
Helitron1Nb_Mam	3	363	0.826446
LTR3B_	2	242	0.826446
Charlie4	1	121	0.826446
LTR38-int	1	121	0.826446
HERVK14-int	3	364	0.824176
Charlie8	24	2918	0.822481
PABL_B	3	366	0.819672
L1ME3F	40	4887	0.818498
LTR57-int	3	367	0.817439
MER4B	14	1715	0.816327
L1M6	56	6863	0.81597
LTR38C	1	123	0.813008
L1MEa	3	370	0.810811
LTR5_Hs	5	617	0.810373
MamRep137	19	2354	0.807137
MIRc	828	102646	0.806656
L1MA6	43	5410	0.794824
Tigger9b	6	761	0.788436
L1MB2	70	8895	0.786959
LTR60	2	256	0.78125
L1MEg1	7	909	0.770077
MER11D	2	260	0.769231
Tigger16b	8	1044	0.766284
LTR86A1	4	522	0.766284
7SLRNA	11	1441	0.763359
LTR85c	9	1181	0.762066
L1M5	482	63783	0.755687
Tigger3	9	1201	0.749376
Charlie13b	3	401	0.74813
Tigger7	23	3083	0.746027
MER5C	10	1341	0.745712
LOR1a	6	807	0.743494
LTR90B	4	539	0.742115
MER61D	2	270	0.740741
MER97a	2	270	0.740741
MLT1F1	23	3115	0.738363
Tigger12A	5	678	0.737463
LTR81AB	2	272	0.735294
Zaphod3	9	1225	0.734694
LTR14C	1	137	0.729927
HAL1b	35	4805	0.728408
MER125	1	139	0.719424
MLT1I	79	10998	0.718312
LTR12C	19	2652	0.71644
TAR1	1	140	0.714286
Charlie10	8	1124	0.711744
MER44C	6	843	0.711744
L1P1	22	3093	0.711284
L1ME2z	54	7592	0.711275
L1ME4a	305	42954	0.710062
MER101-int	9	1268	0.709779
MER66C	4	564	0.70922
Arthur1B	16	2287	0.699606
LTR70	1	143	0.699301
7SK	5	716	0.698324
MamRep1161	12	1740	0.689655
MER83B	1	145	0.689655
MamGypLTR2b	6	871	0.688863
MER6A	7	1018	0.687623
MER65D	3	437	0.686499
Charlie17a	10	1458	0.685871
MER20B	28	4090	0.684597
MER102a	19	2780	0.683453
L1MA10	34	4986	0.681909
HERVL74-int	4	592	0.675676
Charlie15a	23	3414	0.673697
Charlie10a	2	297	0.673401
L1MB3	115	17131	0.671298
MamGypLTR2c	7	1046	0.669216
MER45A	23	3445	0.667634
LTR72	1	150	0.666667
MamGypLTR1d	5	752	0.664894
LTR40c	4	602	0.664452
MER44B	14	2112	0.662879
MER5C1	4	607	0.658979
LTR86A2	2	304	0.657895
LTR6B	1	152	0.657895
MER83C	1	152	0.657895
Tigger5	17	2596	0.654854
LTR10A	2	308	0.649351
MER51D	1	154	0.649351
L1M3	44	6777	0.649255
LTR24	2	311	0.643087
LTR3A	1	156	0.641026
Charlie22a	7	1096	0.638686
Charlie2a	13	2050	0.634146
MER61A	5	792	0.631313
(AATAG)n	1	159	0.628931
Tigger13a	19	3067	0.619498
MER34C_	4	647	0.618238
LTR56	6	973	0.61665
MER6	5	813	0.615006
MER34A	9	1472	0.611413
MER67B	3	495	0.606061
LTR67B	22	3700	0.594595
Tigger9a	6	1010	0.594059
Charlie1b	18	3031	0.593863
MER82	19	3239	0.586601
LTR82A	6	1041	0.576369
(CTGGGG)n	3	525	0.571429
LTR68	2	352	0.568182
LTR49	8	1419	0.563777
Charlie4a	19	3377	0.56263
MER4E	4	718	0.557103
LTR88b	9	1621	0.555213
MER97b	1	181	0.552486
L1M3d	3	546	0.549451
LTR12_	3	553	0.542495
Tigger8	5	925	0.540541
MER47A	16	2993	0.534581
MADE2	14	2623	0.53374
LTR40A1	3	567	0.529101
MER113B	3	568	0.528169
Kanga2_a	8	1519	0.526662
LTR10D	1	191	0.52356
Charlie18a	13	2484	0.523349
MER48	1	194	0.515464
MER46C	14	2778	0.50396
L1ME3C	61	12314	0.495371
MER117	22	4452	0.49416
MER30B	1	204	0.490196
MER67C	8	1635	0.489297
MER57A1	5	1024	0.488281
Charlie20a	4	820	0.487805
MER63A	17	3489	0.487246
LTR12F	3	618	0.485437
MER103C	43	8908	0.482712
MER135	4	830	0.481928
MER94B	3	623	0.481541
LTR12B	1	208	0.480769
Tigger12c	6	1251	0.479616
MERX	2	430	0.465116
X6B_LINE	2	432	0.462963
MER126	1	217	0.460829
Charlie16a	9	1964	0.458248
MER4A1	10	2200	0.454545
LTR43B	1	223	0.44843
MamGypLTR1c	5	1128	0.443262
L1MA5A	15	3395	0.441826
MER91C	7	1599	0.437774
Arthur1A	5	1144	0.437063
LTR38B	1	230	0.434783
(CAGG)n	1	233	0.429185
MER74C	1	233	0.429185
MER66D	1	241	0.414938
Charlie14a	2	488	0.409836
MER57B1	4	997	0.401204
MER124	3	749	0.400534
(CAGCC)n	1	250	0.4
(CCCA)n	2	504	0.396825
MER91A	14	3533	0.396264
LTR80B	2	508	0.393701
LTR5A	1	254	0.393701
LTR88c	4	1019	0.392542
(TCTG)n	2	512	0.390625
SATR2	1	261	0.383142
MamRep564	3	784	0.382653
MER96B	8	2132	0.375235
LTR16D2	1	270	0.37037
MER57B2	4	1082	0.369686
MER41C	3	818	0.366748
C-rich	34	9328	0.364494
LTR7B	3	828	0.362319
LTR25	1	276	0.362319
LTR10E	1	277	0.361011
U6	6	1665	0.36036
Charlie5	9	2521	0.357001
MER34C2	2	568	0.352113
MER113	13	3808	0.341387
Charlie23a	5	1467	0.340832
MER99	1	295	0.338983
X7C_LINE	2	594	0.3367
MER61C	1	298	0.33557
FAM	16	4771	0.335359
X8_LINE	1	301	0.332226
(CCCCCA)n	1	302	0.331126
X7B_LINE	3	908	0.330396
MER33	31	9421	0.329052
MER5A1	51	15729	0.324242
MSR1	1	317	0.315457
MER5A	105	34478	0.304542
X3_LINE	2	659	0.30349
MER44A	7	2328	0.300687
Kanga1d	2	666	0.3003
MER5B	74	24765	0.298809
MER92C	1	335	0.298507
MER63B	7	2377	0.294489
(CGTG)n	1	342	0.292398
MamRep1894	2	691	0.289436
Charlie2b	10	3558	0.281057
MER51B	2	713	0.280505
ORSL-2b	2	716	0.27933
ORSL-2a	1	363	0.275482
MER81	10	3637	0.274952
MamRep1879	4	1458	0.274348
Zaphod2	2	730	0.273973
MER2	25	9141	0.273493
MER47C	2	741	0.269906
LTR24C	1	376	0.265957
MER58D	3	1132	0.265018
MER34A1	2	761	0.262812
MSTA	51	19523	0.26123
Charlie19a	4	1602	0.249688
FLAM_A	39	16050	0.242991
G-rich	23	9535	0.241217
LTR17	2	833	0.240096
MER57F	1	420	0.238095
MER131	1	421	0.23753
MER96	3	1268	0.236593
MSTB	20	8456	0.236518
(GGGTG)n	1	423	0.236407
Tigger11a	1	426	0.234742
HY1	1	431	0.232019
Helitron2Na_Mam	1	436	0.229358
Kanga11a	2	880	0.227273
MER57C2	1	443	0.225734
X7A_LINE	2	920	0.217391
LTR7	5	2323	0.215239
MER112	9	4354	0.206706
L1M	2	992	0.201613
THE1D	25	12549	0.199219
Charlie26a	1	512	0.195312
MER94	9	4735	0.190074
MER91B	3	1587	0.189036
MADE1	14	7788	0.179764
Charlie9	2	1113	0.179695
(TCTCTG)n	2	1169	0.171086
MER6B	1	675	0.148148
L1P5	1	682	0.146628
Tigger16a	1	696	0.143678
THE1A	6	4180	0.143541
(GGGGA)n	1	710	0.140845
Charlie21a	1	750	0.133333
THE1C	13	9769	0.133074
LTR12	1	755	0.13245
MER2B	2	1571	0.127307
THE1B	28	22289	0.125623
Charlie7a	2	1600	0.125
MER113A	2	1604	0.124688
(CCCCG)n	1	822	0.121655
MER3	13	10818	0.12017
LTR23	1	833	0.120048
MER85	1	906	0.110375
(ATG)n	2	2040	0.0980392
MER30	4	4093	0.0977278
(GGA)n	1	1065	0.0938967
MER104	2	2177	0.0918695
(CAGAGA)n	1	1096	0.0912409
GA-rich	14	15407	0.0908678
(TCC)n	1	1149	0.0870322
Tigger3c	2	2348	0.0851789
5S	1	1267	0.0789266
Tigger14a	1	1288	0.0776398
(TCCC)n	1	1334	0.0749625
HAL1-2a_MD	1	1440	0.0694444
MER53	4	5791	0.0690727
(GAATG)n	1	1475	0.0677966
GC_rich	9	13447	0.0669294
(GAAAA)n	1	1539	0.0649773
MER63D	1	1687	0.0592768
Tigger3a	3	5286	0.0567537
(TCCA)n	2	3553	0.0562905
HAL1-3A_ME	1	1852	0.0539957
CT-rich	8	15302	0.0522807
(CAT)n	1	2058	0.0485909
(CAAA)n	2	5092	0.0392773
(TATG)n	1	3808	0.0262605
(TTCA)n	1	4597	0.0217533
A-rich	3	13940	0.0215208
(CAA)n	1	5424	0.0184366
(TAAA)n	1	6094	0.0164096
T-rich	2	13993	0.0142929
(TG)n	7	54459	0.0128537
(TAA)n	1	8339	0.0119918
(CA)n	6	54201	0.0110699
AT_rich	16	273900	0.00584155
(TA)n	3	66625	0.00450281

## Sheet: Table S5
Table S5: PBM3 sequences and HNF4a binding scores.
									Test sequence matrix:
DNA Sequence on PBM	Probe ID	Test Sequence	Average Binding Signal	Binding Score Array 1	Binding Score Array 2	Binding Score Array 3	Binding Score Array 4	Linker Sequence	p1	p2	p3	p4	p5	p6	p7	p8	p9	p10	p11	p12	p13	p14	Cap Sequence
CGCGCGGGGGTCTGGGGGGCCTAGGGAGATTAGAGTATCGGTCGA	probe.11804_PBM3.398_tel6_rc	GGGGGTCTGGGGG	19.9124	18.8067	21.0323		19.8982	TCGACCGATACTCTAATCTCCCTAGGC	C	C	C	C	C	A	G	A	C	C	C	C	C	G	CGCG
CGCGCTGACCGTGGGGGGGCCTAGGGAGATTAGAGTATCGGTCGA	probe.10909_PBM3.3305_svmreg2196_rc	TGACCGTGGGGGG	14.3433	12.0295	16.3261	11.2756	17.742	TCGACCGATACTCTAATCTCCCTAGGC	C	C	C	C	C	C	A	C	G	G	T	C	A	G	CGCG
CGCGCTGACCTTTGGACCTGCCTAGGGAGATTAGAGTATCGGTCGA	probe.8789_PBM3.1185_dr2varythree230_rc	TGACCTTTGGACCT	13.1737	13.1737				TCGACCGATACTCTAATCTCCCTAGGC	A	G	G	T	C	C	A	A	A	G	G	T	C	A	GCGCG
CGCGCTGACCGCGGGGGGGCCTAGGGAGATTAGAGTATCGGTCGA	probe.7271_PBM3.3469_svmreg2424_rc	TGACCGCGGGGGG	11.43	10.8619	12.1488		11.2794	TCGACCGATACTCTAATCTCCCTAGGC	C	C	C	C	C	C	G	C	G	G	T	C	A	G	CGCG
CGCGCTGACCTTGGGGGGGCCTAGGGAGATTAGAGTATCGGTCGA	probe.2031_PBM3.2031_svmreg464_rc	TGACCTTGGGGGG	9.61149	8.43585	9.53484	11.3383	9.13699	TCGACCGATACTCTAATCTCCCTAGGC	C	C	C	C	C	C	A	A	G	G	T	C	A	G	CGCG
CGCGCTGAACCTGGGGGGGCCTAGGGAGATTAGAGTATCGGTCGA	probe.11726_PBM3.320_aluscore8_rc	TGAACCTGGGGGG	9.20017	8.39102	9.17685	9.87121	9.36159	TCGACCGATACTCTAATCTCCCTAGGC	C	C	C	C	C	C	A	G	G	T	T	C	A	G	CGCG
CGCGCTGACCTTTGACCCTGCCTAGGGAGATTAGAGTATCGGTCGA	probe.12570_PBM3.1164_dr2varythree202_rc	TGACCTTTGACCCT	9.18432		12.026	6.34267		TCGACCGATACTCTAATCTCCCTAGGC	A	G	G	G	T	C	A	A	A	G	G	T	C	A	GCGCG
CGCGCTGAACCCGGGGGGGCCTAGGGAGATTAGAGTATCGGTCGA	probe.315_PBM3.315_aluscore2_rc	TGAACCCGGGGGG	9.02053	8.45016	9.70671	8.95898	8.96626	TCGACCGATACTCTAATCTCCCTAGGC	C	C	C	C	C	C	G	G	G	T	T	C	A	G	CGCG
CGCGCTGACCATGGGGGGGCCTAGGGAGATTAGAGTATCGGTCGA	probe.14992_PBM3.3586_svmreg2576_rc	TGACCATGGGGGG	8.98979	8.97157	9.34472		8.65308	TCGACCGATACTCTAATCTCCCTAGGC	C	C	C	C	C	C	A	T	G	G	T	C	A	G	CGCG
CGCGCTGACTCTGGGGGGGCCTAGGGAGATTAGAGTATCGGTCGA	probe.14960_PBM3.3554_svmreg2537_rc	TGACTCTGGGGGG	8.93687	7.52898	9.39849	9.61779	9.20223	TCGACCGATACTCTAATCTCCCTAGGC	C	C	C	C	C	C	A	G	A	G	T	C	A	G	CGCG
CGCGCCGACCTCGGGGGGGCCTAGGGAGATTAGAGTATCGGTCGA	probe.7036_PBM3.3234_svmreg2103_rc	CGACCTCGGGGGG	8.89181	9.24374	8.96455	8.89713	8.4618	TCGACCGATACTCTAATCTCCCTAGGC	C	C	C	C	C	C	G	A	G	G	T	C	G	G	CGCG
CGCGCTGACCCTGGGGGGGCCTAGGGAGATTAGAGTATCGGTCGA	probe.2050_PBM3.2050_svmreg490_rc	TGACCCTGGGGGG	8.79449	7.17783	9.34305	9.37923	9.27786	TCGACCGATACTCTAATCTCCCTAGGC	C	C	C	C	C	C	A	G	G	G	T	C	A	G	CGCG
CGCGCTGACTCCGGGGGGGCCTAGGGAGATTAGAGTATCGGTCGA	probe.10529_PBM3.2925_svmreg1717_rc	TGACTCCGGGGGG	8.73191	8.69816	8.63966		8.85793	TCGACCGATACTCTAATCTCCCTAGGC	C	C	C	C	C	C	G	G	A	G	T	C	A	G	CGCG
CGCGCCGACCTTGGGGGGGCCTAGGGAGATTAGAGTATCGGTCGA	probe.10870_PBM3.3266_svmreg2147_rc	CGACCTTGGGGGG	8.65167	8.59938	9.10121		8.25442	TCGACCGATACTCTAATCTCCCTAGGC	C	C	C	C	C	C	A	A	G	G	T	C	G	G	CGCG
CGCGCGGACCCCGGGGGGGCCTAGGGAGATTAGAGTATCGGTCGA	probe.14577_PBM3.3171_svmreg2023_rc	GGACCCCGGGGGG	8.63503	7.96021	8.86789	7.88937	9.82265	TCGACCGATACTCTAATCTCCCTAGGC	C	C	C	C	C	C	G	G	G	G	T	C	C	G	CGCG
CGCGCGGACCCTGGGGGGGCCTAGGGAGATTAGAGTATCGGTCGA	probe.7461_PBM3.3659_svmreg2672_rc	GGACCCTGGGGGG	8.32034	9.43267	8.39516	7.13317		TCGACCGATACTCTAATCTCCCTAGGC	C	C	C	C	C	C	A	G	G	G	T	C	C	G	CGCG
CGCGCTGACCTAGGGGGGGCCTAGGGAGATTAGAGTATCGGTCGA	probe.7466_PBM3.3664_svmreg2679_rc	TGACCTAGGGGGG	7.92875	7.56461	8.07316	8.12036	7.95688	TCGACCGATACTCTAATCTCCCTAGGC	C	C	C	C	C	C	T	A	G	G	T	C	A	G	CGCG
CGCGCTGACTTTGGGGGGGCCTAGGGAGATTAGAGTATCGGTCGA	probe.11126_PBM3.3522_svmreg2491_rc	TGACTTTGGGGGG	7.53835	7.30756	7.67138		7.63611	TCGACCGATACTCTAATCTCCCTAGGC	C	C	C	C	C	C	A	A	A	G	T	C	A	G	CGCG
CGCGCTGGACTTTGACCCGCCTAGGGAGATTAGAGTATCGGTCGA	probe.399_PBM3.399_top.1_rc	TGGACTTTGACCC	6.77473	9.70734		3.84212		TCGACCGATACTCTAATCTCCCTAGGC	G	G	G	T	C	A	A	A	G	T	C	C	A	G	CGCG
CGCGCAGACCCCGGGGGGGCCTAGGGAGATTAGAGTATCGGTCGA	probe.11252_PBM3.3648_svmreg2657_rc	AGACCCCGGGGGG	6.75899	6.72181	7.3671		6.18804	TCGACCGATACTCTAATCTCCCTAGGC	C	C	C	C	C	C	G	G	G	G	T	C	T	G	CGCG
CGCGCGAACCCGGGGGGCGCCTAGGGAGATTAGAGTATCGGTCGA	probe.386_PBM3.386_aluscore92_rc	GAACCCGGGGGGC	6.75576	5.86717	7.23722	7.40456	6.51408	TCGACCGATACTCTAATCTCCCTAGGC	G	C	C	C	C	C	C	G	G	G	T	T	C	G	CGCG
CGCGCTGTCCCCGGGGGGGCCTAGGGAGATTAGAGTATCGGTCGA	probe.11082_PBM3.3478_svmreg2434_rc	TGTCCCCGGGGGG	6.70812	5.80665	6.76646	7.37199	6.88736	TCGACCGATACTCTAATCTCCCTAGGC	C	C	C	C	C	C	G	G	G	G	A	C	A	G	CGCG
CGCGCTGACCTCCGGGGGGCCTAGGGAGATTAGAGTATCGGTCGA	probe.10311_PBM3.2707_svmreg1429_rc	TGACCTCCGGGGG	5.80336	5.26762	5.97127	6.22598	5.74856	TCGACCGATACTCTAATCTCCCTAGGC	C	C	C	C	C	G	G	A	G	G	T	C	A	G	CGCG
CGCGCTGACCGTTGGGGGGCCTAGGGAGATTAGAGTATCGGTCGA	probe.2357_PBM3.2357_svmreg946_rc	TGACCGTTGGGGG	5.61668	4.67129	5.68822	6.50314	5.60405	TCGACCGATACTCTAATCTCCCTAGGC	C	C	C	C	C	A	A	C	G	G	T	C	A	G	CGCG
CGCGCTGACCTTTGACCCGCCTAGGGAGATTAGAGTATCGGTCGA	probe.73_PBM3.73_H4.73_rc	TGACCTTTGACCC	5.56785	7.41365	5.06049	4.2294		TCGACCGATACTCTAATCTCCCTAGGC	G	G	G	T	C	A	A	A	G	G	T	C	A	G	CGCG
CGCGCTGGACTTTGGGGGGCCTAGGGAGATTAGAGTATCGGTCGA	probe.10414_PBM3.2810_svmreg1558_rc	TGGACTTTGGGGG	5.51838	4.69842	5.7246	6.17906	5.47142	TCGACCGATACTCTAATCTCCCTAGGC	C	C	C	C	C	A	A	A	G	T	C	C	A	G	CGCG
CGCGCTGACCTTCGGGGGGCCTAGGGAGATTAGAGTATCGGTCGA	probe.2393_PBM3.2393_svmreg994_rc	TGACCTTCGGGGG	5.32741	4.72921	5.46163	5.69666	5.42215	TCGACCGATACTCTAATCTCCCTAGGC	C	C	C	C	C	G	A	A	G	G	T	C	A	G	CGCG
CGCGCTGACCTCAGGGGGGCCTAGGGAGATTAGAGTATCGGTCGA	probe.10238_PBM3.2634_svmreg1330_rc	TGACCTCAGGGGG	5.24375	4.77462	5.39866	5.42119	5.38054	TCGACCGATACTCTAATCTCCCTAGGC	C	C	C	C	C	T	G	A	G	G	T	C	A	G	CGCG
CGCGCTGGCCTTTGGGGGGCCTAGGGAGATTAGAGTATCGGTCGA	probe.10827_PBM3.3223_svmreg2091_rc	TGGCCTTTGGGGG	5.21365	4.73852	5.39024	5.51218		TCGACCGATACTCTAATCTCCCTAGGC	C	C	C	C	C	A	A	A	G	G	C	C	A	G	CGCG
CGCGCTGATCTCTGGGGGGCCTAGGGAGATTAGAGTATCGGTCGA	probe.11139_PBM3.3535_svmreg2508_rc	TGATCTCTGGGGG	5.15619	4.55804		5.75434		TCGACCGATACTCTAATCTCCCTAGGC	C	C	C	C	C	A	G	A	G	A	T	C	A	G	CGCG
CGCGCTGACCACTGGGGGGCCTAGGGAGATTAGAGTATCGGTCGA	probe.6660_PBM3.2858_svmreg1623_rc	TGACCACTGGGGG	5.12887	4.95057	5.6241	4.54968	5.39112	TCGACCGATACTCTAATCTCCCTAGGC	C	C	C	C	C	A	G	T	G	G	T	C	A	G	CGCG
CGCGCTAGGGGTTAGGGGGCCTAGGGAGATTAGAGTATCGGTCGA	probe.8001_PBM3.397_tel5_rc	TAGGGGTTAGGGG	5.05806	5.25788	5.77293	4.16514	5.03628	TCGACCGATACTCTAATCTCCCTAGGC	C	C	C	C	T	A	A	C	C	C	C	T	A	G	CGCG
CGCGCTGATCCCTGGGGGGCCTAGGGAGATTAGAGTATCGGTCGA	probe.3744_PBM3.3744_svmreg2778_rc	TGATCCCTGGGGG	4.98361	4.75824	5.32851		4.86407	TCGACCGATACTCTAATCTCCCTAGGC	C	C	C	C	C	A	G	G	G	A	T	C	A	G	CGCG
CGCGCTGACTCCTGGGGGGCCTAGGGAGATTAGAGTATCGGTCGA	probe.3047_PBM3.3047_svmreg1863_rc	TGACTCCTGGGGG	4.91897	4.51419	5.07483	5.57799	4.50888	TCGACCGATACTCTAATCTCCCTAGGC	C	C	C	C	C	A	G	G	A	G	T	C	A	G	CGCG
CGCGCGGACCTCTGGGGGGCCTAGGGAGATTAGAGTATCGGTCGA	probe.11034_PBM3.3430_svmreg2368_rc	GGACCTCTGGGGG	4.91205	4.51222	5.20196	4.57836	5.35565	TCGACCGATACTCTAATCTCCCTAGGC	C	C	C	C	C	A	G	A	G	G	T	C	C	G	CGCG
CGCGCTGACCTCTGGGGGGCCTAGGGAGATTAGAGTATCGGTCGA	probe.11821_PBM3.415_top.27_rc	TGACCTCTGGGGG	4.88835	4.85001	5.30869	4.94858	4.44612	TCGACCGATACTCTAATCTCCCTAGGC	C	C	C	C	C	A	G	A	G	G	T	C	A	G	CGCG
CGCGCTGGACTTTGGACCGCCTAGGGAGATTAGAGTATCGGTCGA	probe.7632_PBM3.28_H4.28_rc	TGGACTTTGGACC	4.80762	6.2147		3.40053		TCGACCGATACTCTAATCTCCCTAGGC	G	G	T	C	C	A	A	A	G	T	C	C	A	G	CGCG
CGCGCTGACCTTTGGGGGGCCTAGGGAGATTAGAGTATCGGTCGA	probe.419_PBM3.419_top.32_rc	TGACCTTTGGGGG	4.77038	4.68861	4.98265	4.91518	4.4951	TCGACCGATACTCTAATCTCCCTAGGC	C	C	C	C	C	A	A	A	G	G	T	C	A	G	CGCG
CGCGCTGGACTTTGACCTGCCTAGGGAGATTAGAGTATCGGTCGA	probe.4202_PBM3.400_top.3_rc	TGGACTTTGACCT	4.76796	5.49887		4.03705		TCGACCGATACTCTAATCTCCCTAGGC	A	G	G	T	C	A	A	A	G	T	C	C	A	G	CGCG
CGCGCTTACCCCGGGGGGGCCTAGGGAGATTAGAGTATCGGTCGA	probe.3249_PBM3.3249_svmreg2126_rc	TTACCCCGGGGGG	4.71196	3.96501	4.30262	6.01376	4.56646	TCGACCGATACTCTAATCTCCCTAGGC	C	C	C	C	C	C	G	G	G	G	T	A	A	G	CGCG
CGCGCTGACTTCTGGGGGGCCTAGGGAGATTAGAGTATCGGTCGA	probe.14461_PBM3.3055_svmreg1872_rc	TGACTTCTGGGGG	4.67177	4.3918	4.57257	5.18597	4.53673	TCGACCGATACTCTAATCTCCCTAGGC	C	C	C	C	C	A	G	A	A	G	T	C	A	G	CGCG
CGCGCTGACCCTTGGGGGGCCTAGGGAGATTAGAGTATCGGTCGA	probe.11829_PBM3.423_top.38_rc	TGACCCTTGGGGG	4.64845	4.21812	4.94738	5.08839	4.33991	TCGACCGATACTCTAATCTCCCTAGGC	C	C	C	C	C	A	A	G	G	G	T	C	A	G	CGCG
CGCGCTGATCTTTGGGGGGCCTAGGGAGATTAGAGTATCGGTCGA	probe.2819_PBM3.2819_svmreg1573_rc	TGATCTTTGGGGG	4.60614	4.07164	4.31631	5.44188	4.59473	TCGACCGATACTCTAATCTCCCTAGGC	C	C	C	C	C	A	A	A	G	A	T	C	A	G	CGCG
CGCGCTCCAGCCTGGGGGGCCTAGGGAGATTAGAGTATCGGTCGA	probe.7865_PBM3.261_alufreq46_rc	TCCAGCCTGGGGG	4.59737	3.65497	4.57871	5.53722	4.61861	TCGACCGATACTCTAATCTCCCTAGGC	C	C	C	C	C	A	G	G	C	T	G	G	A	G	CGCG
CGCGCTGACCTTTGAACCTGCCTAGGGAGATTAGAGTATCGGTCGA	probe.12594_PBM3.1188_dr2varythree234_rc	TGACCTTTGAACCT	4.57185	6.9246	4.02271	4.21142	3.12866	TCGACCGATACTCTAATCTCCCTAGGC	A	G	G	T	T	C	A	A	A	G	G	T	C	A	GCGCG
CGCGCTGACTCTTGGGGGGCCTAGGGAGATTAGAGTATCGGTCGA	probe.6936_PBM3.3134_svmreg1972_rc	TGACTCTTGGGGG	4.55897	4.26946	4.58668	5.02693	4.35282	TCGACCGATACTCTAATCTCCCTAGGC	C	C	C	C	C	A	A	G	A	G	T	C	A	G	CGCG
CGCGCTGAACCCAGGGGGGCCTAGGGAGATTAGAGTATCGGTCGA	probe.330_PBM3.330_aluscore21_rc	TGAACCCAGGGGG	4.51989	4.15773	4.7596	4.62543	4.53678	TCGACCGATACTCTAATCTCCCTAGGC	C	C	C	C	C	T	G	G	G	T	T	C	A	G	CGCG
CGCGCTGACCCTCGGGGGGCCTAGGGAGATTAGAGTATCGGTCGA	probe.6627_PBM3.2825_svmreg1579_rc	TGACCCTCGGGGG	4.48559	4.29728	4.51316	4.24666	4.88524	TCGACCGATACTCTAATCTCCCTAGGC	C	C	C	C	C	G	A	G	G	G	T	C	A	G	CGCG
CGCGCGGACCCTTGGGGGGCCTAGGGAGATTAGAGTATCGGTCGA	probe.10988_PBM3.3384_svmreg2303_rc	GGACCCTTGGGGG	4.47161	4.01014	4.57374	4.772	4.53057	TCGACCGATACTCTAATCTCCCTAGGC	C	C	C	C	C	A	A	G	G	G	T	C	C	G	CGCG
CGCGCTGAACTTTGGGGGGCCTAGGGAGATTAGAGTATCGGTCGA	probe.2843_PBM3.2843_svmreg1602_rc	TGAACTTTGGGGG	4.37285	3.97358	4.31855	5.01441	4.18487	TCGACCGATACTCTAATCTCCCTAGGC	C	C	C	C	C	A	A	A	G	T	T	C	A	G	CGCG
CGCGCTGAACCCCGGGGGGCCTAGGGAGATTAGAGTATCGGTCGA	probe.4135_PBM3.333_aluscore25_rc	TGAACCCCGGGGG	4.28308	4.18899	4.55219	3.92471	4.46643	TCGACCGATACTCTAATCTCCCTAGGC	C	C	C	C	C	G	G	G	G	T	T	C	A	G	CGCG
CGCGCTGACCTTTGACCTGCCTAGGGAGATTAGAGTATCGGTCGA	probe.3971_PBM3.169_H4.169_rc	TGACCTTTGACCT	4.2767	6.12366		3.61953	3.08692	TCGACCGATACTCTAATCTCCCTAGGC	A	G	G	T	C	A	A	A	G	G	T	C	A	G	CGCG
CGCGCTGACCCTAGGGGGGCCTAGGGAGATTAGAGTATCGGTCGA	probe.10300_PBM3.2696_svmreg1414_rc	TGACCCTAGGGGG	4.26524	3.99546	4.50997	4.04768	4.50785	TCGACCGATACTCTAATCTCCCTAGGC	C	C	C	C	C	T	A	G	G	G	T	C	A	G	CGCG
CGCGCCGACCTTTGACCCGCCTAGGGAGATTAGAGTATCGGTCGA	probe.11807_PBM3.401_top.5_rc	CGACCTTTGACCC	4.26463	6.41752	3.74352	3.86525	3.03222	TCGACCGATACTCTAATCTCCCTAGGC	G	G	G	T	C	A	A	A	G	G	T	C	G	G	CGCG
CGCGCTGACCCCAGGGGGGCCTAGGGAGATTAGAGTATCGGTCGA	probe.10140_PBM3.2536_svmreg1197_rc	TGACCCCAGGGGG	4.13552	4.12437	4.36551	4.23584	3.81638	TCGACCGATACTCTAATCTCCCTAGGC	C	C	C	C	C	T	G	G	G	G	T	C	A	G	CGCG
CGCGCGGACCTTTGGGGGGCCTAGGGAGATTAGAGTATCGGTCGA	probe.10242_PBM3.2638_svmreg1336_rc	GGACCTTTGGGGG	4.03939	3.50682	4.02478	4.59535	4.03061	TCGACCGATACTCTAATCTCCCTAGGC	C	C	C	C	C	A	A	A	G	G	T	C	C	G	CGCG
CGCGCAGACCTCTGGGGGGCCTAGGGAGATTAGAGTATCGGTCGA	probe.7307_PBM3.3505_svmreg2470_rc	AGACCTCTGGGGG	4.02653	3.56367	4.04819	4.37742	4.11686	TCGACCGATACTCTAATCTCCCTAGGC	C	C	C	C	C	A	G	A	G	G	T	C	T	G	CGCG
CGCGCTGACTTTTGGGGGGCCTAGGGAGATTAGAGTATCGGTCGA	probe.10177_PBM3.2573_svmreg1242_rc	TGACTTTTGGGGG	3.96143	3.47708	4.35574	3.92957	4.08331	TCGACCGATACTCTAATCTCCCTAGGC	C	C	C	C	C	A	A	A	A	G	T	C	A	G	CGCG
CGCGCTGACCTTTGCCCCTGCCTAGGGAGATTAGAGTATCGGTCGA	probe.1158_PBM3.1158_dr2varythree194_rc	TGACCTTTGCCCCT	3.91725	5.25002		4.21888	2.28284	TCGACCGATACTCTAATCTCCCTAGGC	A	G	G	G	G	C	A	A	A	G	G	T	C	A	GCGCG
CGCGCCGACCCCTGGGGGGCCTAGGGAGATTAGAGTATCGGTCGA	probe.428_PBM3.428_top.43_rc	CGACCCCTGGGGG	3.75851	3.57711	4.07356	3.88554	3.49784	TCGACCGATACTCTAATCTCCCTAGGC	C	C	C	C	C	A	G	G	G	G	T	C	G	G	CGCG
CGCGCTGTCCTCTGGGGGGCCTAGGGAGATTAGAGTATCGGTCGA	probe.3671_PBM3.3671_svmreg2690_rc	TGTCCTCTGGGGG	3.72663	3.07676	4.15818	3.96	3.71159	TCGACCGATACTCTAATCTCCCTAGGC	C	C	C	C	C	A	G	A	G	G	A	C	A	G	CGCG
CGCGCAGACCCTTGGGGGGCCTAGGGAGATTAGAGTATCGGTCGA	probe.11328_PBM3.3724_svmreg2754_rc	AGACCCTTGGGGG	3.62444	3.3619	3.63866	3.68314	3.81407	TCGACCGATACTCTAATCTCCCTAGGC	C	C	C	C	C	A	A	G	G	G	T	C	T	G	CGCG
CGCGCGGACCCCTGGGGGGCCTAGGGAGATTAGAGTATCGGTCGA	probe.7360_PBM3.3558_svmreg2541_rc	GGACCCCTGGGGG	3.60027	3.27223	3.67918		3.84939	TCGACCGATACTCTAATCTCCCTAGGC	C	C	C	C	C	A	G	G	G	G	T	C	C	G	CGCG
CGCGCTGACCTTTGGACTGCCTAGGGAGATTAGAGTATCGGTCGA	probe.11574_PBM3.168_H4.168_rc	TGACCTTTGGACT	3.53916	4.1033		2.97502		TCGACCGATACTCTAATCTCCCTAGGC	A	G	T	C	C	A	A	A	G	G	T	C	A	G	CGCG
CGCGCAGACCTTTGGGGGGCCTAGGGAGATTAGAGTATCGGTCGA	probe.6591_PBM3.2789_svmreg1533_rc	AGACCTTTGGGGG	3.49806	2.94131	3.83246		3.72042	TCGACCGATACTCTAATCTCCCTAGGC	C	C	C	C	C	A	A	A	G	G	T	C	T	G	CGCG
CGCGCCGACCTTTGACCTGCCTAGGGAGATTAGAGTATCGGTCGA	probe.12383_PBM3.977_EBvarythree677_rc	CGACCTTTGACCT	3.3296	4.27981	3.38389	3.11569	2.53901	TCGACCGATACTCTAATCTCCCTAGGC	A	G	G	T	C	A	A	A	G	G	T	C	G	G	CGCG
CGCGCAGACCCCTGGGGGGCCTAGGGAGATTAGAGTATCGGTCGA	probe.11208_PBM3.3604_svmreg2600_rc	AGACCCCTGGGGG	3.16067	3.11137	3.30804	2.89829	3.32499	TCGACCGATACTCTAATCTCCCTAGGC	C	C	C	C	C	A	G	G	G	G	T	C	T	G	CGCG
CGCGCTGGACTTTGGACTGCCTAGGGAGATTAGAGTATCGGTCGA	probe.4204_PBM3.402_top.6_rc	TGGACTTTGGACT	3.15375		2.85475	3.45275		TCGACCGATACTCTAATCTCCCTAGGC	A	G	T	C	C	A	A	A	G	T	C	C	A	G	CGCG
CGCGCTGACCTTTGTACCTGCCTAGGGAGATTAGAGTATCGGTCGA	probe.8795_PBM3.1191_dr2varythree238_rc	TGACCTTTGTACCT	3.11467	3.7763	2.77796	3.29916	2.60525	TCGACCGATACTCTAATCTCCCTAGGC	A	G	G	T	A	C	A	A	A	G	G	T	C	A	GCGCG
CGCGCTGACCCCCGGGGGGCCTAGGGAGATTAGAGTATCGGTCGA	probe.6479_PBM3.2677_svmreg1389_rc	TGACCCCCGGGGG	2.97422	2.97667	3.14639		2.7996	TCGACCGATACTCTAATCTCCCTAGGC	C	C	C	C	C	G	G	G	G	G	T	C	A	G	CGCG
CGCGCTGTCCTTTGGGGGGCCTAGGGAGATTAGAGTATCGGTCGA	probe.10538_PBM3.2934_svmreg1727_rc	TGTCCTTTGGGGG	2.95627		3.25355	2.34093	3.27432	TCGACCGATACTCTAATCTCCCTAGGC	C	C	C	C	C	A	A	A	G	G	A	C	A	G	CGCG
CGCGCTGTCCCCTGGGGGGCCTAGGGAGATTAGAGTATCGGTCGA	probe.7425_PBM3.3623_svmreg2625_rc	TGTCCCCTGGGGG	2.93503	2.68113	3.13827		2.98569	TCGACCGATACTCTAATCTCCCTAGGC	C	C	C	C	C	A	G	G	G	G	A	C	A	G	CGCG
CGCGCTGGACTTTGAACCGCCTAGGGAGATTAGAGTATCGGTCGA	probe.11813_PBM3.407_top.16_rc	TGGACTTTGAACC	2.84882	3.13193	2.4419	2.97262		TCGACCGATACTCTAATCTCCCTAGGC	G	G	T	T	C	A	A	A	G	T	C	C	A	G	CGCG
CGCGCTGACCTTTGATCCTGCCTAGGGAGATTAGAGTATCGGTCGA	probe.12606_PBM3.1200_dr2varythree250_rc	TGACCTTTGATCCT	2.61347	2.46775	2.41586	3.90335	1.66692	TCGACCGATACTCTAATCTCCCTAGGC	A	G	G	A	T	C	A	A	A	G	G	T	C	A	GCGCG
CGCGCTTACCTCTGGGGGGCCTAGGGAGATTAGAGTATCGGTCGA	probe.14768_PBM3.3362_svmreg2278_rc	TTACCTCTGGGGG	2.61335	2.15433	2.83067	2.59761	2.87081	TCGACCGATACTCTAATCTCCCTAGGC	C	C	C	C	C	A	G	A	G	G	T	A	A	G	CGCG
CGCGCTGGACTTTGCCCCGCCTAGGGAGATTAGAGTATCGGTCGA	probe.11478_PBM3.72_H4.72_rc	TGGACTTTGCCCC	2.5625	2.92825	2.09468	3.19603	2.03105	TCGACCGATACTCTAATCTCCCTAGGC	G	G	G	G	C	A	A	A	G	T	C	C	A	G	CGCG
CGCGCTGGACTTTGCCCTGCCTAGGGAGATTAGAGTATCGGTCGA	probe.8007_PBM3.403_top.10_rc	TGGACTTTGCCCT	2.56144	2.93926	2.25099	2.49408		TCGACCGATACTCTAATCTCCCTAGGC	A	G	G	G	C	A	A	A	G	T	C	C	A	G	CGCG
CGCGCTGACCTTGTGGGGGCCTAGGGAGATTAGAGTATCGGTCGA	probe.14745_PBM3.3339_svmreg2243_rc	TGACCTTGTGGGG	2.52939	2.13735	2.61402		2.8368	TCGACCGATACTCTAATCTCCCTAGGC	C	C	C	C	A	C	A	A	G	G	T	C	A	G	CGCG
CGCGCTGACCTTTGCACCTGCCTAGGGAGATTAGAGTATCGGTCGA	probe.4984_PBM3.1182_dr2varythree226_rc	TGACCTTTGCACCT	2.52884	3.07366	2.3389	2.93761	1.76521	TCGACCGATACTCTAATCTCCCTAGGC	A	G	G	T	G	C	A	A	A	G	G	T	C	A	GCGCG
CGCGCTTACCCCTGGGGGGCCTAGGGAGATTAGAGTATCGGTCGA	probe.14769_PBM3.3363_svmreg2279_rc	TTACCCCTGGGGG	2.47548	2.18747	2.7878	2.25981	2.66682	TCGACCGATACTCTAATCTCCCTAGGC	C	C	C	C	C	A	G	G	G	G	T	A	A	G	CGCG
CGCGCTGACCTTTGAACTGCCTAGGGAGATTAGAGTATCGGTCGA	probe.11819_PBM3.413_top.25_rc	TGACCTTTGAACT	2.45601	2.61043	1.90463	3.52832	1.78067	TCGACCGATACTCTAATCTCCCTAGGC	A	G	T	T	C	A	A	A	G	G	T	C	A	G	CGCG
CGCGCCGGACTTTGGACTGCCTAGGGAGATTAGAGTATCGGTCGA	probe.4206_PBM3.404_top.11_rc	CGGACTTTGGACT	2.43343		2.34177	2.99415	1.96438	TCGACCGATACTCTAATCTCCCTAGGC	A	G	T	C	C	A	A	A	G	T	C	C	G	G	CGCG
CGCGCTTACCCTTGGGGGGCCTAGGGAGATTAGAGTATCGGTCGA	probe.11002_PBM3.3398_svmreg2320_rc	TTACCCTTGGGGG	2.30286	2.05685	2.55085	2.31268	2.29105	TCGACCGATACTCTAATCTCCCTAGGC	C	C	C	C	C	A	A	G	G	G	T	A	A	G	CGCG
CGCGCTGACCTTTGTACCGCCTAGGGAGATTAGAGTATCGGTCGA	probe.11820_PBM3.414_top.26_rc	TGACCTTTGTACC	2.28786	2.78821	2.0661	2.47527	1.82184	TCGACCGATACTCTAATCTCCCTAGGC	G	G	T	A	C	A	A	A	G	G	T	C	A	G	CGCG
CGCGCTGAACTTTGACCCGCCTAGGGAGATTAGAGTATCGGTCGA	probe.405_PBM3.405_top.13_rc	TGAACTTTGACCC	2.23668	2.52404	2.21325	2.78021	1.4292	TCGACCGATACTCTAATCTCCCTAGGC	G	G	G	T	C	A	A	A	G	T	T	C	A	G	CGCG
CGCGCTGACCTTTGCCCCGCCTAGGGAGATTAGAGTATCGGTCGA	probe.11818_PBM3.412_top.24_rc	TGACCTTTGCCCC	2.23575	3.07757	1.88667		1.74299	TCGACCGATACTCTAATCTCCCTAGGC	G	G	G	G	C	A	A	A	G	G	T	C	A	G	CGCG
CGCGCTGACCCCGAGGGGGCCTAGGGAGATTAGAGTATCGGTCGA	probe.14280_PBM3.2874_svmreg1641_rc	TGACCCCGAGGGG	2.22178	2.44037	2.42096	1.75599	2.2698	TCGACCGATACTCTAATCTCCCTAGGC	C	C	C	C	T	C	G	G	G	G	T	C	A	G	CGCG
CGCGCTGAACTGGGGAGGGCCTAGGGAGATTAGAGTATCGGTCGA	probe.11760_PBM3.354_aluscore52_rc	TGAACTGGGGAGG	2.16821	2.11454	2.46602	1.57705	2.51521	TCGACCGATACTCTAATCTCCCTAGGC	C	C	T	C	C	C	C	A	G	T	T	C	A	G	CGCG
CGCGCCGACCTTTGAACCGCCTAGGGAGATTAGAGTATCGGTCGA	probe.11828_PBM3.422_top.37_rc	CGACCTTTGAACC	2.14609	2.1772	1.73257	3.15574	1.51885	TCGACCGATACTCTAATCTCCCTAGGC	G	G	T	T	C	A	A	A	G	G	T	C	G	G	CGCG
CGCGCTGACCTTTGCCCTGCCTAGGGAGATTAGAGTATCGGTCGA	probe.3843_PBM3.41_H4.41_rc	TGACCTTTGCCCT	2.12564	2.66876	2.13477		1.57339	TCGACCGATACTCTAATCTCCCTAGGC	A	G	G	G	C	A	A	A	G	G	T	C	A	G	CGCG
CGCGCTGGACTTTGTACCGCCTAGGGAGATTAGAGTATCGGTCGA	probe.11815_PBM3.409_top.18_rc	TGGACTTTGTACC	2.10886	3.13484	1.73173		1.46002	TCGACCGATACTCTAATCTCCCTAGGC	G	G	T	A	C	A	A	A	G	T	C	C	A	G	CGCG
CGCGCTGACCCTGTGGGGGCCTAGGGAGATTAGAGTATCGGTCGA	probe.14551_PBM3.3145_svmreg1989_rc	TGACCCTGTGGGG	2.09855	1.88018	2.40172	1.71151	2.40081	TCGACCGATACTCTAATCTCCCTAGGC	C	C	C	C	A	C	A	G	G	G	T	C	A	G	CGCG
CGCGCTGACCCTGAGGGGGCCTAGGGAGATTAGAGTATCGGTCGA	probe.7598_PBM3.3796_svmreg2838_rc	TGACCCTGAGGGG	2.08873	2.07252	2.51366	1.47678	2.29194	TCGACCGATACTCTAATCTCCCTAGGC	C	C	C	C	T	C	A	G	G	G	T	C	A	G	CGCG
CGCGCTGACCTTTGACCAGCCTAGGGAGATTAGAGTATCGGTCGA	probe.8010_PBM3.406_top.15_rc	TGACCTTTGACCA	2.06955	2.39717	1.78423	2.61834	1.47848	TCGACCGATACTCTAATCTCCCTAGGC	T	G	G	T	C	A	A	A	G	G	T	C	A	G	CGCG
CGCGCTGAACTTTGACCTGCCTAGGGAGATTAGAGTATCGGTCGA	probe.411_PBM3.411_top.21_rc	TGAACTTTGACCT	2.03448	2.20075	2.04871	2.49975	1.38872	TCGACCGATACTCTAATCTCCCTAGGC	A	G	G	T	C	A	A	A	G	T	T	C	A	G	CGCG
CGCGCTGACCTTTGAACCGCCTAGGGAGATTAGAGTATCGGTCGA	probe.11814_PBM3.408_top.17_rc	TGACCTTTGAACC	2.03038	1.95341	2.07293	2.59975	1.49541	TCGACCGATACTCTAATCTCCCTAGGC	G	G	T	T	C	A	A	A	G	G	T	C	A	G	CGCG
CGCGCCGACCTTTGCCCCGCCTAGGGAGATTAGAGTATCGGTCGA	probe.11824_PBM3.418_top.31_rc	CGACCTTTGCCCC	2.02122	2.27071	1.72585	2.59341	1.49491	TCGACCGATACTCTAATCTCCCTAGGC	G	G	G	G	C	A	A	A	G	G	T	C	G	G	CGCG
CGCGCTGACCTTTGACCGGCCTAGGGAGATTAGAGTATCGGTCGA	probe.8101_PBM3.497_EBvarythree17_rc	TGACCTTTGACCG	2.01954		2.00465	2.63284	1.42114	TCGACCGATACTCTAATCTCCCTAGGC	C	G	G	T	C	A	A	A	G	G	T	C	A	G	CGCG
CGCGCTGGGAGGTGGAGGGCCTAGGGAGATTAGAGTATCGGTCGA	probe.4043_PBM3.241_alufreq25_rc	TGGGAGGTGGAGG	2.00582	1.91906	2.09547	1.75347	2.2553	TCGACCGATACTCTAATCTCCCTAGGC	C	C	T	C	C	A	C	C	T	C	C	C	A	G	CGCG
CGCGCTGACCTTTAGACCTGCCTAGGGAGATTAGAGTATCGGTCGA	probe.1186_PBM3.1186_dr2varythree231_rc	TGACCTTTAGACCT	1.98777		1.7201	2.25543		TCGACCGATACTCTAATCTCCCTAGGC	A	G	G	T	C	T	A	A	A	G	G	T	C	A	GCGCG
CGCGCGGACCTTGGACCCGCCTAGGGAGATTAGAGTATCGGTCGA	probe.11822_PBM3.416_top.28_rc	GGACCTTGGACCC	1.98694	2.4733	1.89431	2.05696	1.52321	TCGACCGATACTCTAATCTCCCTAGGC	G	G	G	T	C	C	A	A	G	G	T	C	C	G	CGCG
CGCGCTGACCTTTAACCCTGCCTAGGGAGATTAGAGTATCGGTCGA	probe.12571_PBM3.1165_dr2varythree203_rc	TGACCTTTAACCCT	1.97551	2.29608	2.11319	2.30619	1.1866	TCGACCGATACTCTAATCTCCCTAGGC	A	G	G	G	T	T	A	A	A	G	G	T	C	A	GCGCG
CGCGCAGGGGGCCAAGTCGCCTAGGGAGATTAGAGTATCGGTCGA	probe.1645_PBM3.1645_randomseq7_rc	AGGGGGCCAAGTC	1.93288	1.85436	2.30926	1.47385	2.09406	TCGACCGATACTCTAATCTCCCTAGGC	G	A	C	T	T	G	G	C	C	C	C	C	T	G	CGCG
CGCGCTGACCCCGTGGGGGCCTAGGGAGATTAGAGTATCGGTCGA	probe.6322_PBM3.2520_svmreg1175_rc	TGACCCCGTGGGG	1.85016	1.97828	1.97286	1.65213	1.79736	TCGACCGATACTCTAATCTCCCTAGGC	C	C	C	C	A	C	G	G	G	G	T	C	A	G	CGCG
CGCGCTGACCTTTAGGGGGCCTAGGGAGATTAGAGTATCGGTCGA	probe.10573_PBM3.2969_svmreg1771_rc	TGACCTTTAGGGG	1.81303	1.79804	2.18018	1.54794	1.72597	TCGACCGATACTCTAATCTCCCTAGGC	C	C	C	C	T	A	A	A	G	G	T	C	A	G	CGCG
CGCGCTGGACTTTGAACTGCCTAGGGAGATTAGAGTATCGGTCGA	probe.8014_PBM3.410_top.20_rc	TGGACTTTGAACT	1.81234	2.0714	1.7886		1.57704	TCGACCGATACTCTAATCTCCCTAGGC	A	G	T	T	C	A	A	A	G	T	C	C	A	G	CGCG
CGCGCTGACCTCTAGGGGGCCTAGGGAGATTAGAGTATCGGTCGA	probe.10865_PBM3.3261_svmreg2141_rc	TGACCTCTAGGGG	1.80067	1.75381	2.12785	1.53587	1.78516	TCGACCGATACTCTAATCTCCCTAGGC	C	C	C	C	T	A	G	A	G	G	T	C	A	G	CGCG
CGCGCCGACCTTTGCCCTGCCTAGGGAGATTAGAGTATCGGTCGA	probe.4219_PBM3.417_top.29_rc	CGACCTTTGCCCT	1.79707	1.93836	1.40928	2.51573	1.32489	TCGACCGATACTCTAATCTCCCTAGGC	A	G	G	G	C	A	A	A	G	G	T	C	G	G	CGCG
CGCGCCGGACTTTGCCCCGCCTAGGGAGATTAGAGTATCGGTCGA	probe.4222_PBM3.420_top.34_rc	CGGACTTTGCCCC	1.75013	2.12058	1.77126		1.35854	TCGACCGATACTCTAATCTCCCTAGGC	G	G	G	G	C	A	A	A	G	T	C	C	G	G	CGCG
CGCGCTGACCTTTGGCCCTGCCTAGGGAGATTAGAGTATCGGTCGA	probe.1161_PBM3.1161_dr2varythree198_rc	TGACCTTTGGCCCT	1.74254	2.17941	1.71779		1.33043	TCGACCGATACTCTAATCTCCCTAGGC	A	G	G	G	C	C	A	A	A	G	G	T	C	A	GCGCG
CGCGCTGGACTTTGGACAGCCTAGGGAGATTAGAGTATCGGTCGA	probe.3837_PBM3.35_H4.35_rc	TGGACTTTGGACA	1.67241	1.8084	1.62323	1.87806	1.37996	TCGACCGATACTCTAATCTCCCTAGGC	T	G	T	C	C	A	A	A	G	T	C	C	A	G	CGCG
CGCGCTAACCTTTGGGGGGCCTAGGGAGATTAGAGTATCGGTCGA	probe.11352_PBM3.3748_svmreg2782_rc	TAACCTTTGGGGG	1.66638	1.57876	2.09585	1.33394	1.65698	TCGACCGATACTCTAATCTCCCTAGGC	C	C	C	C	C	A	A	A	G	G	T	T	A	G	CGCG
CGCGCCGGACTTTGACCGGCCTAGGGAGATTAGAGTATCGGTCGA	probe.4226_PBM3.424_top.39_rc	CGGACTTTGACCG	1.66099	1.53108		2.47015	0.981739	TCGACCGATACTCTAATCTCCCTAGGC	C	G	G	T	C	A	A	A	G	T	C	C	G	G	CGCG
CGCGCTGACCCCGGGGGAGCCTAGGGAGATTAGAGTATCGGTCGA	probe.10335_PBM3.2731_svmreg1461_rc	TGACCCCGGGGGA	1.63737	1.69752	1.82271	1.32878	1.70046	TCGACCGATACTCTAATCTCCCTAGGC	T	C	C	C	C	C	G	G	G	G	T	C	A	G	CGCG
CGCGCTGACCTTTGCACTGCCTAGGGAGATTAGAGTATCGGTCGA	probe.439_PBM3.439_top.60_rc	TGACCTTTGCACT	1.63509	1.65907	1.29693	2.44778	1.13659	TCGACCGATACTCTAATCTCCCTAGGC	A	G	T	G	C	A	A	A	G	G	T	C	A	G	CGCG
CGCGCCGGACTTTGAACTGCCTAGGGAGATTAGAGTATCGGTCGA	probe.426_PBM3.426_top.41_rc	CGGACTTTGAACT	1.61881	1.66431	1.44392	2.25556	1.11145	TCGACCGATACTCTAATCTCCCTAGGC	A	G	T	T	C	A	A	A	G	T	C	C	G	G	CGCG
CGCGCTGACCTTTGTCCCTGCCTAGGGAGATTAGAGTATCGGTCGA	probe.1167_PBM3.1167_dr2varythree206_rc	TGACCTTTGTCCCT	1.60782	1.99222	1.60767		1.22358	TCGACCGATACTCTAATCTCCCTAGGC	A	G	G	G	A	C	A	A	A	G	G	T	C	A	GCGCG
CGCGCTGACCTTTTGGGGGCCTAGGGAGATTAGAGTATCGGTCGA	probe.13821_PBM3.2415_svmreg1036_rc	TGACCTTTTGGGG	1.60749	1.6644	1.86241	1.39939	1.50377	TCGACCGATACTCTAATCTCCCTAGGC	C	C	C	C	A	A	A	A	G	G	T	C	A	G	CGCG
CGCGCTGACCTTGGGGGCGCCTAGGGAGATTAGAGTATCGGTCGA	probe.6733_PBM3.2931_svmreg1723_rc	TGACCTTGGGGGC	1.59143	1.56743	1.78451	1.33205	1.68172	TCGACCGATACTCTAATCTCCCTAGGC	G	C	C	C	C	C	A	A	G	G	T	C	A	G	CGCG
CGCGCTGAACTTTGGACCGCCTAGGGAGATTAGAGTATCGGTCGA	probe.49_PBM3.49_H4.49_rc	TGAACTTTGGACC	1.5742	1.98688	1.5836		1.15212	TCGACCGATACTCTAATCTCCCTAGGC	G	G	T	C	C	A	A	A	G	T	T	C	A	G	CGCG
CGCGCGGACCTTGAACCCGCCTAGGGAGATTAGAGTATCGGTCGA	probe.11841_PBM3.435_top.55_rc	GGACCTTGAACCC	1.55225	1.64163	1.3005	2.2365	1.0304	TCGACCGATACTCTAATCTCCCTAGGC	G	G	G	T	T	C	A	A	G	G	T	C	C	G	CGCG
CGCGCTGACCTCTTGGGGGCCTAGGGAGATTAGAGTATCGGTCGA	probe.10198_PBM3.2594_svmreg1274_rc	TGACCTCTTGGGG	1.53998	1.47528	1.77509	1.32656	1.58298	TCGACCGATACTCTAATCTCCCTAGGC	C	C	C	C	A	A	G	A	G	G	T	C	A	G	CGCG
CGCGCTGACCTTTGCACCGCCTAGGGAGATTAGAGTATCGGTCGA	probe.11827_PBM3.421_top.36_rc	TGACCTTTGCACC	1.5347	1.6788	1.49113	1.8843	1.08456	TCGACCGATACTCTAATCTCCCTAGGC	G	G	T	G	C	A	A	A	G	G	T	C	A	G	CGCG
CGCGCTGACCTTTGTACTGCCTAGGGAGATTAGAGTATCGGTCGA	probe.8047_PBM3.443_top.65_rc	TGACCTTTGTACT	1.51901	1.56645	1.39872	1.8763	1.2346	TCGACCGATACTCTAATCTCCCTAGGC	A	G	T	A	C	A	A	A	G	G	T	C	A	G	CGCG
CGCGCTGACCTTGGGGGAGCCTAGGGAGATTAGAGTATCGGTCGA	probe.7560_PBM3.3758_svmreg2794_rc	TGACCTTGGGGGA	1.50644	1.28771	1.77817	1.21195	1.74792	TCGACCGATACTCTAATCTCCCTAGGC	T	C	C	C	C	C	A	A	G	G	T	C	A	G	CGCG
CGCGCCGGACTTTGCCCTGCCTAGGGAGATTAGAGTATCGGTCGA	probe.4229_PBM3.427_top.42_rc	CGGACTTTGCCCT	1.48693	1.80199	1.5293		1.12949	TCGACCGATACTCTAATCTCCCTAGGC	A	G	G	G	C	A	A	A	G	T	C	C	G	G	CGCG
CGCGCTGACCTTTAACCCGCCTAGGGAGATTAGAGTATCGGTCGA	probe.11846_PBM3.440_top.62_rc	TGACCTTTAACCC	1.48363	1.57507	1.39476	2.00952	0.955159	TCGACCGATACTCTAATCTCCCTAGGC	G	G	G	T	T	A	A	A	G	G	T	C	A	G	CGCG
CGCGCTGACCTTTGATCTGCCTAGGGAGATTAGAGTATCGGTCGA	probe.8132_PBM3.528_EBvarythree52_rc	TGACCTTTGATCT	1.47865	1.54778	1.47757	1.74489	1.14435	TCGACCGATACTCTAATCTCCCTAGGC	A	G	A	T	C	A	A	A	G	G	T	C	A	G	CGCG
CGCGCTGACCTTTGCCCAGCCTAGGGAGATTAGAGTATCGGTCGA	probe.7625_PBM3.21_H4.21_rc	TGACCTTTGCCCA	1.47598	1.44566	1.31797	1.66432		TCGACCGATACTCTAATCTCCCTAGGC	T	G	G	G	C	A	A	A	G	G	T	C	A	G	CGCG
CGCGCTGACCTTTGATCCGCCTAGGGAGATTAGAGTATCGGTCGA	probe.8089_PBM3.485_EBvarythree4_rc	TGACCTTTGATCC	1.47571	1.44864	1.31069	2.019	1.12453	TCGACCGATACTCTAATCTCCCTAGGC	G	G	A	T	C	A	A	A	G	G	T	C	A	G	CGCG
CGCGCTGACCCTGGGGGAGCCTAGGGAGATTAGAGTATCGGTCGA	probe.3629_PBM3.3629_svmreg2631_rc	TGACCCTGGGGGA	1.47051	1.33514	1.59507	1.20677	1.74505	TCGACCGATACTCTAATCTCCCTAGGC	T	C	C	C	C	C	A	G	G	G	T	C	A	G	CGCG
CGCGCCGGACTTTGTACCGCCTAGGGAGATTAGAGTATCGGTCGA	probe.8037_PBM3.433_top.52_rc	CGGACTTTGTACC	1.46185	1.90807	1.37753		1.09994	TCGACCGATACTCTAATCTCCCTAGGC	G	G	T	A	C	A	A	A	G	T	C	C	G	G	CGCG
CGCGCTGACCTTTGATCAGCCTAGGGAGATTAGAGTATCGGTCGA	probe.11844_PBM3.438_top.59_rc	TGACCTTTGATCA	1.42442	1.46814	1.30217	1.69791	1.22948	TCGACCGATACTCTAATCTCCCTAGGC	T	G	A	T	C	A	A	A	G	G	T	C	A	G	CGCG
CGCGCTGACCTTTGAGCCTGCCTAGGGAGATTAGAGTATCGGTCGA	probe.1176_PBM3.1176_dr2varythree218_rc	TGACCTTTGAGCCT	1.42251	1.71902	1.28475	1.66611	1.02015	TCGACCGATACTCTAATCTCCCTAGGC	A	G	G	C	T	C	A	A	A	G	G	T	C	A	GCGCG
CGCGCTGGACTTTGATCGGCCTAGGGAGATTAGAGTATCGGTCGA	probe.8034_PBM3.430_top.45_rc	TGGACTTTGATCG	1.40787	1.43625	1.13882	1.83892	1.2175	TCGACCGATACTCTAATCTCCCTAGGC	C	G	A	T	C	A	A	A	G	T	C	C	A	G	CGCG
CGCGCTGACCCCTCGGGGGCCTAGGGAGATTAGAGTATCGGTCGA	probe.7502_PBM3.3700_svmreg2721_rc	TGACCCCTCGGGG	1.39614	1.33835	1.50956	1.29985	1.43683	TCGACCGATACTCTAATCTCCCTAGGC	C	C	C	C	G	A	G	G	G	G	T	C	A	G	CGCG
CGCGCTGACCTTTGAACGGCCTAGGGAGATTAGAGTATCGGTCGA	probe.11905_PBM3.499_EBvarythree19_rc	TGACCTTTGAACG	1.39299	1.51372		1.62782	1.03743	TCGACCGATACTCTAATCTCCCTAGGC	C	G	T	T	C	A	A	A	G	G	T	C	A	G	CGCG
CGCGCTGACCTTTGGAACGCCTAGGGAGATTAGAGTATCGGTCGA	probe.431_PBM3.431_top.46_rc	TGACCTTTGGAAC	1.38552	1.5343	1.28525	1.76559	0.956956	TCGACCGATACTCTAATCTCCCTAGGC	G	T	T	C	C	A	A	A	G	G	T	C	A	G	CGCG
CGCGCTGACCTTTGCCCGGCCTAGGGAGATTAGAGTATCGGTCGA	probe.1755_PBM3.1755_Ebnonadj5_rc	TGACCTTTGCCCG	1.38317	1.5585	1.24029	1.7904	0.94351	TCGACCGATACTCTAATCTCCCTAGGC	C	G	G	G	C	A	A	A	G	G	T	C	A	G	CGCG
CGCGCTGACCTTTGCTCCTGCCTAGGGAGATTAGAGTATCGGTCGA	probe.1194_PBM3.1194_dr2varythree242_rc	TGACCTTTGCTCCT	1.37219	1.7255	1.39364		0.997441	TCGACCGATACTCTAATCTCCCTAGGC	A	G	G	A	G	C	A	A	A	G	G	T	C	A	GCGCG
CGCGCTGACCTTTACCCCTGCCTAGGGAGATTAGAGTATCGGTCGA	probe.1159_PBM3.1159_dr2varythree195_rc	TGACCTTTACCCCT	1.37039	1.55879	1.2832	1.79482	0.84473	TCGACCGATACTCTAATCTCCCTAGGC	A	G	G	G	G	T	A	A	A	G	G	T	C	A	GCGCG
CGCGCTGAACCCCAGGGGGCCTAGGGAGATTAGAGTATCGGTCGA	probe.4185_PBM3.383_aluscore89_rc	TGAACCCCAGGGG	1.36645	1.31393	1.59215	1.17373	1.38599	TCGACCGATACTCTAATCTCCCTAGGC	C	C	C	C	T	G	G	G	G	T	T	C	A	G	CGCG
CGCGCTGACCTTCGGACCTGCCTAGGGAGATTAGAGTATCGGTCGA	probe.5022_PBM3.1220_dr2varythree277_rc	TGACCTTCGGACCT	1.35688	1.558	1.21613	1.73686	0.916513	TCGACCGATACTCTAATCTCCCTAGGC	A	G	G	T	C	C	G	A	A	G	G	T	C	A	GCGCG
CGCGCTGAACTTTGGACTGCCTAGGGAGATTAGAGTATCGGTCGA	probe.50_PBM3.50_H4.50_rc	TGAACTTTGGACT	1.3548	1.55308	1.34922		1.16211	TCGACCGATACTCTAATCTCCCTAGGC	A	G	T	C	C	A	A	A	G	T	T	C	A	G	CGCG
CGCGCCGAACTTTGACCTGCCTAGGGAGATTAGAGTATCGGTCGA	probe.9435_PBM3.1831_Ebnonadj153_rc	CGAACTTTGACCT	1.35269	1.39494	1.17485	1.85772	0.983242	TCGACCGATACTCTAATCTCCCTAGGC	A	G	G	T	C	A	A	A	G	T	T	C	G	G	CGCG
CGCGCTGGACTTTGCACTGCCTAGGGAGATTAGAGTATCGGTCGA	probe.4231_PBM3.429_top.44_rc	TGGACTTTGCACT	1.34703	1.22496	1.19525	1.94101	1.0269	TCGACCGATACTCTAATCTCCCTAGGC	A	G	T	G	C	A	A	A	G	T	C	C	A	G	CGCG
CGCGCTGACCTTTGGCCTGCCTAGGGAGATTAGAGTATCGGTCGA	probe.11854_PBM3.448_top.74_rc	TGACCTTTGGCCT	1.34228	1.44586	1.12909	1.69963	1.09456	TCGACCGATACTCTAATCTCCCTAGGC	A	G	G	C	C	A	A	A	G	G	T	C	A	G	CGCG
CGCGCTGGACTTTGCCCAGCCTAGGGAGATTAGAGTATCGGTCGA	probe.11838_PBM3.432_top.49_rc	TGGACTTTGCCCA	1.33897	1.5473	1.26199		1.2076	TCGACCGATACTCTAATCTCCCTAGGC	T	G	G	G	C	A	A	A	G	T	C	C	A	G	CGCG
CGCGCTGACCTTTGGCCGGCCTAGGGAGATTAGAGTATCGGTCGA	probe.7667_PBM3.63_H4.63_rc	TGACCTTTGGCCG	1.32576	1.39248	1.15971	1.76212	0.988742	TCGACCGATACTCTAATCTCCCTAGGC	C	G	G	C	C	A	A	A	G	G	T	C	A	G	CGCG
CGCGCGGACCTTGGACCTGCCTAGGGAGATTAGAGTATCGGTCGA	probe.4251_PBM3.449_top.75_rc	GGACCTTGGACCT	1.32114	1.369	1.09476	1.93488	0.885918	TCGACCGATACTCTAATCTCCCTAGGC	A	G	G	T	C	C	A	A	G	G	T	C	C	G	CGCG
CGCGCTGACCTTTGTCCTGCCTAGGGAGATTAGAGTATCGGTCGA	probe.3809_PBM3.7_H4.7_rc	TGACCTTTGTCCT	1.31331	1.37864	1.23109	1.66907	0.974429	TCGACCGATACTCTAATCTCCCTAGGC	A	G	G	A	C	A	A	A	G	G	T	C	A	G	CGCG
CGCGCTGACCTTTGGCCCGCCTAGGGAGATTAGAGTATCGGTCGA	probe.437_PBM3.437_top.57_rc	TGACCTTTGGCCC	1.30219	1.45146	1.20237	1.5989	0.95604	TCGACCGATACTCTAATCTCCCTAGGC	G	G	G	C	C	A	A	A	G	G	T	C	A	G	CGCG
CGCGCTGGACTTTGTCCCGCCTAGGGAGATTAGAGTATCGGTCGA	probe.4243_PBM3.441_top.63_rc	TGGACTTTGTCCC	1.29896	1.30703	1.1092	1.76797	1.01164	TCGACCGATACTCTAATCTCCCTAGGC	G	G	G	A	C	A	A	A	G	T	C	C	A	G	CGCG
CGCGCTGCCCTTTGACCCGCCTAGGGAGATTAGAGTATCGGTCGA	probe.457_PBM3.457_top.90_rc	TGCCCTTTGACCC	1.2938	1.36655	1.15671	1.71914	0.932779	TCGACCGATACTCTAATCTCCCTAGGC	G	G	G	T	C	A	A	A	G	G	G	C	A	G	CGCG
CGCGCTGGACTTTGGAACGCCTAGGGAGATTAGAGTATCGGTCGA	probe.2326_PBM3.2326_svmreg895_rc	TGGACTTTGGAAC	1.28546	1.22352	1.3956		1.23725	TCGACCGATACTCTAATCTCCCTAGGC	G	T	T	C	C	A	A	A	G	T	C	C	A	G	CGCG
CGCGCTGACCTTTGTCCCGCCTAGGGAGATTAGAGTATCGGTCGA	probe.11860_PBM3.454_top.86_rc	TGACCTTTGTCCC	1.27649	1.39504	1.20878	1.60449	0.89765	TCGACCGATACTCTAATCTCCCTAGGC	G	G	G	A	C	A	A	A	G	G	T	C	A	G	CGCG
CGCGCTGACCCTTGACCCGCCTAGGGAGATTAGAGTATCGGTCGA	probe.11472_PBM3.66_H4.66_rc	TGACCCTTGACCC	1.26754	1.4014	1.14692	1.60619	0.915643	TCGACCGATACTCTAATCTCCCTAGGC	G	G	G	T	C	A	A	G	G	G	T	C	A	G	CGCG
CGCGCTGGACTTTGGCCCGCCTAGGGAGATTAGAGTATCGGTCGA	probe.3876_PBM3.74_H4.74_rc	TGGACTTTGGCCC	1.25867	1.29096	1.18172	1.64916	0.91282	TCGACCGATACTCTAATCTCCCTAGGC	G	G	G	C	C	A	A	A	G	T	C	C	A	G	CGCG
CGCGCTGGACTTTGAACAGCCTAGGGAGATTAGAGTATCGGTCGA	probe.8059_PBM3.455_top.87_rc	TGGACTTTGAACA	1.25747	1.20192	1.12604	1.7761	0.925829	TCGACCGATACTCTAATCTCCCTAGGC	T	G	T	T	C	A	A	A	G	T	C	C	A	G	CGCG
CGCGCTGACCTTTGATCGGCCTAGGGAGATTAGAGTATCGGTCGA	probe.8104_PBM3.500_EBvarythree20_rc	TGACCTTTGATCG	1.24189	1.2911	1.10259	1.55571	1.01816	TCGACCGATACTCTAATCTCCCTAGGC	C	G	A	T	C	A	A	A	G	G	T	C	A	G	CGCG
CGCGCTGAACTTTGCCCCGCCTAGGGAGATTAGAGTATCGGTCGA	probe.7765_PBM3.161_H4.161_rc	TGAACTTTGCCCC	1.23574	1.33476	1.12982	1.60171	0.876669	TCGACCGATACTCTAATCTCCCTAGGC	G	G	G	G	C	A	A	A	G	T	T	C	A	G	CGCG
CGCGCTGACCTTTTGACCCGCCTAGGGAGATTAGAGTATCGGTCGA	probe.997_PBM3.997_dr2varythree1_rc	TGACCTTTTGACCC	1.23206	1.48524	1.26874		0.942189	TCGACCGATACTCTAATCTCCCTAGGC	G	G	G	T	C	A	A	A	A	G	G	T	C	A	GCGCG
CGCGCTGACCTTTGAACAGCCTAGGGAGATTAGAGTATCGGTCGA	probe.4316_PBM3.514_EBvarythree35_rc	TGACCTTTGAACA	1.22917	1.30129	1.14033	1.55157	0.923487	TCGACCGATACTCTAATCTCCCTAGGC	T	G	T	T	C	A	A	A	G	G	T	C	A	G	CGCG
CGCGCTGCACTTTGACCCGCCTAGGGAGATTAGAGTATCGGTCGA	probe.8050_PBM3.446_top.68_rc	TGCACTTTGACCC	1.21586	1.30517	1.14925	1.38424	1.02477	TCGACCGATACTCTAATCTCCCTAGGC	G	G	G	T	C	A	A	A	G	T	G	C	A	G	CGCG
CGCGCTGGACTTTGCCCGGCCTAGGGAGATTAGAGTATCGGTCGA	probe.8029_PBM3.425_top.40_rc	TGGACTTTGCCCG	1.2146	1.37107	1.26372		1.009	TCGACCGATACTCTAATCTCCCTAGGC	C	G	G	G	C	A	A	A	G	T	C	C	A	G	CGCG
CGCGCTGGACTTTGTCCTGCCTAGGGAGATTAGAGTATCGGTCGA	probe.8057_PBM3.453_top.84_rc	TGGACTTTGTCCT	1.20915	1.25126	1.08456	1.53809	0.962689	TCGACCGATACTCTAATCTCCCTAGGC	A	G	G	A	C	A	A	A	G	T	C	C	A	G	CGCG
CGCGCTGAACTTTGACCGGCCTAGGGAGATTAGAGTATCGGTCGA	probe.4252_PBM3.450_top.76_rc	TGAACTTTGACCG	1.20594	1.23579	1.06365	1.65919	0.86512	TCGACCGATACTCTAATCTCCCTAGGC	C	G	G	T	C	A	A	A	G	T	T	C	A	G	CGCG
CGCGCTGGACTTCGGACCGCCTAGGGAGATTAGAGTATCGGTCGA	probe.11865_PBM3.459_top.94_rc	TGGACTTCGGACC	1.20277	1.18101	1.11224	1.4372	1.08064	TCGACCGATACTCTAATCTCCCTAGGC	G	G	T	C	C	G	A	A	G	T	C	C	A	G	CGCG
CGCGCTGGACTTTGAACGGCCTAGGGAGATTAGAGTATCGGTCGA	probe.13243_PBM3.1837_svmreg19_rc	TGGACTTTGAACG	1.19847	1.31426	0.937739	1.56948	0.972418	TCGACCGATACTCTAATCTCCCTAGGC	C	G	T	T	C	A	A	A	G	T	C	C	A	G	CGCG
CGCGCTGTACTTTGACCCGCCTAGGGAGATTAGAGTATCGGTCGA	probe.4246_PBM3.444_top.66_rc	TGTACTTTGACCC	1.19634	1.20806	1.0892	1.62481	0.863295	TCGACCGATACTCTAATCTCCCTAGGC	G	G	G	T	C	A	A	A	G	T	A	C	A	G	CGCG
CGCGCCGACCTTTGCCCAGCCTAGGGAGATTAGAGTATCGGTCGA	probe.7746_PBM3.142_H4.142_rc	CGACCTTTGCCCA	1.1862		1.1289	1.49457	0.935131	TCGACCGATACTCTAATCTCCCTAGGC	T	G	G	G	C	A	A	A	G	G	T	C	G	G	CGCG
CGCGCTGACCTTTAACCTGCCTAGGGAGATTAGAGTATCGGTCGA	probe.7798_PBM3.194_H4.194_rc	TGACCTTTAACCT	1.17978	1.10399	1.14159	1.29375		TCGACCGATACTCTAATCTCCCTAGGC	A	G	G	T	T	A	A	A	G	G	T	C	A	G	CGCG
CGCGCAGACCTTTGACCCGCCTAGGGAGATTAGAGTATCGGTCGA	probe.11840_PBM3.434_top.54_rc	AGACCTTTGACCC	1.17392	1.23165	1.01628	1.45565	0.992084	TCGACCGATACTCTAATCTCCCTAGGC	G	G	G	T	C	A	A	A	G	G	T	C	T	G	CGCG
CGCGCTGACCCCTTGGGGGCCTAGGGAGATTAGAGTATCGGTCGA	probe.2454_PBM3.2454_svmreg1087_rc	TGACCCCTTGGGG	1.15842	1.24726	1.26972	1.0212	1.09551	TCGACCGATACTCTAATCTCCCTAGGC	C	C	C	C	A	A	G	G	G	G	T	C	A	G	CGCG
CGCGCAGGACTTTGACCCGCCTAGGGAGATTAGAGTATCGGTCGA	probe.11436_PBM3.30_H4.30_rc	AGGACTTTGACCC	1.15515	1.2586	1.25559		0.951254	TCGACCGATACTCTAATCTCCCTAGGC	G	G	G	T	C	A	A	A	G	T	C	C	T	G	CGCG
CGCGCTGGACTTTGCTCCGCCTAGGGAGATTAGAGTATCGGTCGA	probe.43_PBM3.43_H4.43_rc	TGGACTTTGCTCC	1.15505	1.26969	1.04327	1.43381	0.873411	TCGACCGATACTCTAATCTCCCTAGGC	G	G	A	G	C	A	A	A	G	T	C	C	A	G	CGCG
CGCGCGGACCTTTGACCCGCCTAGGGAGATTAGAGTATCGGTCGA	probe.11848_PBM3.442_top.64_rc	GGACCTTTGACCC	1.15487	0.98872	1.13408	1.58455	0.912132	TCGACCGATACTCTAATCTCCCTAGGC	G	G	G	T	C	A	A	A	G	G	T	C	C	G	CGCG
CGCGCTGACCTTTAGACTGCCTAGGGAGATTAGAGTATCGGTCGA	probe.607_PBM3.607_EBvarythree167_rc	TGACCTTTAGACT	1.15484	1.1901	0.95654	1.65807	0.814649	TCGACCGATACTCTAATCTCCCTAGGC	A	G	T	C	T	A	A	A	G	G	T	C	A	G	CGCG
CGCGCTGGACTTTGGCCGGCCTAGGGAGATTAGAGTATCGGTCGA	probe.8064_PBM3.460_top.95_rc	TGGACTTTGGCCG	1.15339	1.07987	1.06495	1.57185	0.896915	TCGACCGATACTCTAATCTCCCTAGGC	C	G	G	C	C	A	A	A	G	T	C	C	A	G	CGCG
CGCGCTGACCTTCGACCCGCCTAGGGAGATTAGAGTATCGGTCGA	probe.4238_PBM3.436_top.56_rc	TGACCTTCGACCC	1.14619	1.09599	1.10602	1.43649	0.946265	TCGACCGATACTCTAATCTCCCTAGGC	G	G	G	T	C	G	A	A	G	G	T	C	A	G	CGCG
CGCGCTGACCCTTGACCTGCCTAGGGAGATTAGAGTATCGGTCGA	probe.4254_PBM3.452_top.82_rc	TGACCCTTGACCT	1.1345	1.20742	1.05824	1.41156	0.860782	TCGACCGATACTCTAATCTCCCTAGGC	A	G	G	T	C	A	A	G	G	G	T	C	A	G	CGCG
CGCGCTGGACCTTGACCTGCCTAGGGAGATTAGAGTATCGGTCGA	probe.8049_PBM3.445_top.67_rc	TGGACCTTGACCT	1.1245	1.13266	1.05673	1.41401	0.894584	TCGACCGATACTCTAATCTCCCTAGGC	A	G	G	T	C	A	A	G	G	T	C	C	A	G	CGCG
CGCGCTGACCTTTGGCCAGCCTAGGGAGATTAGAGTATCGGTCGA	probe.5559_PBM3.1757_Ebnonadj10_rc	TGACCTTTGGCCA	1.12375	1.12631		1.29641	0.948522	TCGACCGATACTCTAATCTCCCTAGGC	T	G	G	C	C	A	A	A	G	G	T	C	A	G	CGCG
CGCGCTGACCTTTGGTCCTGCCTAGGGAGATTAGAGTATCGGTCGA	probe.12603_PBM3.1197_dr2varythree246_rc	TGACCTTTGGTCCT	1.12179	1.18287	1.02716	1.37561	0.90151	TCGACCGATACTCTAATCTCCCTAGGC	A	G	G	A	C	C	A	A	A	G	G	T	C	A	GCGCG
CGCGCTGACCTTTCACCCTGCCTAGGGAGATTAGAGTATCGGTCGA	probe.12569_PBM3.1163_dr2varythree201_rc	TGACCTTTCACCCT	1.12109	1.02898		1.2132		TCGACCGATACTCTAATCTCCCTAGGC	A	G	G	G	T	G	A	A	A	G	G	T	C	A	GCGCG
CGCGCTGACCTTTGCTCTGCCTAGGGAGATTAGAGTATCGGTCGA	probe.11489_PBM3.83_H4.83_rc	TGACCTTTGCTCT	1.11555	1.13654	0.990468	1.21965		TCGACCGATACTCTAATCTCCCTAGGC	A	G	A	G	C	A	A	A	G	G	T	C	A	G	CGCG
CGCGCTAACCTTTGACCCGCCTAGGGAGATTAGAGTATCGGTCGA	probe.1945_PBM3.1945_svmreg311_rc	TAACCTTTGACCC	1.11299		1.13038	1.45016	0.758446	TCGACCGATACTCTAATCTCCCTAGGC	G	G	G	T	C	A	A	A	G	G	T	T	A	G	CGCG
CGCGCAGGACTTTGGACCGCCTAGGGAGATTAGAGTATCGGTCGA	probe.11857_PBM3.451_top.81_rc	AGGACTTTGGACC	1.10927	1.04194	0.996265	1.6442	0.754662	TCGACCGATACTCTAATCTCCCTAGGC	G	G	T	C	C	A	A	A	G	T	C	C	T	G	CGCG
CGCGCTGAACTTTGAACCGCCTAGGGAGATTAGAGTATCGGTCGA	probe.4249_PBM3.447_top.69_rc	TGAACTTTGAACC	1.10272	1.10528	1.04792	1.37812	0.879548	TCGACCGATACTCTAATCTCCCTAGGC	G	G	T	T	C	A	A	A	G	T	T	C	A	G	CGCG
CGCGCTGACCTTTGACACGCCTAGGGAGATTAGAGTATCGGTCGA	probe.4292_PBM3.490_EBvarythree9_rc	TGACCTTTGACAC	1.0996	1.22954	1.14121	1.17633	0.851313	TCGACCGATACTCTAATCTCCCTAGGC	G	T	G	T	C	A	A	A	G	G	T	C	A	G	CGCG
CGCGCTGGACTTTGGTCGGCCTAGGGAGATTAGAGTATCGGTCGA	probe.3959_PBM3.157_H4.157_rc	TGGACTTTGGTCG	1.09852	1.07756	0.936267	1.28174		TCGACCGATACTCTAATCTCCCTAGGC	C	G	A	C	C	A	A	A	G	T	C	C	A	G	CGCG
CGCGCCGACCTTCGACCCGCCTAGGGAGATTAGAGTATCGGTCGA	probe.4264_PBM3.462_top.99_rc	CGACCTTCGACCC	1.08631	1.11053	0.986341	1.36454	0.883814	TCGACCGATACTCTAATCTCCCTAGGC	G	G	G	T	C	G	A	A	G	G	T	C	G	G	CGCG
CGCGCTGACCTTGGAGGGGCCTAGGGAGATTAGAGTATCGGTCGA	probe.7365_PBM3.3563_svmreg2547_rc	TGACCTTGGAGGG	1.08366	1.03771	1.08144	0.956959	1.25853	TCGACCGATACTCTAATCTCCCTAGGC	C	C	C	T	C	C	A	A	G	G	T	C	A	G	CGCG
CGCGCTGACCCCGGGTGGGCCTAGGGAGATTAGAGTATCGGTCGA	probe.14153_PBM3.2747_svmreg1481_rc	TGACCCCGGGTGG	1.08079	1.01607	1.04902	1.11058	1.1475	TCGACCGATACTCTAATCTCCCTAGGC	C	C	A	C	C	C	G	G	G	G	T	C	A	G	CGCG
CGCGCTGACCTTCGAACCTGCCTAGGGAGATTAGAGTATCGGTCGA	probe.12638_PBM3.1232_dr2varythree293_rc	TGACCTTCGAACCT	1.08046	1.16843	0.976073	1.23779	0.939558	TCGACCGATACTCTAATCTCCCTAGGC	A	G	G	T	T	C	G	A	A	G	G	T	C	A	GCGCG
CGCGCGGACCTTTGACCTGCCTAGGGAGATTAGAGTATCGGTCGA	probe.461_PBM3.461_top.96_rc	GGACCTTTGACCT	1.07898	0.975802	1.01074	1.25041		TCGACCGATACTCTAATCTCCCTAGGC	A	G	G	T	C	A	A	A	G	G	T	C	C	G	CGCG
CGCGCTGGACTTTAGACTGCCTAGGGAGATTAGAGTATCGGTCGA	probe.13600_PBM3.2194_svmreg716_rc	TGGACTTTAGACT	1.07797	1.05815	1.00444	1.43288	0.816395	TCGACCGATACTCTAATCTCCCTAGGC	A	G	T	C	T	A	A	A	G	T	C	C	A	G	CGCG
CGCGCTGACCTTTGGAATGCCTAGGGAGATTAGAGTATCGGTCGA	probe.11971_PBM3.565_EBvarythree106_rc	TGACCTTTGGAAT	1.07352	1.06523	1.00194	1.15341		TCGACCGATACTCTAATCTCCCTAGGC	A	T	T	C	C	A	A	A	G	G	T	C	A	G	CGCG
CGCGCTAGACTTTGACCCGCCTAGGGAGATTAGAGTATCGGTCGA	probe.2091_PBM3.2091_svmreg550_rc	TAGACTTTGACCC	1.06967	0.939166	1.00474	1.5329	0.801894	TCGACCGATACTCTAATCTCCCTAGGC	G	G	G	T	C	A	A	A	G	T	C	T	A	G	CGCG
CGCGCTGACCTTTGAGCCGCCTAGGGAGATTAGAGTATCGGTCGA	probe.484_PBM3.484_EBvarythree2_rc	TGACCTTTGAGCC	1.06422		0.972367	1.33101	0.88927	TCGACCGATACTCTAATCTCCCTAGGC	G	G	C	T	C	A	A	A	G	G	T	C	A	G	CGCG
CGCGCTGACCCCTGTGGGGCCTAGGGAGATTAGAGTATCGGTCGA	probe.2655_PBM3.2655_svmreg1361_rc	TGACCCCTGTGGG	1.04974	1.03588	1.01292	1.11785	1.03231	TCGACCGATACTCTAATCTCCCTAGGC	C	C	C	A	C	A	G	G	G	G	T	C	A	G	CGCG
CGCGCTGACCTTTTGACCTGCCTAGGGAGATTAGAGTATCGGTCGA	probe.1045_PBM3.1045_dr2varythree49_rc	TGACCTTTTGACCT	1.04936	1.15998	1.04863	1.13123	0.857622	TCGACCGATACTCTAATCTCCCTAGGC	A	G	G	T	C	A	A	A	A	G	G	T	C	A	GCGCG
CGCGCTGAACTTTGAACTGCCTAGGGAGATTAGAGTATCGGTCGA	probe.11460_PBM3.54_H4.54_rc	TGAACTTTGAACT	1.04464	0.983164	1.01261	1.35818	0.824619	TCGACCGATACTCTAATCTCCCTAGGC	A	G	T	T	C	A	A	A	G	T	T	C	A	G	CGCG
CGCGCTGACCTTTGTTCCTGCCTAGGGAGATTAGAGTATCGGTCGA	probe.8807_PBM3.1203_dr2varythree254_rc	TGACCTTTGTTCCT	1.04285	1.15266	1.05518	1.10413	0.859443	TCGACCGATACTCTAATCTCCCTAGGC	A	G	G	A	A	C	A	A	A	G	G	T	C	A	GCGCG
CGCGCCAACCTTTGACCTGCCTAGGGAGATTAGAGTATCGGTCGA	probe.8583_PBM3.979_EBvarythree681_rc	CAACCTTTGACCT	1.04021	0.93504	0.94477	1.24082		TCGACCGATACTCTAATCTCCCTAGGC	A	G	G	T	C	A	A	A	G	G	T	T	G	G	CGCG
CGCGCTGGACTTTACCCCGCCTAGGGAGATTAGAGTATCGGTCGA	probe.2782_PBM3.2782_svmreg1524_rc	TGGACTTTACCCC	1.0371	1.07178	0.95914	1.38973	0.727734	TCGACCGATACTCTAATCTCCCTAGGC	G	G	G	G	T	A	A	A	G	T	C	C	A	G	CGCG
CGCGCGGGACTTTGACCCGCCTAGGGAGATTAGAGTATCGGTCGA	probe.8062_PBM3.458_top.92_rc	GGGACTTTGACCC	1.03134	1.16875	1.08898	1.08455	0.783058	TCGACCGATACTCTAATCTCCCTAGGC	G	G	G	T	C	A	A	A	G	T	C	C	C	G	CGCG
CGCGCTGACCTTTACCCCGCCTAGGGAGATTAGAGTATCGGTCGA	probe.10119_PBM3.2515_svmreg1168_rc	TGACCTTTACCCC	1.02934	1.0165	1.07285	1.229	0.799006	TCGACCGATACTCTAATCTCCCTAGGC	G	G	G	G	T	A	A	A	G	G	T	C	A	G	CGCG
CGCGCTGACCTTTAAACCTGCCTAGGGAGATTAGAGTATCGGTCGA	probe.4991_PBM3.1189_dr2varythree235_rc	TGACCTTTAAACCT	1.0279	1.01373	1.06153	1.23542	0.800925	TCGACCGATACTCTAATCTCCCTAGGC	A	G	G	T	T	T	A	A	A	G	G	T	C	A	GCGCG
CGCGCCCTTAACCAGGGGGCCTAGGGAGATTAGAGTATCGGTCGA	probe.1688_PBM3.1688_randomseq50_rc	CCTTAACCAGGGG	1.02656	0.882246	1.19649	0.94455	1.08295	TCGACCGATACTCTAATCTCCCTAGGC	C	C	C	C	T	G	G	T	T	A	A	G	G	G	CGCG
CGCGCTGGACTTTGGTCCGCCTAGGGAGATTAGAGTATCGGTCGA	probe.3829_PBM3.27_H4.27_rc	TGGACTTTGGTCC	1.02509	1.09546	0.995597	1.31303	0.696255	TCGACCGATACTCTAATCTCCCTAGGC	G	G	A	C	C	A	A	A	G	T	C	C	A	G	CGCG
CGCGCTGACCCCGGTGGGGCCTAGGGAGATTAGAGTATCGGTCGA	probe.2893_PBM3.2893_svmreg1667_rc	TGACCCCGGTGGG	1.02265	1.16657	0.968132	1.00114	0.954768	TCGACCGATACTCTAATCTCCCTAGGC	C	C	C	A	C	C	G	G	G	G	T	C	A	G	CGCG
CGCGCTGACCCCGGGAGGGCCTAGGGAGATTAGAGTATCGGTCGA	probe.11029_PBM3.3425_svmreg2361_rc	TGACCCCGGGAGG	1.01535	0.952147	1.03902	1.0242	1.04602	TCGACCGATACTCTAATCTCCCTAGGC	C	C	T	C	C	C	G	G	G	G	T	C	A	G	CGCG
CGCGCTGACCTTTACCCTGCCTAGGGAGATTAGAGTATCGGTCGA	probe.582_PBM3.582_EBvarythree131_rc	TGACCTTTACCCT	1.00758	1.02354	1.03042	1.19204	0.784309	TCGACCGATACTCTAATCTCCCTAGGC	A	G	G	G	T	A	A	A	G	G	T	C	A	G	CGCG
CGCGCTGACCTTTGATACGCCTAGGGAGATTAGAGTATCGGTCGA	probe.4295_PBM3.493_EBvarythree12_rc	TGACCTTTGATAC	1.00707	1.02483	0.9135	1.08589	1.00404	TCGACCGATACTCTAATCTCCCTAGGC	G	T	A	T	C	A	A	A	G	G	T	C	A	G	CGCG
CGCGCTGACCTTGGCGGGGCCTAGGGAGATTAGAGTATCGGTCGA	probe.3731_PBM3.3731_svmreg2761_rc	TGACCTTGGCGGG	1.00704	0.955905	1.04501	0.863634	1.16361	TCGACCGATACTCTAATCTCCCTAGGC	C	C	C	G	C	C	A	A	G	G	T	C	A	G	CGCG
CGCGCTGCCCTTTGACCTGCCTAGGGAGATTAGAGTATCGGTCGA	probe.77_PBM3.77_H4.77_rc	TGCCCTTTGACCT	0.998445	1.06642	0.989715	1.12978	0.807863	TCGACCGATACTCTAATCTCCCTAGGC	A	G	G	T	C	A	A	A	G	G	G	C	A	G	CGCG
CGCGCTGACCCCGAGGGCGCCTAGGGAGATTAGAGTATCGGTCGA	probe.3406_PBM3.3406_svmreg2335_rc	TGACCCCGAGGGC	0.998303	1.00577	0.998383	1.10325	0.885805	TCGACCGATACTCTAATCTCCCTAGGC	G	C	C	C	T	C	G	G	G	G	T	C	A	G	CGCG
CGCGCAACCCTTGACCCCGCCTAGGGAGATTAGAGTATCGGTCGA	probe.3817_PBM3.15_H4.15_rc	AACCCTTGACCCC	0.995442	1.10159	0.980709	1.09166	0.807807	TCGACCGATACTCTAATCTCCCTAGGC	G	G	G	G	T	C	A	A	G	G	G	T	T	G	CGCG
CGCGCTGCACTTTGACCTGCCTAGGGAGATTAGAGTATCGGTCGA	probe.12271_PBM3.865_EBvarythree521_rc	TGCACTTTGACCT	0.994842	1.0376	0.935425	1.24579	0.760553	TCGACCGATACTCTAATCTCCCTAGGC	A	G	G	T	C	A	A	A	G	T	G	C	A	G	CGCG
CGCGCTGACCTTTAGCCCTGCCTAGGGAGATTAGAGTATCGGTCGA	probe.4964_PBM3.1162_dr2varythree199_rc	TGACCTTTAGCCCT	0.993205	0.929129	0.958955	1.28485	0.799883	TCGACCGATACTCTAATCTCCCTAGGC	A	G	G	G	C	T	A	A	A	G	G	T	C	A	GCGCG
CGCGCCGACCCTTGACCCGCCTAGGGAGATTAGAGTATCGGTCGA	probe.7684_PBM3.80_H4.80_rc	CGACCCTTGACCC	0.990826	0.988858	0.940563	1.17563	0.858258	TCGACCGATACTCTAATCTCCCTAGGC	G	G	G	T	C	A	A	G	G	G	T	C	G	G	CGCG
CGCGCTGACCTTCGACCTGCCTAGGGAGATTAGAGTATCGGTCGA	probe.4456_PBM3.654_EBvarythree229_rc	TGACCTTCGACCT	0.987418	1.00188	0.965697	1.28431	0.697784	TCGACCGATACTCTAATCTCCCTAGGC	A	G	G	T	C	G	A	A	G	G	T	C	A	G	CGCG
CGCGCTAACCTTTGGACCGCCTAGGGAGATTAGAGTATCGGTCGA	probe.3914_PBM3.112_H4.112_rc	TAACCTTTGGACC	0.987086	1.0277	0.981658	1.25087	0.688121	TCGACCGATACTCTAATCTCCCTAGGC	G	G	T	C	C	A	A	A	G	G	T	T	A	G	CGCG
CGCGCTGACCTCTGGACCTGCCTAGGGAGATTAGAGTATCGGTCGA	probe.5076_PBM3.1274_dr2varythree349_rc	TGACCTCTGGACCT	0.981457	0.963659	1.01104	1.13201	0.819121	TCGACCGATACTCTAATCTCCCTAGGC	A	G	G	T	C	C	A	G	A	G	G	T	C	A	GCGCG
CGCGCGGACCTGGGGTCAGCCTAGGGAGATTAGAGTATCGGTCGA	probe.3967_PBM3.165_H4.165_rc	GGACCTGGGGTCA	0.978968	1.01718	1.01492	1.03154	0.852233	TCGACCGATACTCTAATCTCCCTAGGC	T	G	A	C	C	C	C	A	G	G	T	C	C	G	CGCG
CGCGCTAACCTTTGACCTGCCTAGGGAGATTAGAGTATCGGTCGA	probe.170_PBM3.170_H4.170_rc	TAACCTTTGACCT	0.978497	1.075	1.0422	1.1467	0.65009	TCGACCGATACTCTAATCTCCCTAGGC	A	G	G	T	C	A	A	A	G	G	T	T	A	G	CGCG
CGCGCTGACCTTTGTCCAGCCTAGGGAGATTAGAGTATCGGTCGA	probe.1758_PBM3.1758_Ebnonadj12_rc	TGACCTTTGTCCA	0.978495	0.925041	0.991751	1.05006	0.947124	TCGACCGATACTCTAATCTCCCTAGGC	T	G	G	A	C	A	A	A	G	G	T	C	A	G	CGCG
CGCGCTGACCCCTGAGGGGCCTAGGGAGATTAGAGTATCGGTCGA	probe.15102_PBM3.3696_svmreg2716_rc	TGACCCCTGAGGG	0.975308		0.998687	1.06065	0.866588	TCGACCGATACTCTAATCTCCCTAGGC	C	C	C	T	C	A	G	G	G	G	T	C	A	G	CGCG
CGCGCTGTACTTTGACCTGCCTAGGGAGATTAGAGTATCGGTCGA	probe.8470_PBM3.866_EBvarythree524_rc	TGTACTTTGACCT	0.97482	0.928183		1.3015	0.694779	TCGACCGATACTCTAATCTCCCTAGGC	A	G	G	T	C	A	A	A	G	T	A	C	A	G	CGCG
CGCGCTGGACTTTGAGCCGCCTAGGGAGATTAGAGTATCGGTCGA	probe.87_PBM3.87_H4.87_rc	TGGACTTTGAGCC	0.974698	1.01864	0.932221	1.17603	0.771902	TCGACCGATACTCTAATCTCCCTAGGC	G	G	C	T	C	A	A	A	G	T	C	C	A	G	CGCG
CGCGCTCACCTTTGACCCGCCTAGGGAGATTAGAGTATCGGTCGA	probe.5815_PBM3.2013_svmreg432_rc	TCACCTTTGACCC	0.973598	1.01685	0.9629	1.16183	0.752808	TCGACCGATACTCTAATCTCCCTAGGC	G	G	G	T	C	A	A	A	G	G	T	G	A	G	CGCG
CGCGCTGACCTTTGCGCCTGCCTAGGGAGATTAGAGTATCGGTCGA	probe.8774_PBM3.1170_dr2varythree210_rc	TGACCTTTGCGCCT	0.97159	0.965128	0.94496	1.13547	0.8408	TCGACCGATACTCTAATCTCCCTAGGC	A	G	G	C	G	C	A	A	A	G	G	T	C	A	GCGCG
CGCGCTGACCTTTACACCTGCCTAGGGAGATTAGAGTATCGGTCGA	probe.1183_PBM3.1183_dr2varythree227_rc	TGACCTTTACACCT	0.966754	0.940585	0.995741	1.1507	0.77999	TCGACCGATACTCTAATCTCCCTAGGC	A	G	G	T	G	T	A	A	A	G	G	T	C	A	GCGCG
CGCGCTGACCCTTTGACCTGCCTAGGGAGATTAGAGTATCGGTCGA	probe.8950_PBM3.1346_dr2varythree445_rc	TGACCCTTTGACCT	0.966419	1.00294	0.876545	1.01977		TCGACCGATACTCTAATCTCCCTAGGC	A	G	G	T	C	A	A	A	G	G	G	T	C	A	GCGCG
CGCGCTGACCTTTGGTCTGCCTAGGGAGATTAGAGTATCGGTCGA	probe.4346_PBM3.544_EBvarythree78_rc	TGACCTTTGGTCT	0.958485	0.936614	0.990941	1.04879	0.857598	TCGACCGATACTCTAATCTCCCTAGGC	A	G	A	C	C	A	A	A	G	G	T	C	A	G	CGCG
CGCGCTGACCTTTTGCCCTGCCTAGGGAGATTAGAGTATCGGTCGA	probe.8665_PBM3.1061_dr2varythree65_rc	TGACCTTTTGCCCT	0.954677	0.905438	0.910273	1.04832		TCGACCGATACTCTAATCTCCCTAGGC	A	G	G	G	C	A	A	A	A	G	G	T	C	A	GCGCG
CGCGCTGGACTTTGCTCAGCCTAGGGAGATTAGAGTATCGGTCGA	probe.5730_PBM3.1928_svmreg283_rc	TGGACTTTGCTCA	0.953276	0.918516	0.911127	1.15694	0.826526	TCGACCGATACTCTAATCTCCCTAGGC	T	G	A	G	C	A	A	A	G	T	C	C	A	G	CGCG
CGCGCGGACCTTGGACCGGCCTAGGGAGATTAGAGTATCGGTCGA	probe.9643_PBM3.2039_svmreg475_rc	GGACCTTGGACCG	0.952672	0.986287	0.766752	1.33452	0.723129	TCGACCGATACTCTAATCTCCCTAGGC	C	G	G	T	C	C	A	A	G	G	T	C	C	G	CGCG
CGCGCTGACCTTTGACTCGCCTAGGGAGATTAGAGTATCGGTCGA	probe.25_PBM3.25_H4.25_rc	TGACCTTTGACTC	0.949634	0.953625	0.939157	1.05711	0.84864	TCGACCGATACTCTAATCTCCCTAGGC	G	A	G	T	C	A	A	A	G	G	T	C	A	G	CGCG
CGCGCTGAACGTGGGAGGGCCTAGGGAGATTAGAGTATCGGTCGA	probe.11741_PBM3.335_aluscore28_rc	TGAACGTGGGAGG	0.946976		0.869575	0.771884	1.19947	TCGACCGATACTCTAATCTCCCTAGGC	C	C	T	C	C	C	A	C	G	T	T	C	A	G	CGCG
CGCGCGGACCTTTGGACCGCCTAGGGAGATTAGAGTATCGGTCGA	probe.2329_PBM3.2329_svmreg901_rc	GGACCTTTGGACC	0.944187	0.902232	0.863158	1.2839	0.727455	TCGACCGATACTCTAATCTCCCTAGGC	G	G	T	C	C	A	A	A	G	G	T	C	C	G	CGCG
CGCGCTGCCCTTTGGACCGCCTAGGGAGATTAGAGTATCGGTCGA	probe.10457_PBM3.2853_svmreg1617_rc	TGCCCTTTGGACC	0.943951	0.9131	0.898298	1.14831	0.816093	TCGACCGATACTCTAATCTCCCTAGGC	G	G	T	C	C	A	A	A	G	G	G	C	A	G	CGCG
CGCGCCGCCCTTTGACCTGCCTAGGGAGATTAGAGTATCGGTCGA	probe.8559_PBM3.955_EBvarythree645_rc	CGCCCTTTGACCT	0.941923	0.96802	0.894118	1.09693	0.808623	TCGACCGATACTCTAATCTCCCTAGGC	A	G	G	T	C	A	A	A	G	G	G	C	G	G	CGCG
CGCGCTGGACTTTTGACCTGCCTAGGGAGATTAGAGTATCGGTCGA	probe.1452_PBM3.1452_dr2varythree586_rc	TGGACTTTTGACCT	0.941899	0.891405	0.937988	1.11371	0.824493	TCGACCGATACTCTAATCTCCCTAGGC	A	G	G	T	C	A	A	A	A	G	T	C	C	A	GCGCG
CGCGCTGACCTTTGTCCGGCCTAGGGAGATTAGAGTATCGGTCGA	probe.9360_PBM3.1756_Ebnonadj8_rc	TGACCTTTGTCCG	0.9389	1.00403	0.932041	1.05942	0.760109	TCGACCGATACTCTAATCTCCCTAGGC	C	G	G	A	C	A	A	A	G	G	T	C	A	G	CGCG
CGCGCTGGACTTTGCACAGCCTAGGGAGATTAGAGTATCGGTCGA	probe.9445_PBM3.1841_svmreg84_rc	TGGACTTTGCACA	0.938841	0.965249	0.886783	1.06685	0.836482	TCGACCGATACTCTAATCTCCCTAGGC	T	G	T	G	C	A	A	A	G	T	C	C	A	G	CGCG
CGCGCTGACCCCTGGAGGGCCTAGGGAGATTAGAGTATCGGTCGA	probe.6535_PBM3.2733_svmreg1464_rc	TGACCCCTGGAGG	0.935298	0.991074	0.940455	1.00549	0.804173	TCGACCGATACTCTAATCTCCCTAGGC	C	C	T	C	C	A	G	G	G	G	T	C	A	G	CGCG
CGCGCTGACCCCTGGTGGGCCTAGGGAGATTAGAGTATCGGTCGA	probe.2419_PBM3.2419_svmreg1043_rc	TGACCCCTGGTGG	0.932487	0.947962	0.904434	0.985292	0.89226	TCGACCGATACTCTAATCTCCCTAGGC	C	C	A	C	C	A	G	G	G	G	T	C	A	G	CGCG
CGCGCTGGACCTTGCCCCGCCTAGGGAGATTAGAGTATCGGTCGA	probe.6401_PBM3.2599_svmreg1282_rc	TGGACCTTGCCCC	0.930158	0.974322	0.833677	1.14589	0.766746	TCGACCGATACTCTAATCTCCCTAGGC	G	G	G	G	C	A	A	G	G	T	C	C	A	G	CGCG
CGCGCTGACCTTTGTTCTGCCTAGGGAGATTAGAGTATCGGTCGA	probe.11951_PBM3.545_EBvarythree80_rc	TGACCTTTGTTCT	0.928989	0.974901	0.965591	0.992364	0.783098	TCGACCGATACTCTAATCTCCCTAGGC	A	G	A	A	C	A	A	A	G	G	T	C	A	G	CGCG
CGCGCCGACCTTTTGACCTGCCTAGGGAGATTAGAGTATCGGTCGA	probe.5370_PBM3.1568_dr2varythree741_rc	CGACCTTTTGACCT	0.927988	0.979098	0.962735	1.019	0.751117	TCGACCGATACTCTAATCTCCCTAGGC	A	G	G	T	C	A	A	A	A	G	G	T	C	G	GCGCG
CGCGCTGACCTCGGGTGGGCCTAGGGAGATTAGAGTATCGGTCGA	probe.10641_PBM3.3037_svmreg1850_rc	TGACCTCGGGTGG	0.926541	0.855466	0.906243	0.970263	0.974191	TCGACCGATACTCTAATCTCCCTAGGC	C	C	A	C	C	C	G	A	G	G	T	C	A	G	CGCG
CGCGCTGACCTTTGGCATGCCTAGGGAGATTAGAGTATCGGTCGA	probe.559_PBM3.559_EBvarythree98_rc	TGACCTTTGGCAT	0.92604	1.00852	0.902415	1.00852	0.7847	TCGACCGATACTCTAATCTCCCTAGGC	A	T	G	C	C	A	A	A	G	G	T	C	A	G	CGCG
CGCGCTGACCCCTGACCTGCCTAGGGAGATTAGAGTATCGGTCGA	probe.3913_PBM3.111_H4.111_rc	TGACCCCTGACCT	0.925497	0.939614	0.92751	0.909367		TCGACCGATACTCTAATCTCCCTAGGC	A	G	G	T	C	A	G	G	G	G	T	C	A	G	CGCG
CGCGCTGACCCCTGGCGGGCCTAGGGAGATTAGAGTATCGGTCGA	probe.14634_PBM3.3228_svmreg2096_rc	TGACCCCTGGCGG	0.923628	0.945504	0.95262	0.961451	0.834936	TCGACCGATACTCTAATCTCCCTAGGC	C	C	G	C	C	A	G	G	G	G	T	C	A	G	CGCG
CGCGCAGGACTTTGACCTGCCTAGGGAGATTAGAGTATCGGTCGA	probe.8060_PBM3.456_top.88_rc	AGGACTTTGACCT	0.922604	1.05315	0.922884		0.791776	TCGACCGATACTCTAATCTCCCTAGGC	A	G	G	T	C	A	A	A	G	T	C	C	T	G	CGCG
CGCGCTGGACCCGGGAGGGCCTAGGGAGATTAGAGTATCGGTCGA	probe.11744_PBM3.338_aluscore32_rc	TGGACCCGGGAGG	0.920745	0.981126	0.935614	0.772985	0.993253	TCGACCGATACTCTAATCTCCCTAGGC	C	C	T	C	C	C	G	G	G	T	C	C	A	G	CGCG
CGCGCTGCACTTTGGACTGCCTAGGGAGATTAGAGTATCGGTCGA	probe.9823_PBM3.2219_svmreg747_rc	TGCACTTTGGACT	0.919111	0.867392	0.857588	1.18407	0.767395	TCGACCGATACTCTAATCTCCCTAGGC	A	G	T	C	C	A	A	A	G	T	G	C	A	G	CGCG
CGCGCTGGACTTTGGTTGGCCTAGGGAGATTAGAGTATCGGTCGA	probe.6537_PBM3.2735_svmreg1466_rc	TGGACTTTGGTTG	0.917991	0.97153	0.929747	0.86001	0.910678	TCGACCGATACTCTAATCTCCCTAGGC	C	A	A	C	C	A	A	A	G	T	C	C	A	G	CGCG
CGCGCTGACCTTTCGACCTGCCTAGGGAGATTAGAGTATCGGTCGA	probe.8788_PBM3.1184_dr2varythree229_rc	TGACCTTTCGACCT	0.917291	1.03972	0.87126	1.02881	0.729378	TCGACCGATACTCTAATCTCCCTAGGC	A	G	G	T	C	G	A	A	A	G	G	T	C	A	GCGCG
CGCGCTGGACTTTGGTGGGCCTAGGGAGATTAGAGTATCGGTCGA	probe.6511_PBM3.2709_svmreg1431_rc	TGGACTTTGGTGG	0.917161	1.0443	0.949241	0.90038	0.774721	TCGACCGATACTCTAATCTCCCTAGGC	C	C	A	C	C	A	A	A	G	T	C	C	A	G	CGCG
CGCGCTGACCTTTTGAACCGCCTAGGGAGATTAGAGTATCGGTCGA	probe.4801_PBM3.999_dr2varythree3_rc	TGACCTTTTGAACC	0.91667	0.978473	0.981468	0.948665	0.758073	TCGACCGATACTCTAATCTCCCTAGGC	G	G	T	T	C	A	A	A	A	G	G	T	C	A	GCGCG
CGCGCTGGACTTTGAGCGGCCTAGGGAGATTAGAGTATCGGTCGA	probe.1876_PBM3.1876_svmreg174_rc	TGGACTTTGAGCG	0.916506	1.00631	0.797321	1.1012	0.76119	TCGACCGATACTCTAATCTCCCTAGGC	C	G	C	T	C	A	A	A	G	T	C	C	A	G	CGCG
CGCGCGGACTTTGGGAGGGCCTAGGGAGATTAGAGTATCGGTCGA	probe.11746_PBM3.340_aluscore37_rc	GGACTTTGGGAGG	0.916198	0.907208	0.992766	0.848619		TCGACCGATACTCTAATCTCCCTAGGC	C	C	T	C	C	C	A	A	A	G	T	C	C	G	CGCG
CGCGCTGACCCCTGGGGAGCCTAGGGAGATTAGAGTATCGGTCGA	probe.3470_PBM3.3470_svmreg2425_rc	TGACCCCTGGGGA	0.9158	0.99801	0.870068	0.967734	0.82739	TCGACCGATACTCTAATCTCCCTAGGC	T	C	C	C	C	A	G	G	G	G	T	C	A	G	CGCG
CGCGCTGACCTTTCACCCGCCTAGGGAGATTAGAGTATCGGTCGA	probe.5785_PBM3.1983_svmreg384_rc	TGACCTTTCACCC	0.914523	0.94141	0.929461	1.07936	0.707865	TCGACCGATACTCTAATCTCCCTAGGC	G	G	G	T	G	A	A	A	G	G	T	C	A	G	CGCG
CGCGCTGACCTTTAATCCTGCCTAGGGAGATTAGAGTATCGGTCGA	probe.1201_PBM3.1201_dr2varythree251_rc	TGACCTTTAATCCT	0.906604	0.874655	1.07283	0.97541	0.703524	TCGACCGATACTCTAATCTCCCTAGGC	A	G	G	A	T	T	A	A	A	G	G	T	C	A	GCGCG
CGCGCTGACCTTTGACTTGCCTAGGGAGATTAGAGTATCGGTCGA	probe.8141_PBM3.537_EBvarythree61_rc	TGACCTTTGACTT	0.906585	0.983222	0.916738		0.819795	TCGACCGATACTCTAATCTCCCTAGGC	A	A	G	T	C	A	A	A	G	G	T	C	A	G	CGCG
CGCGCTGACCTTTTGGACTGCCTAGGGAGATTAGAGTATCGGTCGA	probe.12474_PBM3.1068_dr2varythree74_rc	TGACCTTTTGGACT	0.902067		0.873715	1.10926	0.723232	TCGACCGATACTCTAATCTCCCTAGGC	A	G	T	C	C	A	A	A	A	G	G	T	C	A	GCGCG
CGCGCTGGACTTTGAGCTGCCTAGGGAGATTAGAGTATCGGTCGA	probe.9528_PBM3.1924_svmreg271_rc	TGGACTTTGAGCT	0.901609	0.914605	0.88646	1.01463	0.790747	TCGACCGATACTCTAATCTCCCTAGGC	A	G	C	T	C	A	A	A	G	T	C	C	A	G	CGCG
CGCGCTGAACCTTTGACCTGCCTAGGGAGATTAGAGTATCGGTCGA	probe.5200_PBM3.1398_dr2varythree515_rc	TGAACCTTTGACCT	0.900018	0.840664	0.814726	1.04466		TCGACCGATACTCTAATCTCCCTAGGC	A	G	G	T	C	A	A	A	G	G	T	T	C	A	GCGCG
CGCGCTGACCTCTGACCCGCCTAGGGAGATTAGAGTATCGGTCGA	probe.11592_PBM3.186_H4.186_rc	TGACCTCTGACCC	0.898019	0.960276	0.924587	1.00551	0.701699	TCGACCGATACTCTAATCTCCCTAGGC	G	G	G	T	C	A	G	A	G	G	T	C	A	G	CGCG
CGCGCTAGACTTTGACCTGCCTAGGGAGATTAGAGTATCGGTCGA	probe.12338_PBM3.932_EBvarythree615_rc	TAGACTTTGACCT	0.895922	0.966503	0.713741	1.25395	0.649491	TCGACCGATACTCTAATCTCCCTAGGC	A	G	G	T	C	A	A	A	G	T	C	T	A	G	CGCG
CGCGCTGGACTTTGGAGCGCCTAGGGAGATTAGAGTATCGGTCGA	probe.2221_PBM3.2221_svmreg749_rc	TGGACTTTGGAGC	0.895349	0.889153		1.00591	0.790983	TCGACCGATACTCTAATCTCCCTAGGC	G	C	T	C	C	A	A	A	G	T	C	C	A	G	CGCG
CGCGCTGACCTCTGACCTGCCTAGGGAGATTAGAGTATCGGTCGA	probe.3883_PBM3.81_H4.81_rc	TGACCTCTGACCT	0.894831	0.906036	0.920871	0.956865	0.795552	TCGACCGATACTCTAATCTCCCTAGGC	A	G	G	T	C	A	G	A	G	G	T	C	A	G	CGCG
CGCGCTGGACTTTCACCCGCCTAGGGAGATTAGAGTATCGGTCGA	probe.13522_PBM3.2116_svmreg593_rc	TGGACTTTCACCC	0.893443	0.94404	0.861782	0.933727	0.834225	TCGACCGATACTCTAATCTCCCTAGGC	G	G	G	T	G	A	A	A	G	T	C	C	A	G	CGCG
CGCGCTGACCTTTGCGCGGCCTAGGGAGATTAGAGTATCGGTCGA	probe.13592_PBM3.2186_svmreg701_rc	TGACCTTTGCGCG	0.893163	0.887342	0.843071	0.903799	0.93844	TCGACCGATACTCTAATCTCCCTAGGC	C	G	C	G	C	A	A	A	G	G	T	C	A	G	CGCG
CGCGCTGACCTTCGTACCTGCCTAGGGAGATTAGAGTATCGGTCGA	probe.5046_PBM3.1244_dr2varythree309_rc	TGACCTTCGTACCT	0.89156	0.921941	0.893436	1.03543	0.715432	TCGACCGATACTCTAATCTCCCTAGGC	A	G	G	T	A	C	G	A	A	G	G	T	C	A	GCGCG
CGCGCTGACCTTTGGATTGCCTAGGGAGATTAGAGTATCGGTCGA	probe.577_PBM3.577_EBvarythree122_rc	TGACCTTTGGATT	0.886419	0.866908		1.04084	0.751505	TCGACCGATACTCTAATCTCCCTAGGC	A	A	T	C	C	A	A	A	G	G	T	C	A	G	CGCG
CGCGCTGGACTTTGGATAGCCTAGGGAGATTAGAGTATCGGTCGA	probe.13396_PBM3.1990_svmreg401_rc	TGGACTTTGGATA	0.884409	0.889462	0.792572	1.0418	0.813805	TCGACCGATACTCTAATCTCCCTAGGC	T	A	T	C	C	A	A	A	G	T	C	C	A	G	CGCG
CGCGCTGAACCTTGACCTGCCTAGGGAGATTAGAGTATCGGTCGA	probe.8419_PBM3.815_EBvarythree451_rc	TGAACCTTGACCT	0.884395	0.905565	0.904622	1.02585	0.701542	TCGACCGATACTCTAATCTCCCTAGGC	A	G	G	T	C	A	A	G	G	T	T	C	A	G	CGCG
CGCGCCCACCTTTGACCCGCCTAGGGAGATTAGAGTATCGGTCGA	probe.6028_PBM3.2226_svmreg756_rc	CCACCTTTGACCC	0.883824	0.847175	0.806223	0.864063	1.01784	TCGACCGATACTCTAATCTCCCTAGGC	G	G	G	T	C	A	A	A	G	G	T	G	G	G	CGCG
CGCGCTGACCTTTGGAGTGCCTAGGGAGATTAGAGTATCGGTCGA	probe.553_PBM3.553_EBvarythree90_rc	TGACCTTTGGAGT	0.882892	0.947382	0.86818	0.954912	0.761094	TCGACCGATACTCTAATCTCCCTAGGC	A	C	T	C	C	A	A	A	G	G	T	C	A	G	CGCG
CGCGCTGACCTTTGCGGGGCCTAGGGAGATTAGAGTATCGGTCGA	probe.6400_PBM3.2598_svmreg1279_rc	TGACCTTTGCGGG	0.881708	0.871715	1.00995	0.822619	0.82255	TCGACCGATACTCTAATCTCCCTAGGC	C	C	C	G	C	A	A	A	G	G	T	C	A	G	CGCG
CGCGCCGCCCTTTGGACCGCCTAGGGAGATTAGAGTATCGGTCGA	probe.11424_PBM3.18_H4.18_rc	CGCCCTTTGGACC	0.8815	0.856116	0.796934	1.02674	0.846204	TCGACCGATACTCTAATCTCCCTAGGC	G	G	T	C	C	A	A	A	G	G	G	C	G	G	CGCG
CGCGCTGACCCCGGACCTGCCTAGGGAGATTAGAGTATCGGTCGA	probe.732_PBM3.732_EBvarythree337_rc	TGACCCCGGACCT	0.880736	0.935158	0.937017	0.892896	0.757873	TCGACCGATACTCTAATCTCCCTAGGC	A	G	G	T	C	C	G	G	G	G	T	C	A	G	CGCG
CGCGCTGACCTTTTGCACTGCCTAGGGAGATTAGAGTATCGGTCGA	probe.12473_PBM3.1067_dr2varythree73_rc	TGACCTTTTGCACT	0.88064	0.934189	0.890877	0.816852		TCGACCGATACTCTAATCTCCCTAGGC	A	G	T	G	C	A	A	A	A	G	G	T	C	A	GCGCG
CGCGCTGACCTTTGAAACGCCTAGGGAGATTAGAGTATCGGTCGA	probe.11898_PBM3.492_EBvarythree11_rc	TGACCTTTGAAAC	0.88023	0.909587	0.879971	0.933905	0.797458	TCGACCGATACTCTAATCTCCCTAGGC	G	T	T	T	C	A	A	A	G	G	T	C	A	G	CGCG
CGCGCTGACCTTTGGAGCGCCTAGGGAGATTAGAGTATCGGTCGA	probe.13507_PBM3.2101_svmreg569_rc	TGACCTTTGGAGC	0.879217	0.903202	0.820377	0.995355	0.797933	TCGACCGATACTCTAATCTCCCTAGGC	G	C	T	C	C	A	A	A	G	G	T	C	A	G	CGCG
CGCGCGAACCTTTGACCTGCCTAGGGAGATTAGAGTATCGGTCGA	probe.4782_PBM3.980_EBvarythree682_rc	GAACCTTTGACCT	0.874091	0.94258	0.980017	0.87107	0.702695	TCGACCGATACTCTAATCTCCCTAGGC	A	G	G	T	C	A	A	A	G	G	T	T	C	G	CGCG
CGCGCGCACTTCGGGAGGGCCTAGGGAGATTAGAGTATCGGTCGA	probe.4069_PBM3.267_alufreq52_rc	GCACTTCGGGAGG	0.873361	0.832415	0.968361	0.764647	0.92802	TCGACCGATACTCTAATCTCCCTAGGC	C	C	T	C	C	C	G	A	A	G	T	G	C	G	CGCG
CGCGCTGACCTTTAAACTGCCTAGGGAGATTAGAGTATCGGTCGA	probe.12016_PBM3.610_EBvarythree171_rc	TGACCTTTAAACT	0.871351	0.85377	0.826698	0.933584		TCGACCGATACTCTAATCTCCCTAGGC	A	G	T	T	T	A	A	A	G	G	T	C	A	G	CGCG
CGCGCTGACCTTTTGACCGGCCTAGGGAGATTAGAGTATCGGTCGA	probe.8617_PBM3.1013_dr2varythree17_rc	TGACCTTTTGACCG	0.870791	0.978811	0.863379		0.770183	TCGACCGATACTCTAATCTCCCTAGGC	C	G	G	T	C	A	A	A	A	G	G	T	C	A	GCGCG
CGCGCTGGACTTTGGAGTGCCTAGGGAGATTAGAGTATCGGTCGA	probe.5900_PBM3.2098_svmreg566_rc	TGGACTTTGGAGT	0.869236	0.88587	0.846101	0.91055	0.834422	TCGACCGATACTCTAATCTCCCTAGGC	A	C	T	C	C	A	A	A	G	T	C	C	A	G	CGCG
CGCGCTGACCTTTACCCAGCCTAGGGAGATTAGAGTATCGGTCGA	probe.3517_PBM3.3517_svmreg2484_rc	TGACCTTTACCCA	0.867242	0.881815	0.855424	0.864487		TCGACCGATACTCTAATCTCCCTAGGC	T	G	G	G	T	A	A	A	G	G	T	C	A	G	CGCG
CGCGCAGGTCATTTTTGACCTGCCTAGGGAGATTAGAGTATCGGTCGA	probe.9352_PBM3.1748_IR4_rc	AGGTCATTTTTGA	0.867236	0.926429	0.928148	0.74713		TCGACCGATACTCTAATCTCCCTAGGC	A	G	G	T	C	A	A	A	A	A	T	G	A	C	CTGCGCG
CGCGCTGACCCCGTGGGCGCCTAGGGAGATTAGAGTATCGGTCGA	probe.6749_PBM3.2947_svmreg1745_rc	TGACCCCGTGGGC	0.866277	0.804601	0.848633	0.881341	0.930532	TCGACCGATACTCTAATCTCCCTAGGC	G	C	C	C	A	C	G	G	G	G	T	C	A	G	CGCG
CGCGCTGGACTTTACCCAGCCTAGGGAGATTAGAGTATCGGTCGA	probe.2774_PBM3.2774_svmreg1512_rc	TGGACTTTACCCA	0.865321	0.723256	0.876238	0.996469		TCGACCGATACTCTAATCTCCCTAGGC	T	G	G	G	T	A	A	A	G	T	C	C	A	G	CGCG
CGCGCTGGACTTTGAGGGGCCTAGGGAGATTAGAGTATCGGTCGA	probe.2706_PBM3.2706_svmreg1428_rc	TGGACTTTGAGGG	0.865016	0.862999	0.848372	0.846598	0.902095	TCGACCGATACTCTAATCTCCCTAGGC	C	C	C	T	C	A	A	A	G	T	C	C	A	G	CGCG
CGCGCTGACCTTTGTGGGGCCTAGGGAGATTAGAGTATCGGTCGA	probe.13641_PBM3.2235_svmreg768_rc	TGACCTTTGTGGG	0.864906	0.883694	0.885981	0.825042		TCGACCGATACTCTAATCTCCCTAGGC	C	C	C	A	C	A	A	A	G	G	T	C	A	G	CGCG
CGCGCTGACCTTTGACATGCCTAGGGAGATTAGAGTATCGGTCGA	probe.4335_PBM3.533_EBvarythree57_rc	TGACCTTTGACAT	0.864602	0.903332	0.922479	0.88346	0.749138	TCGACCGATACTCTAATCTCCCTAGGC	A	T	G	T	C	A	A	A	G	G	T	C	A	G	CGCG
CGCGCTGACCTTTGAGCTGCCTAGGGAGATTAGAGTATCGGTCGA	probe.11933_PBM3.527_EBvarythree50_rc	TGACCTTTGAGCT	0.86453	0.887386	0.914475	1.02244	0.633818	TCGACCGATACTCTAATCTCCCTAGGC	A	G	C	T	C	A	A	A	G	G	T	C	A	G	CGCG
CGCGCAGACCTTTGACCTGCCTAGGGAGATTAGAGTATCGGTCGA	probe.8582_PBM3.978_EBvarythree679_rc	AGACCTTTGACCT	0.864057	0.903225	0.756432	1.04286	0.753708	TCGACCGATACTCTAATCTCCCTAGGC	A	G	G	T	C	A	A	A	G	G	T	C	T	G	CGCG
CGCGCTGACCTTTGTAATGCCTAGGGAGATTAGAGTATCGGTCGA	probe.11972_PBM3.566_EBvarythree108_rc	TGACCTTTGTAAT	0.862677	0.720434	0.860244	1.00735		TCGACCGATACTCTAATCTCCCTAGGC	A	T	T	A	C	A	A	A	G	G	T	C	A	G	CGCG
CGCGCTGACCTTTGCGCTGCCTAGGGAGATTAGAGTATCGGTCGA	probe.541_PBM3.541_EBvarythree69_rc	TGACCTTTGCGCT	0.862148	0.947059	0.942845	0.817869	0.740818	TCGACCGATACTCTAATCTCCCTAGGC	A	G	C	G	C	A	A	A	G	G	T	C	A	G	CGCG
CGCGCTGAACATGGGAGGGCCTAGGGAGATTAGAGTATCGGTCGA	probe.345_PBM3.345_aluscore42_rc	TGAACATGGGAGG	0.856944	0.817202	0.834358	0.919304	0.856914	TCGACCGATACTCTAATCTCCCTAGGC	C	C	T	C	C	C	A	T	G	T	T	C	A	G	CGCG
CGCGCTGACCTTTTGAACTGCCTAGGGAGATTAGAGTATCGGTCGA	probe.4849_PBM3.1047_dr2varythree51_rc	TGACCTTTTGAACT	0.856083	0.86982	0.923685	0.937464	0.693362	TCGACCGATACTCTAATCTCCCTAGGC	A	G	T	T	C	A	A	A	A	G	G	T	C	A	GCGCG
CGCGCTGACCTTTGATTCGCCTAGGGAGATTAGAGTATCGGTCGA	probe.8100_PBM3.496_EBvarythree16_rc	TGACCTTTGATTC	0.855948	0.931053	0.880212	0.919774	0.692752	TCGACCGATACTCTAATCTCCCTAGGC	G	A	A	T	C	A	A	A	G	G	T	C	A	G	CGCG
CGCGCTGACCTTTACTCCTGCCTAGGGAGATTAGAGTATCGGTCGA	probe.12601_PBM3.1195_dr2varythree243_rc	TGACCTTTACTCCT	0.855799	0.890843	0.869033	0.948009	0.715314	TCGACCGATACTCTAATCTCCCTAGGC	A	G	G	A	G	T	A	A	A	G	G	T	C	A	GCGCG
CGCGCTGACCTTCGCACCTGCCTAGGGAGATTAGAGTATCGGTCGA	probe.12614_PBM3.1208_dr2varythree261_rc	TGACCTTCGCACCT	0.854659	0.939168		0.998549	0.626261	TCGACCGATACTCTAATCTCCCTAGGC	A	G	G	T	G	C	G	A	A	G	G	T	C	A	GCGCG
CGCGCTGACCTTTGTCATGCCTAGGGAGATTAGAGTATCGGTCGA	probe.4362_PBM3.560_EBvarythree100_rc	TGACCTTTGTCAT	0.854586	0.872669	0.884767	0.896483	0.764424	TCGACCGATACTCTAATCTCCCTAGGC	A	T	G	A	C	A	A	A	G	G	T	C	A	G	CGCG
CGCGCTGACCTTTGATTTGCCTAGGGAGATTAGAGTATCGGTCGA	probe.4342_PBM3.540_EBvarythree64_rc	TGACCTTTGATTT	0.853614	0.863597	0.797499	0.899745		TCGACCGATACTCTAATCTCCCTAGGC	A	A	A	T	C	A	A	A	G	G	T	C	A	G	CGCG
CGCGCTGGACTTTGGATGGCCTAGGGAGATTAGAGTATCGGTCGA	probe.5774_PBM3.1972_svmreg365_rc	TGGACTTTGGATG	0.853169	0.883885	0.809587	0.909681	0.809522	TCGACCGATACTCTAATCTCCCTAGGC	C	A	T	C	C	A	A	A	G	T	C	C	A	G	CGCG
CGCGCTGACCTTTGTGCCTGCCTAGGGAGATTAGAGTATCGGTCGA	probe.4981_PBM3.1179_dr2varythree222_rc	TGACCTTTGTGCCT	0.850699	0.796323	0.978694	0.941488	0.686289	TCGACCGATACTCTAATCTCCCTAGGC	A	G	G	C	A	C	A	A	A	G	G	T	C	A	GCGCG
CGCGCTGACCTTTCAACCTGCCTAGGGAGATTAGAGTATCGGTCGA	probe.1187_PBM3.1187_dr2varythree233_rc	TGACCTTTCAACCT	0.850083	0.872007	0.935002	0.86232	0.731003	TCGACCGATACTCTAATCTCCCTAGGC	A	G	G	T	T	G	A	A	A	G	G	T	C	A	GCGCG
CGCGCTGACCTCTGTGGGGCCTAGGGAGATTAGAGTATCGGTCGA	probe.6456_PBM3.2654_svmreg1360_rc	TGACCTCTGTGGG	0.849572	0.846396	0.936342	0.767474	0.848074	TCGACCGATACTCTAATCTCCCTAGGC	C	C	C	A	C	A	G	A	G	G	T	C	A	G	CGCG
CGCGCTGACCTTCGAACCGCCTAGGGAGATTAGAGTATCGGTCGA	probe.9443_PBM3.1839_svmreg66_rc	TGACCTTCGAACC	0.849105	0.884447	0.948298	0.900235	0.663441	TCGACCGATACTCTAATCTCCCTAGGC	G	G	T	T	C	G	A	A	G	G	T	C	A	G	CGCG
CGCGCTGACCTTTGGCTAGCCTAGGGAGATTAGAGTATCGGTCGA	probe.10084_PBM3.2480_svmreg1122_rc	TGACCTTTGGCTA	0.849093	0.923875	0.84529	0.884065	0.743141	TCGACCGATACTCTAATCTCCCTAGGC	T	A	G	C	C	A	A	A	G	G	T	C	A	G	CGCG
CGCGCTGACCCCGTGATCGCCTAGGGAGATTAGAGTATCGGTCGA	probe.4148_PBM3.346_aluscore43_rc	TGACCCCGTGATC	0.848395	0.836545	0.896786	0.872516	0.787732	TCGACCGATACTCTAATCTCCCTAGGC	G	A	T	C	A	C	G	G	G	G	T	C	A	G	CGCG
CGCGCTGACCCCGTGACCTGCCTAGGGAGATTAGAGTATCGGTCGA	probe.1313_PBM3.1313_dr2varythree401_rc	TGACCCCGTGACCT	0.848007		0.945188	0.861991	0.736843	TCGACCGATACTCTAATCTCCCTAGGC	A	G	G	T	C	A	C	G	G	G	G	T	C	A	GCGCG
CGCGCGGACCTTTGGACTGCCTAGGGAGATTAGAGTATCGGTCGA	probe.70_PBM3.70_H4.70_rc	GGACCTTTGGACT	0.847631	0.835642	0.738555	1.05795	0.758377	TCGACCGATACTCTAATCTCCCTAGGC	A	G	T	C	C	A	A	A	G	G	T	C	C	G	CGCG
CGCGCTGCCCTTTGAACCGCCTAGGGAGATTAGAGTATCGGTCGA	probe.7781_PBM3.177_H4.177_rc	TGCCCTTTGAACC	0.847584	0.816731	0.898913	0.988676	0.686017	TCGACCGATACTCTAATCTCCCTAGGC	G	G	T	T	C	A	A	A	G	G	G	C	A	G	CGCG
CGCGCTGACCTTTGGATAGCCTAGGGAGATTAGAGTATCGGTCGA	probe.2199_PBM3.2199_svmreg722_rc	TGACCTTTGGATA	0.846376	0.845384	0.809577	1.00874	0.721802	TCGACCGATACTCTAATCTCCCTAGGC	T	A	T	C	C	A	A	A	G	G	T	C	A	G	CGCG
CGCGCTGACCTTTGTGCTGCCTAGGGAGATTAGAGTATCGGTCGA	probe.543_PBM3.543_EBvarythree72_rc	TGACCTTTGTGCT	0.845876	0.854502	0.849593	0.937834	0.741574	TCGACCGATACTCTAATCTCCCTAGGC	A	G	C	A	C	A	A	A	G	G	T	C	A	G	CGCG
CGCGCTGACCCCTGCGGGGCCTAGGGAGATTAGAGTATCGGTCGA	probe.15149_PBM3.3743_svmreg2777_rc	TGACCCCTGCGGG	0.845692	0.86371	0.874342	0.885459	0.759259	TCGACCGATACTCTAATCTCCCTAGGC	C	C	C	G	C	A	G	G	G	G	T	C	A	G	CGCG
CGCGCTGACCTTTGAGATGCCTAGGGAGATTAGAGTATCGGTCGA	probe.4336_PBM3.534_EBvarythree58_rc	TGACCTTTGAGAT	0.84512	0.81207	0.864684	0.858605		TCGACCGATACTCTAATCTCCCTAGGC	A	T	C	T	C	A	A	A	G	G	T	C	A	G	CGCG
CGCGCTGACCTTTTGAGGGGCCTAGGGAGATTAGAGTATCGGTCGA	probe.1018_PBM3.1018_dr2varythree22_rc	TGACCTTTTGAGGG	0.841583	0.844464	0.825652	0.820933	0.875284	TCGACCGATACTCTAATCTCCCTAGGC	C	C	C	T	C	A	A	A	A	G	G	T	C	A	GCGCG
CGCGCGCACTTTGGGAGGGCCTAGGGAGATTAGAGTATCGGTCGA	probe.7823_PBM3.219_alufreq2_rc	GCACTTTGGGAGG	0.841573	0.77622	0.957818	0.773545	0.858708	TCGACCGATACTCTAATCTCCCTAGGC	C	C	T	C	C	C	A	A	A	G	T	G	C	G	CGCG
CGCGCTGACCTTTGAGACGCCTAGGGAGATTAGAGTATCGGTCGA	probe.8095_PBM3.491_EBvarythree10_rc	TGACCTTTGAGAC	0.841545	0.865754	0.817935	0.920152	0.76234	TCGACCGATACTCTAATCTCCCTAGGC	G	T	C	T	C	A	A	A	G	G	T	C	A	G	CGCG
CGCGCTGACCTTTGACTGGCCTAGGGAGATTAGAGTATCGGTCGA	probe.509_PBM3.509_EBvarythree29_rc	TGACCTTTGACTG	0.840988	0.862543	0.80693	0.925572	0.768906	TCGACCGATACTCTAATCTCCCTAGGC	C	A	G	T	C	A	A	A	G	G	T	C	A	G	CGCG
CGCGCTCACCTTTGACCTGCCTAGGGAGATTAGAGTATCGGTCGA	probe.8515_PBM3.911_EBvarythree585_rc	TCACCTTTGACCT	0.84015	0.799251	0.86206	0.952693	0.746596	TCGACCGATACTCTAATCTCCCTAGGC	A	G	G	T	C	A	A	A	G	G	T	G	A	G	CGCG
CGCGCTGACCTTTGAATTGCCTAGGGAGATTAGAGTATCGGTCGA	probe.11945_PBM3.539_EBvarythree63_rc	TGACCTTTGAATT	0.839965	0.916329	0.776903	0.826663		TCGACCGATACTCTAATCTCCCTAGGC	A	A	T	T	C	A	A	A	G	G	T	C	A	G	CGCG
CGCGCTGACCTTTGAGCAGCCTAGGGAGATTAGAGTATCGGTCGA	probe.4315_PBM3.513_EBvarythree34_rc	TGACCTTTGAGCA	0.838531	0.948385		0.854697	0.712512	TCGACCGATACTCTAATCTCCCTAGGC	T	G	C	T	C	A	A	A	G	G	T	C	A	G	CGCG
CGCGCTGCCCTTTGGACTGCCTAGGGAGATTAGAGTATCGGTCGA	probe.3174_PBM3.3174_svmreg2027_rc	TGCCCTTTGGACT	0.838289	0.80422	0.828715	1.0344	0.685818	TCGACCGATACTCTAATCTCCCTAGGC	A	G	T	C	C	A	A	A	G	G	G	C	A	G	CGCG
CGCGCTGAACTTTGTACTGCCTAGGGAGATTAGAGTATCGGTCGA	probe.1900_PBM3.1900_svmreg219_rc	TGAACTTTGTACT	0.837947	0.876847	0.857728	0.992082	0.625129	TCGACCGATACTCTAATCTCCCTAGGC	A	G	T	A	C	A	A	A	G	T	T	C	A	G	CGCG
CGCGCTGACCCTGGTGGGGCCTAGGGAGATTAGAGTATCGGTCGA	probe.7287_PBM3.3485_svmreg2443_rc	TGACCCTGGTGGG	0.836741	0.842554	0.885726	0.720943	0.89774	TCGACCGATACTCTAATCTCCCTAGGC	C	C	C	A	C	C	A	G	G	G	T	C	A	G	CGCG
CGCGCTGACCTTTGTATCGCCTAGGGAGATTAGAGTATCGGTCGA	probe.1919_PBM3.1919_svmreg263_rc	TGACCTTTGTATC	0.836454		0.780058	0.929871	0.799433	TCGACCGATACTCTAATCTCCCTAGGC	G	A	T	A	C	A	A	A	G	G	T	C	A	G	CGCG
CGCGCTGACCTTTAATCTGCCTAGGGAGATTAGAGTATCGGTCGA	probe.622_PBM3.622_EBvarythree187_rc	TGACCTTTAATCT	0.836433	0.886507	0.843717	0.855602	0.759905	TCGACCGATACTCTAATCTCCCTAGGC	A	G	A	T	T	A	A	A	G	G	T	C	A	G	CGCG
CGCGCTGACCTTTTGACCAGCCTAGGGAGATTAGAGTATCGGTCGA	probe.12435_PBM3.1029_dr2varythree33_rc	TGACCTTTTGACCA	0.833193	0.804913	0.772154	0.855883	0.899824	TCGACCGATACTCTAATCTCCCTAGGC	T	G	G	T	C	A	A	A	A	G	G	T	C	A	GCGCG
CGCGCTGACCTTTCATCTGCCTAGGGAGATTAGAGTATCGGTCGA	probe.12027_PBM3.621_EBvarythree185_rc	TGACCTTTCATCT	0.832833	0.839202	0.876545	0.782753		TCGACCGATACTCTAATCTCCCTAGGC	A	G	A	T	G	A	A	A	G	G	T	C	A	G	CGCG
CGCGCTGACCTTTGAAATGCCTAGGGAGATTAGAGTATCGGTCGA	probe.4337_PBM3.535_EBvarythree59_rc	TGACCTTTGAAAT	0.832568	0.803187	0.95324	0.887246	0.686599	TCGACCGATACTCTAATCTCCCTAGGC	A	T	T	T	C	A	A	A	G	G	T	C	A	G	CGCG
CGCGCTGACCTTTCACCTGCCTAGGGAGATTAGAGTATCGGTCGA	probe.11992_PBM3.586_EBvarythree137_rc	TGACCTTTCACCT	0.831509	0.910804	0.783033	0.935445	0.696753	TCGACCGATACTCTAATCTCCCTAGGC	A	G	G	T	G	A	A	A	G	G	T	C	A	G	CGCG
CGCGCTGACCTTGGGGTGGCCTAGGGAGATTAGAGTATCGGTCGA	probe.14986_PBM3.3580_svmreg2570_rc	TGACCTTGGGGTG	0.830264	0.733917	0.971039	0.746771	0.869327	TCGACCGATACTCTAATCTCCCTAGGC	C	A	C	C	C	C	A	A	G	G	T	C	A	G	CGCG
CGCGCTGACCCCTTGACCTGCCTAGGGAGATTAGAGTATCGGTCGA	probe.5139_PBM3.1337_dr2varythree433_rc	TGACCCCTTGACCT	0.829224	0.910331	0.900149	0.765838	0.740577	TCGACCGATACTCTAATCTCCCTAGGC	A	G	G	T	C	A	A	G	G	G	G	T	C	A	GCGCG
CGCGCTGACCTTTGTAACGCCTAGGGAGATTAGAGTATCGGTCGA	probe.9740_PBM3.2136_svmreg617_rc	TGACCTTTGTAAC	0.828609	0.848666	0.844792	0.917331	0.703648	TCGACCGATACTCTAATCTCCCTAGGC	G	T	T	A	C	A	A	A	G	G	T	C	A	G	CGCG
CGCGCTGACCTTTGCAATGCCTAGGGAGATTAGAGTATCGGTCGA	probe.8168_PBM3.564_EBvarythree105_rc	TGACCTTTGCAAT	0.828176	0.895767		0.833736	0.755025	TCGACCGATACTCTAATCTCCCTAGGC	A	T	T	G	C	A	A	A	G	G	T	C	A	G	CGCG
CGCGCTGACCTTTCCGCTGCCTAGGGAGATTAGAGTATCGGTCGA	probe.8195_PBM3.591_EBvarythree145_rc	TGACCTTTCCGCT	0.82685	0.863268	0.916092	0.736638	0.791402	TCGACCGATACTCTAATCTCCCTAGGC	A	G	C	G	G	A	A	A	G	G	T	C	A	G	CGCG
CGCGCTGACCTTTGGGGTGCCTAGGGAGATTAGAGTATCGGTCGA	probe.4352_PBM3.550_EBvarythree86_rc	TGACCTTTGGGGT	0.826333	0.850353	0.830408	0.85193	0.772642	TCGACCGATACTCTAATCTCCCTAGGC	A	C	C	C	C	A	A	A	G	G	T	C	A	G	CGCG
CGCGCTGAACTCGGGAGGGCCTAGGGAGATTAGAGTATCGGTCGA	probe.7867_PBM3.263_alufreq48_rc	TGAACTCGGGAGG	0.8244	0.780695	0.868425	0.732875	0.915604	TCGACCGATACTCTAATCTCCCTAGGC	C	C	T	C	C	C	G	A	G	T	T	C	A	G	CGCG
CGCGCTGACCCCATGACCTGCCTAGGGAGATTAGAGTATCGGTCGA	probe.5127_PBM3.1325_dr2varythree417_rc	TGACCCCATGACCT	0.823945	0.883161	0.852809	0.876897	0.682911	TCGACCGATACTCTAATCTCCCTAGGC	A	G	G	T	C	A	T	G	G	G	G	T	C	A	GCGCG
CGCGCTGACCTTTGCCTCGCCTAGGGAGATTAGAGTATCGGTCGA	probe.9637_PBM3.2033_svmreg466_rc	TGACCTTTGCCTC	0.82382	0.803661	0.861832	0.850146	0.779642	TCGACCGATACTCTAATCTCCCTAGGC	G	A	G	G	C	A	A	A	G	G	T	C	A	G	CGCG
CGCGCTGACCTTTACACTGCCTAGGGAGATTAGAGTATCGGTCGA	probe.8208_PBM3.604_EBvarythree163_rc	TGACCTTTACACT	0.823387	0.843632	0.877531	0.837447	0.73494	TCGACCGATACTCTAATCTCCCTAGGC	A	G	T	G	T	A	A	A	G	G	T	C	A	G	CGCG
CGCGCTGACCTTTGATATGCCTAGGGAGATTAGAGTATCGGTCGA	probe.536_PBM3.536_EBvarythree60_rc	TGACCTTTGATAT	0.821302	0.840016	0.880023	0.844653	0.720518	TCGACCGATACTCTAATCTCCCTAGGC	A	T	A	T	C	A	A	A	G	G	T	C	A	G	CGCG
CGCGCTGACCTCTTGACCTGCCTAGGGAGATTAGAGTATCGGTCGA	probe.1298_PBM3.1298_dr2varythree381_rc	TGACCTCTTGACCT	0.82097	0.871631	0.899058	0.8212	0.691993	TCGACCGATACTCTAATCTCCCTAGGC	A	G	G	T	C	A	A	G	A	G	G	T	C	A	GCGCG
CGCGCTGACCTTTTGAACGGCCTAGGGAGATTAGAGTATCGGTCGA	probe.12421_PBM3.1015_dr2varythree19_rc	TGACCTTTTGAACG	0.820136	0.835596	0.84735	0.785451	0.812147	TCGACCGATACTCTAATCTCCCTAGGC	C	G	T	T	C	A	A	A	A	G	G	T	C	A	GCGCG
CGCGCTGACCTTTGGTATGCCTAGGGAGATTAGAGTATCGGTCGA	probe.11974_PBM3.568_EBvarythree110_rc	TGACCTTTGGTAT	0.819663	0.844433		0.84821	0.766345	TCGACCGATACTCTAATCTCCCTAGGC	A	T	A	C	C	A	A	A	G	G	T	C	A	G	CGCG
CGCGCTGAACTTTGCACTGCCTAGGGAGATTAGAGTATCGGTCGA	probe.13312_PBM3.1906_svmreg232_rc	TGAACTTTGCACT	0.818891	0.774101	0.841257	0.986092	0.674115	TCGACCGATACTCTAATCTCCCTAGGC	A	G	T	G	C	A	A	A	G	T	T	C	A	G	CGCG
CGCGCCGGACTTTGGTCTGCCTAGGGAGATTAGAGTATCGGTCGA	probe.11432_PBM3.26_H4.26_rc	CGGACTTTGGTCT	0.818524	0.879184	0.743102	0.866812	0.784997	TCGACCGATACTCTAATCTCCCTAGGC	A	G	A	C	C	A	A	A	G	T	C	C	G	G	CGCG
CGCGCTGACCTTTGAGGGGCCTAGGGAGATTAGAGTATCGGTCGA	probe.502_PBM3.502_EBvarythree22_rc	TGACCTTTGAGGG	0.818075	0.827177	0.837284	0.788261	0.819578	TCGACCGATACTCTAATCTCCCTAGGC	C	C	C	T	C	A	A	A	G	G	T	C	A	G	CGCG
CGCGCTGGACCCTGACCTGCCTAGGGAGATTAGAGTATCGGTCGA	probe.11454_PBM3.48_H4.48_rc	TGGACCCTGACCT	0.817208	0.867311		0.856613	0.727701	TCGACCGATACTCTAATCTCCCTAGGC	A	G	G	T	C	A	G	G	G	T	C	C	A	G	CGCG
CGCGCTGAACTTGGGAGGGCCTAGGGAGATTAGAGTATCGGTCGA	probe.7915_PBM3.311_alufreq98_rc	TGAACTTGGGAGG	0.816178	0.726112	0.802664	0.823551	0.912386	TCGACCGATACTCTAATCTCCCTAGGC	C	C	T	C	C	C	A	A	G	T	T	C	A	G	CGCG
CGCGCAGGTCATTTGACCTGCCTAGGGAGATTAGAGTATCGGTCGA	probe.5548_PBM3.1746_IR2_rc	AGGTCATTTGACC	0.815291	0.784309	0.854399	0.785537	0.836918	TCGACCGATACTCTAATCTCCCTAGGC	A	G	G	T	C	A	A	A	T	G	A	C	C	T	GCGCG
CGCGCTGACCTTTGACGTGCCTAGGGAGATTAGAGTATCGGTCGA	probe.8133_PBM3.529_EBvarythree53_rc	TGACCTTTGACGT	0.814393	0.832717	0.839113	0.853731	0.732009	TCGACCGATACTCTAATCTCCCTAGGC	A	C	G	T	C	A	A	A	G	G	T	C	A	G	CGCG
CGCGCTGGACTTTGCCACGCCTAGGGAGATTAGAGTATCGGTCGA	probe.11047_PBM3.3443_svmreg2385_rc	TGGACTTTGCCAC	0.813135	0.819138	0.794452	0.87215	0.766801	TCGACCGATACTCTAATCTCCCTAGGC	G	T	G	G	C	A	A	A	G	T	C	C	A	G	CGCG
CGCGCTGACCTTTGTTTTGCCTAGGGAGATTAGAGTATCGGTCGA	probe.4382_PBM3.580_EBvarythree128_rc	TGACCTTTGTTTT	0.812401	0.853652	0.848681	0.734239	0.813033	TCGACCGATACTCTAATCTCCCTAGGC	A	A	A	A	C	A	A	A	G	G	T	C	A	G	CGCG
CGCGCGCACCTTGGGAGGGCCTAGGGAGATTAGAGTATCGGTCGA	probe.11770_PBM3.364_aluscore64_rc	GCACCTTGGGAGG	0.811811	0.719498	0.864941	0.719266	0.943538	TCGACCGATACTCTAATCTCCCTAGGC	C	C	T	C	C	C	A	A	G	G	T	G	C	G	CGCG
CGCGCTGACCTTTATACCTGCCTAGGGAGATTAGAGTATCGGTCGA	probe.12598_PBM3.1192_dr2varythree239_rc	TGACCTTTATACCT	0.811803	0.786644	0.816105	0.89763	0.746834	TCGACCGATACTCTAATCTCCCTAGGC	A	G	G	T	A	T	A	A	A	G	G	T	C	A	GCGCG
CGCGCTGGACTTTGGTACGCCTAGGGAGATTAGAGTATCGGTCGA	probe.32_PBM3.32_H4.32_rc	TGGACTTTGGTAC	0.811721	0.805861	0.727879	0.986764	0.72638	TCGACCGATACTCTAATCTCCCTAGGC	G	T	A	C	C	A	A	A	G	T	C	C	A	G	CGCG
CGCGCTGGACCTTGCCCTGCCTAGGGAGATTAGAGTATCGGTCGA	probe.3956_PBM3.154_H4.154_rc	TGGACCTTGCCCT	0.811718	0.84684		0.858029	0.730285	TCGACCGATACTCTAATCTCCCTAGGC	A	G	G	G	C	A	A	G	G	T	C	C	A	G	CGCG
CGCGCTGACCTCGGTGGGGCCTAGGGAGATTAGAGTATCGGTCGA	probe.7404_PBM3.3602_svmreg2598_rc	TGACCTCGGTGGG	0.81149	0.754377	0.836894	0.745654	0.909036	TCGACCGATACTCTAATCTCCCTAGGC	C	C	C	A	C	C	G	A	G	G	T	C	A	G	CGCG
CGCGCTGACCTTTGCAGCGCCTAGGGAGATTAGAGTATCGGTCGA	probe.13737_PBM3.2331_svmreg903_rc	TGACCTTTGCAGC	0.81137		0.812414	0.804439	0.817256	TCGACCGATACTCTAATCTCCCTAGGC	G	C	T	G	C	A	A	A	G	G	T	C	A	G	CGCG
CGCGCTGACCTTTGCATTGCCTAGGGAGATTAGAGTATCGGTCGA	probe.576_PBM3.576_EBvarythree121_rc	TGACCTTTGCATT	0.809028	0.875295	0.859533	0.884427	0.616856	TCGACCGATACTCTAATCTCCCTAGGC	A	A	T	G	C	A	A	A	G	G	T	C	A	G	CGCG
CGCGCTGACCCTTGCCCTGCCTAGGGAGATTAGAGTATCGGTCGA	probe.14244_PBM3.2838_svmreg1595_rc	TGACCCTTGCCCT	0.808429	0.851855	0.821988	0.881684	0.678189	TCGACCGATACTCTAATCTCCCTAGGC	A	G	G	G	C	A	A	G	G	G	T	C	A	G	CGCG
CGCGCTGACCTTTGACGGGCCTAGGGAGATTAGAGTATCGGTCGA	probe.501_PBM3.501_EBvarythree21_rc	TGACCTTTGACGG	0.808275	0.756183	0.745326	0.923317		TCGACCGATACTCTAATCTCCCTAGGC	C	C	G	T	C	A	A	A	G	G	T	C	A	G	CGCG
CGCGCTGACCTTTTACCCTGCCTAGGGAGATTAGAGTATCGGTCGA	probe.12516_PBM3.1110_dr2varythree131_rc	TGACCTTTTACCCT	0.807346	0.817494	0.811948	0.863995	0.735945	TCGACCGATACTCTAATCTCCCTAGGC	A	G	G	G	T	A	A	A	A	G	G	T	C	A	GCGCG
CGCGCTGACCTTTTGACTTGCCTAGGGAGATTAGAGTATCGGTCGA	probe.4859_PBM3.1057_dr2varythree61_rc	TGACCTTTTGACTT	0.805987		0.842097	0.818536	0.757328	TCGACCGATACTCTAATCTCCCTAGGC	A	A	G	T	C	A	A	A	A	G	G	T	C	A	GCGCG
CGCGCTGACCTTTTGCGTTGCCTAGGGAGATTAGAGTATCGGTCGA	probe.12506_PBM3.1100_dr2varythree117_rc	TGACCTTTTGCGTT	0.805761	0.828225	0.827284	0.761774		TCGACCGATACTCTAATCTCCCTAGGC	A	A	C	G	C	A	A	A	A	G	G	T	C	A	GCGCG
CGCGCTGACCTTTGTGATGCCTAGGGAGATTAGAGTATCGGTCGA	probe.4365_PBM3.563_EBvarythree104_rc	TGACCTTTGTGAT	0.805532	0.851141	0.827876	0.799521	0.743588	TCGACCGATACTCTAATCTCCCTAGGC	A	T	C	A	C	A	A	A	G	G	T	C	A	G	CGCG
CGCGCTGACCTTTGAGCGGCCTAGGGAGATTAGAGTATCGGTCGA	probe.8102_PBM3.498_EBvarythree18_rc	TGACCTTTGAGCG	0.80535	0.854721	0.731378	1.00118	0.63412	TCGACCGATACTCTAATCTCCCTAGGC	C	G	C	T	C	A	A	A	G	G	T	C	A	G	CGCG
CGCGCTGACCTTTGAAAGGCCTAGGGAGATTAGAGTATCGGTCGA	probe.507_PBM3.507_EBvarythree27_rc	TGACCTTTGAAAG	0.805171	0.831881	0.832032	0.881943	0.674829	TCGACCGATACTCTAATCTCCCTAGGC	C	T	T	T	C	A	A	A	G	G	T	C	A	G	CGCG
CGCGCTGACCTTTTGAAAAGCCTAGGGAGATTAGAGTATCGGTCGA	probe.1039_PBM3.1039_dr2varythree43_rc	TGACCTTTTGAAAA	0.804661	0.980585	0.796041	0.76526	0.676758	TCGACCGATACTCTAATCTCCCTAGGC	T	T	T	T	C	A	A	A	A	G	G	T	C	A	GCGCG
CGCGCTGACCTTTGAGTTGCCTAGGGAGATTAGAGTATCGGTCGA	probe.4340_PBM3.538_EBvarythree62_rc	TGACCTTTGAGTT	0.804433	0.83688	0.791561	0.835491	0.7538	TCGACCGATACTCTAATCTCCCTAGGC	A	A	C	T	C	A	A	A	G	G	T	C	A	G	CGCG
CGCGCTGGACTTTGACGCGCCTAGGGAGATTAGAGTATCGGTCGA	probe.2012_PBM3.2012_svmreg430_rc	TGGACTTTGACGC	0.804301	0.794948	0.754276	0.863678		TCGACCGATACTCTAATCTCCCTAGGC	G	C	G	T	C	A	A	A	G	T	C	C	A	G	CGCG
CGCGCTGACCTTTGGGCCTGCCTAGGGAGATTAGAGTATCGGTCGA	probe.12579_PBM3.1173_dr2varythree214_rc	TGACCTTTGGGCCT	0.803559	0.776045	0.825645	0.894883	0.717662	TCGACCGATACTCTAATCTCCCTAGGC	A	G	G	C	C	C	A	A	A	G	G	T	C	A	GCGCG
CGCGCTGAACCTGGGTGGGCCTAGGGAGATTAGAGTATCGGTCGA	probe.4141_PBM3.339_aluscore36_rc	TGAACCTGGGTGG	0.802206	0.745923	0.792248	0.806334	0.864319	TCGACCGATACTCTAATCTCCCTAGGC	C	C	A	C	C	C	A	G	G	T	T	C	A	G	CGCG
CGCGCTGAACTTTAACCCGCCTAGGGAGATTAGAGTATCGGTCGA	probe.10010_PBM3.2406_svmreg1018_rc	TGAACTTTAACCC	0.80206	0.79304	0.77343	1.00148	0.640288	TCGACCGATACTCTAATCTCCCTAGGC	G	G	G	T	T	A	A	A	G	T	T	C	A	G	CGCG
CGCGCCCACCTTTGACCTGCCTAGGGAGATTAGAGTATCGGTCGA	probe.4776_PBM3.974_EBvarythree673_rc	CCACCTTTGACCT	0.801767	0.783724	0.718826	0.742171	0.962346	TCGACCGATACTCTAATCTCCCTAGGC	A	G	G	T	C	A	A	A	G	G	T	G	G	G	CGCG
CGCGCTGACCTTTCGCCCTGCCTAGGGAGATTAGAGTATCGGTCGA	probe.1160_PBM3.1160_dr2varythree197_rc	TGACCTTTCGCCCT	0.801705	0.82988	0.791849	0.783387		TCGACCGATACTCTAATCTCCCTAGGC	A	G	G	G	C	G	A	A	A	G	G	T	C	A	GCGCG
CGCGCTGACCTTTTGAAACGCCTAGGGAGATTAGAGTATCGGTCGA	probe.4809_PBM3.1007_dr2varythree11_rc	TGACCTTTTGAAAC	0.80094	0.812795	0.890433	0.776408	0.724124	TCGACCGATACTCTAATCTCCCTAGGC	G	T	T	T	C	A	A	A	A	G	G	T	C	A	GCGCG
CGCGCTGACCTTGGGTGGGCCTAGGGAGATTAGAGTATCGGTCGA	probe.10170_PBM3.2566_svmreg1235_rc	TGACCTTGGGTGG	0.800897	0.78075	0.778543	0.843398		TCGACCGATACTCTAATCTCCCTAGGC	C	C	A	C	C	C	A	A	G	G	T	C	A	G	CGCG
CGCGCTGACCTTTTGATCCGCCTAGGGAGATTAGAGTATCGGTCGA	probe.4802_PBM3.1000_dr2varythree4_rc	TGACCTTTTGATCC	0.800822	0.791023	0.787679	0.871779	0.752808	TCGACCGATACTCTAATCTCCCTAGGC	G	G	A	T	C	A	A	A	A	G	G	T	C	A	GCGCG
CGCGCTGACCTTTGTGTGGCCTAGGGAGATTAGAGTATCGGTCGA	probe.10725_PBM3.3121_svmreg1956_rc	TGACCTTTGTGTG	0.800362	0.901666	0.845715	0.737465	0.716604	TCGACCGATACTCTAATCTCCCTAGGC	C	A	C	A	C	A	A	A	G	G	T	C	A	G	CGCG
CGCGCTGACCTTTGTATTGCCTAGGGAGATTAGAGTATCGGTCGA	probe.578_PBM3.578_EBvarythree124_rc	TGACCTTTGTATT	0.800331	0.824781	0.763648	0.812565		TCGACCGATACTCTAATCTCCCTAGGC	A	A	T	A	C	A	A	A	G	G	T	C	A	G	CGCG
CGCGCTGACCTTTTGCCCGCCTAGGGAGATTAGAGTATCGGTCGA	probe.14208_PBM3.2802_svmreg1549_rc	TGACCTTTTGCCC	0.80021		0.880713	0.832194	0.687725	TCGACCGATACTCTAATCTCCCTAGGC	G	G	G	C	A	A	A	A	G	G	T	C	A	G	CGCG
CGCGCTGACCTTTTGCAATGCCTAGGGAGATTAGAGTATCGGTCGA	probe.8695_PBM3.1091_dr2varythree105_rc	TGACCTTTTGCAAT	0.798473	0.782777	0.856898	0.817555	0.736662	TCGACCGATACTCTAATCTCCCTAGGC	A	T	T	G	C	A	A	A	A	G	G	T	C	A	GCGCG
CGCGCTGACCTTTGGCAAGCCTAGGGAGATTAGAGTATCGGTCGA	probe.7460_PBM3.3658_svmreg2671_rc	TGACCTTTGGCAA	0.797228	0.819728	0.810429	0.84799	0.710766	TCGACCGATACTCTAATCTCCCTAGGC	T	T	G	C	C	A	A	A	G	G	T	C	A	G	CGCG
CGCGCTGACCTTTCAACTGCCTAGGGAGATTAGAGTATCGGTCGA	probe.4411_PBM3.609_EBvarythree169_rc	TGACCTTTCAACT	0.79597	0.838654	0.833277	0.7407	0.77125	TCGACCGATACTCTAATCTCCCTAGGC	A	G	T	T	G	A	A	A	G	G	T	C	A	G	CGCG
CGCGCTGACCTTTGGAAAGCCTAGGGAGATTAGAGTATCGGTCGA	probe.10327_PBM3.2723_svmreg1450_rc	TGACCTTTGGAAA	0.795547	0.784375	0.745487	0.80483	0.847496	TCGACCGATACTCTAATCTCCCTAGGC	T	T	T	C	C	A	A	A	G	G	T	C	A	G	CGCG
CGCGCTGACCTTTTGATCTGCCTAGGGAGATTAGAGTATCGGTCGA	probe.1048_PBM3.1048_dr2varythree52_rc	TGACCTTTTGATCT	0.795102	0.84103	0.798136	0.813678	0.727564	TCGACCGATACTCTAATCTCCCTAGGC	A	G	A	T	C	A	A	A	A	G	G	T	C	A	GCGCG
CGCGCTGACCTTGGTGGGGCCTAGGGAGATTAGAGTATCGGTCGA	probe.6972_PBM3.3170_svmreg2021_rc	TGACCTTGGTGGG	0.794751	0.721832	0.801016	0.707187	0.948971	TCGACCGATACTCTAATCTCCCTAGGC	C	C	C	A	C	C	A	A	G	G	T	C	A	G	CGCG
CGCGCTGGACTTTAGACAGCCTAGGGAGATTAGAGTATCGGTCGA	probe.2335_PBM3.2335_svmreg909_rc	TGGACTTTAGACA	0.794027	0.760164	0.765271	1.01274	0.637933	TCGACCGATACTCTAATCTCCCTAGGC	T	G	T	C	T	A	A	A	G	T	C	C	A	G	CGCG
CGCGCTGACCTTTGAATCGCCTAGGGAGATTAGAGTATCGGTCGA	probe.4297_PBM3.495_EBvarythree15_rc	TGACCTTTGAATC	0.793838	0.84174	0.762365	0.816842	0.754405	TCGACCGATACTCTAATCTCCCTAGGC	G	A	T	T	C	A	A	A	G	G	T	C	A	G	CGCG
CGCGCTGACCTTTGGCTTGCCTAGGGAGATTAGAGTATCGGTCGA	probe.4373_PBM3.571_EBvarythree114_rc	TGACCTTTGGCTT	0.793607	0.767021	0.801657	0.901372	0.704377	TCGACCGATACTCTAATCTCCCTAGGC	A	A	G	C	C	A	A	A	G	G	T	C	A	G	CGCG
CGCGCTGCACTTTGCCCTGCCTAGGGAGATTAGAGTATCGGTCGA	probe.14583_PBM3.3177_svmreg2030_rc	TGCACTTTGCCCT	0.793574	0.85066	0.731835	0.872213	0.71959	TCGACCGATACTCTAATCTCCCTAGGC	A	G	G	G	C	A	A	A	G	T	G	C	A	G	CGCG
CGCGCTGGACTCTGCACTGCCTAGGGAGATTAGAGTATCGGTCGA	probe.5983_PBM3.2181_svmreg696_rc	TGGACTCTGCACT	0.793413	0.830884	0.811046	0.813532	0.718188	TCGACCGATACTCTAATCTCCCTAGGC	A	G	T	G	C	A	G	A	G	T	C	C	A	G	CGCG
CGCGCAGGTCATTTTGACCTGCCTAGGGAGATTAGAGTATCGGTCGA	probe.9351_PBM3.1747_IR3_rc	AGGTCATTTTGAC	0.792429	0.799006	0.838089	0.76739	0.765232	TCGACCGATACTCTAATCTCCCTAGGC	A	G	G	T	C	A	A	A	A	T	G	A	C	C	TGCGCG
CGCGCAGACCTTTGGACCGCCTAGGGAGATTAGAGTATCGGTCGA	probe.9880_PBM3.2276_svmreg827_rc	AGACCTTTGGACC	0.792254	0.792498	0.670184	0.999882	0.706451	TCGACCGATACTCTAATCTCCCTAGGC	G	G	T	C	C	A	A	A	G	G	T	C	T	G	CGCG
CGCGCTGACCTTTACTCCGCCTAGGGAGATTAGAGTATCGGTCGA	probe.14853_PBM3.3447_svmreg2392_rc	TGACCTTTACTCC	0.791728	0.816315	0.809301	0.833956	0.707338	TCGACCGATACTCTAATCTCCCTAGGC	G	G	A	G	T	A	A	A	G	G	T	C	A	G	CGCG
CGCGCTGACCTTTGGTTCGCCTAGGGAGATTAGAGTATCGGTCGA	probe.6442_PBM3.2640_svmreg1340_rc	TGACCTTTGGTTC	0.791588	0.817586	0.764952	0.790858	0.792957	TCGACCGATACTCTAATCTCCCTAGGC	G	A	A	C	C	A	A	A	G	G	T	C	A	G	CGCG
CGCGCTGGACTTTGCAAAGCCTAGGGAGATTAGAGTATCGGTCGA	probe.10593_PBM3.2989_svmreg1795_rc	TGGACTTTGCAAA	0.791456	0.828504	0.850945	0.757333	0.729042	TCGACCGATACTCTAATCTCCCTAGGC	T	T	T	G	C	A	A	A	G	T	C	C	A	G	CGCG
CGCGCTGACCTTTTGAACAGCCTAGGGAGATTAGAGTATCGGTCGA	probe.12437_PBM3.1031_dr2varythree35_rc	TGACCTTTTGAACA	0.790743	0.742175	0.797493	0.84395	0.779357	TCGACCGATACTCTAATCTCCCTAGGC	T	G	T	T	C	A	A	A	A	G	G	T	C	A	GCGCG
CGCGCTGACCTTTGCCTTGCCTAGGGAGATTAGAGTATCGGTCGA	probe.570_PBM3.570_EBvarythree113_rc	TGACCTTTGCCTT	0.790599	0.876779	0.803565	0.813458	0.668595	TCGACCGATACTCTAATCTCCCTAGGC	A	A	G	G	C	A	A	A	G	G	T	C	A	G	CGCG
CGCGCTGACCTTTTTTTGAACTGCCTAGGGAGATTAGAGTATCGGTCGA	probe.1751_PBM3.1751_DR5_rc	TGACCTTTTTTTG	0.789711	0.841125	0.89324	0.682866	0.741613	TCGACCGATACTCTAATCTCCCTAGGC	A	G	T	T	C	A	A	A	A	A	A	A	G	G	TCAGCGCG
CGCGCTGACCTTTGATGGGCCTAGGGAGATTAGAGTATCGGTCGA	probe.11910_PBM3.504_EBvarythree24_rc	TGACCTTTGATGG	0.789385	0.858913	0.784124	0.725118		TCGACCGATACTCTAATCTCCCTAGGC	C	C	A	T	C	A	A	A	G	G	T	C	A	G	CGCG
CGCGCTGACCTTTTGTGGGCCTAGGGAGATTAGAGTATCGGTCGA	probe.11084_PBM3.3480_svmreg2437_rc	TGACCTTTTGTGG	0.789347	0.825899	0.87205	0.700217	0.759223	TCGACCGATACTCTAATCTCCCTAGGC	C	C	A	C	A	A	A	A	G	G	T	C	A	G	CGCG
CGCGCTGACCTTTCGACTGCCTAGGGAGATTAGAGTATCGGTCGA	probe.4408_PBM3.606_EBvarythree165_rc	TGACCTTTCGACT	0.788624	0.810473	0.810895	0.813944	0.719185	TCGACCGATACTCTAATCTCCCTAGGC	A	G	T	C	G	A	A	A	G	G	T	C	A	G	CGCG
CGCGCTGACCTCTGGCCGGCCTAGGGAGATTAGAGTATCGGTCGA	probe.10253_PBM3.2649_svmreg1351_rc	TGACCTCTGGCCG	0.788378	0.750577	0.745218	0.879765	0.777953	TCGACCGATACTCTAATCTCCCTAGGC	C	G	G	C	C	A	G	A	G	G	T	C	A	G	CGCG
CGCGCTGGACTTTCAACCGCCTAGGGAGATTAGAGTATCGGTCGA	probe.9751_PBM3.2147_svmreg639_rc	TGGACTTTCAACC	0.787472	0.785616	0.825597	0.803142	0.735532	TCGACCGATACTCTAATCTCCCTAGGC	G	G	T	T	G	A	A	A	G	T	C	C	A	G	CGCG
CGCGCTGACCTTTCAACCGCCTAGGGAGATTAGAGTATCGGTCGA	probe.2035_PBM3.2035_svmreg470_rc	TGACCTTTCAACC	0.786878	0.820658	0.776004	0.847811	0.70304	TCGACCGATACTCTAATCTCCCTAGGC	G	G	T	T	G	A	A	A	G	G	T	C	A	G	CGCG
CGCGCTGACCTTTGCCGGGCCTAGGGAGATTAGAGTATCGGTCGA	probe.2353_PBM3.2353_svmreg941_rc	TGACCTTTGCCGG	0.786752	0.826181	0.83748	0.791175	0.69217	TCGACCGATACTCTAATCTCCCTAGGC	C	C	G	G	C	A	A	A	G	G	T	C	A	G	CGCG
CGCGCTGACCTTTAGACAGCCTAGGGAGATTAGAGTATCGGTCGA	probe.6662_PBM3.2860_svmreg1626_rc	TGACCTTTAGACA	0.786687	0.797097	0.752634	0.883128	0.713887	TCGACCGATACTCTAATCTCCCTAGGC	T	G	T	C	T	A	A	A	G	G	T	C	A	G	CGCG
CGCGCTGACCTTTGTGTTGCCTAGGGAGATTAGAGTATCGGTCGA	probe.575_PBM3.575_EBvarythree120_rc	TGACCTTTGTGTT	0.786365	0.788719	0.851978	0.797358	0.707404	TCGACCGATACTCTAATCTCCCTAGGC	A	A	C	A	C	A	A	A	G	G	T	C	A	G	CGCG
CGCGCCGACCTTTGAAACGCCTAGGGAGATTAGAGTATCGGTCGA	probe.13595_PBM3.2189_svmreg706_rc	CGACCTTTGAAAC	0.786363	0.813895	0.798304	0.818342	0.71491	TCGACCGATACTCTAATCTCCCTAGGC	G	T	T	T	C	A	A	A	G	G	T	C	G	G	CGCG
CGCGCTGACCTCTGAGGGGCCTAGGGAGATTAGAGTATCGGTCGA	probe.3401_PBM3.3401_svmreg2327_rc	TGACCTCTGAGGG	0.786086	0.789367	0.749387	0.791944	0.813648	TCGACCGATACTCTAATCTCCCTAGGC	C	C	C	T	C	A	G	A	G	G	T	C	A	G	CGCG
CGCGCTGACCCTTGTGGGGCCTAGGGAGATTAGAGTATCGGTCGA	probe.2673_PBM3.2673_svmreg1385_rc	TGACCCTTGTGGG	0.786057	0.833265	0.769633	0.764477	0.776855	TCGACCGATACTCTAATCTCCCTAGGC	C	C	C	A	C	A	A	G	G	G	T	C	A	G	CGCG
CGCGCTGACCTTTGGGTGGCCTAGGGAGATTAGAGTATCGGTCGA	probe.9866_PBM3.2262_svmreg806_rc	TGACCTTTGGGTG	0.785892	0.839963	0.694167	0.871543	0.737895	TCGACCGATACTCTAATCTCCCTAGGC	C	A	C	C	C	A	A	A	G	G	T	C	A	G	CGCG
CGCGCTGACCTTTTGCATTGCCTAGGGAGATTAGAGTATCGGTCGA	probe.8707_PBM3.1103_dr2varythree121_rc	TGACCTTTTGCATT	0.785845	0.821036	0.843744	0.701016	0.777584	TCGACCGATACTCTAATCTCCCTAGGC	A	A	T	G	C	A	A	A	A	G	G	T	C	A	GCGCG
CGCGCTGACCTTTTGACTCGCCTAGGGAGATTAGAGTATCGGTCGA	probe.8613_PBM3.1009_dr2varythree13_rc	TGACCTTTTGACTC	0.785553	0.851678	0.817846	0.768098	0.704589	TCGACCGATACTCTAATCTCCCTAGGC	G	A	G	T	C	A	A	A	A	G	G	T	C	A	GCGCG
CGCGCTGCACTTTGCCCCGCCTAGGGAGATTAGAGTATCGGTCGA	probe.2817_PBM3.2817_svmreg1568_rc	TGCACTTTGCCCC	0.785378	0.797327	0.696854	0.861952		TCGACCGATACTCTAATCTCCCTAGGC	G	G	G	G	C	A	A	A	G	T	G	C	A	G	CGCG
CGCGCTGACCTTTTGCAGTGCCTAGGGAGATTAGAGTATCGGTCGA	probe.12485_PBM3.1079_dr2varythree89_rc	TGACCTTTTGCAGT	0.785219	0.736626	0.746656	0.758977	0.898619	TCGACCGATACTCTAATCTCCCTAGGC	A	C	T	G	C	A	A	A	A	G	G	T	C	A	GCGCG
CGCGCTGACCTTCGAACTGCCTAGGGAGATTAGAGTATCGGTCGA	probe.13177_PBM3.1771_Ebnonadj41_rc	TGACCTTCGAACT	0.785092	0.833018	0.829948	0.771643	0.70576	TCGACCGATACTCTAATCTCCCTAGGC	A	G	T	T	C	G	A	A	G	G	T	C	A	G	CGCG
CGCGCTGACCTTTGCTGGGCCTAGGGAGATTAGAGTATCGGTCGA	probe.14253_PBM3.2847_svmreg1610_rc	TGACCTTTGCTGG	0.784643	0.891529	0.778713	0.760862	0.707468	TCGACCGATACTCTAATCTCCCTAGGC	C	C	A	G	C	A	A	A	G	G	T	C	A	G	CGCG
CGCGCTGGACTTTGCAACGCCTAGGGAGATTAGAGTATCGGTCGA	probe.6586_PBM3.2784_svmreg1526_rc	TGGACTTTGCAAC	0.784636	0.753299	0.754222	0.84398	0.787043	TCGACCGATACTCTAATCTCCCTAGGC	G	T	T	G	C	A	A	A	G	T	C	C	A	G	CGCG
CGCGCTGGACTTTACACTGCCTAGGGAGATTAGAGTATCGGTCGA	probe.9973_PBM3.2369_svmreg962_rc	TGGACTTTACACT	0.784618	0.817758	0.747497	0.809126	0.76409	TCGACCGATACTCTAATCTCCCTAGGC	A	G	T	G	T	A	A	A	G	T	C	C	A	G	CGCG
CGCGCTGACCTTTTCAACTGCCTAGGGAGATTAGAGTATCGGTCGA	probe.12545_PBM3.1139_dr2varythree169_rc	TGACCTTTTCAACT	0.784584	0.787922	0.841269	0.730443	0.7787	TCGACCGATACTCTAATCTCCCTAGGC	A	G	T	T	G	A	A	A	A	G	G	T	C	A	GCGCG
CGCGCTGACCTTTTGATTTGCCTAGGGAGATTAGAGTATCGGTCGA	probe.1060_PBM3.1060_dr2varythree64_rc	TGACCTTTTGATTT	0.784465	0.803071	0.808697	0.753194	0.772898	TCGACCGATACTCTAATCTCCCTAGGC	A	A	A	T	C	A	A	A	A	G	G	T	C	A	GCGCG
CGCGCTGACCTTTAATCCGCCTAGGGAGATTAGAGTATCGGTCGA	probe.2106_PBM3.2106_svmreg575_rc	TGACCTTTAATCC	0.784299	0.80272	0.829343	0.825268	0.679865	TCGACCGATACTCTAATCTCCCTAGGC	G	G	A	T	T	A	A	A	G	G	T	C	A	G	CGCG
CGCGCTGACCTTTCACATGCCTAGGGAGATTAGAGTATCGGTCGA	probe.13168_PBM3.1762_Ebnonadj25_rc	TGACCTTTCACAT	0.784016	0.848782	0.830117	0.822334	0.634834	TCGACCGATACTCTAATCTCCCTAGGC	A	T	G	T	G	A	A	A	G	G	T	C	A	G	CGCG
CGCGCTGACCTTTTAACCTGCCTAGGGAGATTAGAGTATCGGTCGA	probe.8720_PBM3.1116_dr2varythree139_rc	TGACCTTTTAACCT	0.783805	0.805891	0.829661	0.808083	0.691584	TCGACCGATACTCTAATCTCCCTAGGC	A	G	G	T	T	A	A	A	A	G	G	T	C	A	GCGCG
CGCGCTGGACTTTAATCTGCCTAGGGAGATTAGAGTATCGGTCGA	probe.14333_PBM3.2927_svmreg1719_rc	TGGACTTTAATCT	0.783385	0.86896	0.71034	0.825394	0.728845	TCGACCGATACTCTAATCTCCCTAGGC	A	G	A	T	T	A	A	A	G	T	C	C	A	G	CGCG
CGCGCTGGACTTTCACCTGCCTAGGGAGATTAGAGTATCGGTCGA	probe.2434_PBM3.2434_svmreg1062_rc	TGGACTTTCACCT	0.783255	0.797785	0.75384	0.83695	0.744445	TCGACCGATACTCTAATCTCCCTAGGC	A	G	G	T	G	A	A	A	G	T	C	C	A	G	CGCG
CGCGCTGACCTTTCACCAGCCTAGGGAGATTAGAGTATCGGTCGA	probe.6260_PBM3.2458_svmreg1091_rc	TGACCTTTCACCA	0.783064	0.817505	0.823769	0.793458	0.697526	TCGACCGATACTCTAATCTCCCTAGGC	T	G	G	T	G	A	A	A	G	G	T	C	A	G	CGCG
CGCGCTGACCCTTGCGGGGCCTAGGGAGATTAGAGTATCGGTCGA	probe.3473_PBM3.3473_svmreg2428_rc	TGACCCTTGCGGG	0.782965	0.836372	0.778326	0.745576	0.771587	TCGACCGATACTCTAATCTCCCTAGGC	C	C	C	G	C	A	A	G	G	G	T	C	A	G	CGCG
CGCGCTGACCTATGGACCTGCCTAGGGAGATTAGAGTATCGGTCGA	probe.5078_PBM3.1276_dr2varythree351_rc	TGACCTATGGACCT	0.781594	0.767016	0.723202	1.02617	0.60999	TCGACCGATACTCTAATCTCCCTAGGC	A	G	G	T	C	C	A	T	A	G	G	T	C	A	GCGCG
CGCGCTGACCTTTTGTTTTGCCTAGGGAGATTAGAGTATCGGTCGA	probe.4910_PBM3.1108_dr2varythree128_rc	TGACCTTTTGTTTT	0.780965	0.810069	0.835188	0.697639		TCGACCGATACTCTAATCTCCCTAGGC	A	A	A	A	C	A	A	A	A	G	G	T	C	A	GCGCG
CGCGCTGACCTTTGTGCAGCCTAGGGAGATTAGAGTATCGGTCGA	probe.6484_PBM3.2682_svmreg1395_rc	TGACCTTTGTGCA	0.780722	0.751852	0.759778	0.859965	0.751291	TCGACCGATACTCTAATCTCCCTAGGC	T	G	C	A	C	A	A	A	G	G	T	C	A	G	CGCG
CGCGCTGACTTTGGACCCGCCTAGGGAGATTAGAGTATCGGTCGA	probe.10037_PBM3.2433_svmreg1061_rc	TGACTTTGGACCC	0.780521	0.849451	0.790084	0.821073	0.661474	TCGACCGATACTCTAATCTCCCTAGGC	G	G	G	T	C	C	A	A	A	G	T	C	A	G	CGCG
CGCGCTGAACTTTGCCCAGCCTAGGGAGATTAGAGTATCGGTCGA	probe.5722_PBM3.1920_svmreg264_rc	TGAACTTTGCCCA	0.779821	0.826352	0.72799	0.905579	0.659365	TCGACCGATACTCTAATCTCCCTAGGC	T	G	G	G	C	A	A	A	G	T	T	C	A	G	CGCG
CGCGCTGACCTTTTGATCAGCCTAGGGAGATTAGAGTATCGGTCGA	probe.4834_PBM3.1032_dr2varythree36_rc	TGACCTTTTGATCA	0.77971	0.811753	0.7832	0.717026	0.806861	TCGACCGATACTCTAATCTCCCTAGGC	T	G	A	T	C	A	A	A	A	G	G	T	C	A	GCGCG
CGCGCTGACCTTTTGCGGTGCCTAGGGAGATTAGAGTATCGGTCGA	probe.8680_PBM3.1076_dr2varythree85_rc	TGACCTTTTGCGGT	0.779651	0.797977	0.865736	0.711236	0.743655	TCGACCGATACTCTAATCTCCCTAGGC	A	C	C	G	C	A	A	A	A	G	G	T	C	A	GCGCG
CGCGCTGGACTTTAACCAGCCTAGGGAGATTAGAGTATCGGTCGA	probe.5796_PBM3.1994_svmreg407_rc	TGGACTTTAACCA	0.77758	0.786706	0.765113	0.828552	0.729948	TCGACCGATACTCTAATCTCCCTAGGC	T	G	G	T	T	A	A	A	G	T	C	C	A	G	CGCG
CGCGCTGGACTTTGCAATGCCTAGGGAGATTAGAGTATCGGTCGA	probe.2525_PBM3.2525_svmreg1180_rc	TGGACTTTGCAAT	0.777185	0.823187	0.796013		0.712354	TCGACCGATACTCTAATCTCCCTAGGC	A	T	T	G	C	A	A	A	G	T	C	C	A	G	CGCG
CGCGCTGACCTTTTGGAATGCCTAGGGAGATTAGAGTATCGGTCGA	probe.12498_PBM3.1092_dr2varythree106_rc	TGACCTTTTGGAAT	0.777135	0.843609	0.728518	0.754857	0.781556	TCGACCGATACTCTAATCTCCCTAGGC	A	T	T	C	C	A	A	A	A	G	G	T	C	A	GCGCG
CGCGCTGACCTTTGCCATGCCTAGGGAGATTAGAGTATCGGTCGA	probe.8162_PBM3.558_EBvarythree97_rc	TGACCTTTGCCAT	0.77686	0.773375	0.840908	0.789036	0.704123	TCGACCGATACTCTAATCTCCCTAGGC	A	T	G	G	C	A	A	A	G	G	T	C	A	G	CGCG
CGCGCTGACCTTCGTACCGCCTAGGGAGATTAGAGTATCGGTCGA	probe.13316_PBM3.1910_svmreg241_rc	TGACCTTCGTACC	0.776771	0.705396	0.806729	0.818189		TCGACCGATACTCTAATCTCCCTAGGC	G	G	T	A	C	G	A	A	G	G	T	C	A	G	CGCG
CGCGCTGACCTTTCATCCGCCTAGGGAGATTAGAGTATCGGTCGA	probe.10071_PBM3.2467_svmreg1102_rc	TGACCTTTCATCC	0.776439	0.816374	0.874857	0.755406	0.659118	TCGACCGATACTCTAATCTCCCTAGGC	G	G	A	T	G	A	A	A	G	G	T	C	A	G	CGCG
CGCGCCGACCTCTGACCTGCCTAGGGAGATTAGAGTATCGGTCGA	probe.2280_PBM3.2280_svmreg832_rc	CGACCTCTGACCT	0.776433	0.801728	0.796864	0.8216	0.68554	TCGACCGATACTCTAATCTCCCTAGGC	A	G	G	T	C	A	G	A	G	G	T	C	G	G	CGCG
CGCGCTGACCTTTTGAATTGCCTAGGGAGATTAGAGTATCGGTCGA	probe.4861_PBM3.1059_dr2varythree63_rc	TGACCTTTTGAATT	0.776312	0.835974	0.774548	0.752975	0.741752	TCGACCGATACTCTAATCTCCCTAGGC	A	A	T	T	C	A	A	A	A	G	G	T	C	A	GCGCG
CGCGCTGACCTTTGCTTCGCCTAGGGAGATTAGAGTATCGGTCGA	probe.13841_PBM3.2435_svmreg1064_rc	TGACCTTTGCTTC	0.775567	0.834103	0.848626	0.73515	0.684389	TCGACCGATACTCTAATCTCCCTAGGC	G	A	A	G	C	A	A	A	G	G	T	C	A	G	CGCG
CGCGCTGACCTTTGCCTGGCCTAGGGAGATTAGAGTATCGGTCGA	probe.5936_PBM3.2134_svmreg614_rc	TGACCTTTGCCTG	0.775095	0.802054	0.832802	0.790064	0.675461	TCGACCGATACTCTAATCTCCCTAGGC	C	A	G	G	C	A	A	A	G	G	T	C	A	G	CGCG
CGCGCTGGACTTTTGACCGCCTAGGGAGATTAGAGTATCGGTCGA	probe.13343_PBM3.1937_svmreg299_rc	TGGACTTTTGACC	0.775018	0.778668	0.731323	0.82752	0.762561	TCGACCGATACTCTAATCTCCCTAGGC	G	G	T	C	A	A	A	A	G	T	C	C	A	G	CGCG
CGCGCTGACCTTTTGAATGGCCTAGGGAGATTAGAGTATCGGTCGA	probe.1027_PBM3.1027_dr2varythree31_rc	TGACCTTTTGAATG	0.774804	0.789	0.80184	0.758963	0.749411	TCGACCGATACTCTAATCTCCCTAGGC	C	A	T	T	C	A	A	A	A	G	G	T	C	A	GCGCG
CGCGCTGACCTTTTAATCTGCCTAGGGAGATTAGAGTATCGGTCGA	probe.8756_PBM3.1152_dr2varythree187_rc	TGACCTTTTAATCT	0.774414	0.80748	0.856678	0.726579	0.70692	TCGACCGATACTCTAATCTCCCTAGGC	A	G	A	T	T	A	A	A	A	G	G	T	C	A	GCGCG
CGCGCTGACCTTTTGAAAGGCCTAGGGAGATTAGAGTATCGGTCGA	probe.1023_PBM3.1023_dr2varythree27_rc	TGACCTTTTGAAAG	0.774409	0.800473	0.76551	0.737188	0.794466	TCGACCGATACTCTAATCTCCCTAGGC	C	T	T	T	C	A	A	A	A	G	G	T	C	A	GCGCG
CGCGCTGACCTTTAGTCCTGCCTAGGGAGATTAGAGTATCGGTCGA	probe.1198_PBM3.1198_dr2varythree247_rc	TGACCTTTAGTCCT	0.773991	0.821507	0.764276	0.871727	0.638452	TCGACCGATACTCTAATCTCCCTAGGC	A	G	G	A	C	T	A	A	A	G	G	T	C	A	GCGCG
CGCGCTGACCTTTGCAGAGCCTAGGGAGATTAGAGTATCGGTCGA	probe.11083_PBM3.3479_svmreg2435_rc	TGACCTTTGCAGA	0.773854	0.778429	0.773215	0.755014	0.788756	TCGACCGATACTCTAATCTCCCTAGGC	T	C	T	G	C	A	A	A	G	G	T	C	A	G	CGCG
CGCGCTGACCTTTACTCTGCCTAGGGAGATTAGAGTATCGGTCGA	probe.4418_PBM3.616_EBvarythree179_rc	TGACCTTTACTCT	0.773848	0.810731	0.753932	0.855549	0.675178	TCGACCGATACTCTAATCTCCCTAGGC	A	G	A	G	T	A	A	A	G	G	T	C	A	G	CGCG
CGCGCTGACCTTTGAATGGCCTAGGGAGATTAGAGTATCGGTCGA	probe.4313_PBM3.511_EBvarythree31_rc	TGACCTTTGAATG	0.77364	0.800841		0.772837	0.747243	TCGACCGATACTCTAATCTCCCTAGGC	C	A	T	T	C	A	A	A	G	G	T	C	A	G	CGCG
CGCGCTGACCTTTTGACATGCCTAGGGAGATTAGAGTATCGGTCGA	probe.1053_PBM3.1053_dr2varythree57_rc	TGACCTTTTGACAT	0.773127	0.817786	0.861096	0.76737	0.646255	TCGACCGATACTCTAATCTCCCTAGGC	A	T	G	T	C	A	A	A	A	G	G	T	C	A	GCGCG
CGCGCTGACCCCAGACCTGCCTAGGGAGATTAGAGTATCGGTCGA	probe.744_PBM3.744_EBvarythree353_rc	TGACCCCAGACCT	0.773023	0.736497	0.736555	0.846016		TCGACCGATACTCTAATCTCCCTAGGC	A	G	G	T	C	T	G	G	G	G	T	C	A	G	CGCG
CGCGCTGACCTTTCACGTGCCTAGGGAGATTAGAGTATCGGTCGA	probe.9363_PBM3.1759_Ebnonadj21_rc	TGACCTTTCACGT	0.77263	0.79566	0.824161	0.742177	0.728523	TCGACCGATACTCTAATCTCCCTAGGC	A	C	G	T	G	A	A	A	G	G	T	C	A	G	CGCG
CGCGCTGGGGTTTGACCTGCCTAGGGAGATTAGAGTATCGGTCGA	probe.8478_PBM3.874_EBvarythree534_rc	TGGGGTTTGACCT	0.772619	0.697928	0.801146	0.598729	0.992673	TCGACCGATACTCTAATCTCCCTAGGC	A	G	G	T	C	A	A	A	C	C	C	C	A	G	CGCG
CGCGCTGACCTTTGGTGGGCCTAGGGAGATTAGAGTATCGGTCGA	probe.13392_PBM3.1986_svmreg396_rc	TGACCTTTGGTGG	0.772333	0.810317	0.759664	0.774343	0.745009	TCGACCGATACTCTAATCTCCCTAGGC	C	C	A	C	C	A	A	A	G	G	T	C	A	G	CGCG
CGCGCTGACCTTTTGACTGGCCTAGGGAGATTAGAGTATCGGTCGA	probe.1025_PBM3.1025_dr2varythree29_rc	TGACCTTTTGACTG	0.772232	0.814385	0.776011	0.774447	0.724083	TCGACCGATACTCTAATCTCCCTAGGC	C	A	G	T	C	A	A	A	A	G	G	T	C	A	GCGCG
CGCGCTGACCTTTTGAAATGCCTAGGGAGATTAGAGTATCGGTCGA	probe.1055_PBM3.1055_dr2varythree59_rc	TGACCTTTTGAAAT	0.77199	0.790755	0.827895	0.770459	0.698852	TCGACCGATACTCTAATCTCCCTAGGC	A	T	T	T	C	A	A	A	A	G	G	T	C	A	GCGCG
CGCGCTGACCTTTTGAGTTGCCTAGGGAGATTAGAGTATCGGTCGA	probe.1058_PBM3.1058_dr2varythree62_rc	TGACCTTTTGAGTT	0.771966	0.75096	0.799702	0.765237		TCGACCGATACTCTAATCTCCCTAGGC	A	A	C	T	C	A	A	A	A	G	G	T	C	A	GCGCG
CGCGCTGACCTTTTGATGGGCCTAGGGAGATTAGAGTATCGGTCGA	probe.12426_PBM3.1020_dr2varythree24_rc	TGACCTTTTGATGG	0.771804	0.830566	0.818057	0.772951	0.665644	TCGACCGATACTCTAATCTCCCTAGGC	C	C	A	T	C	A	A	A	A	G	G	T	C	A	GCGCG
CGCGCTCGACTTTGACCTGCCTAGGGAGATTAGAGTATCGGTCGA	probe.8535_PBM3.931_EBvarythree613_rc	TCGACTTTGACCT	0.770789	0.772927	0.777948	0.85085	0.681431	TCGACCGATACTCTAATCTCCCTAGGC	A	G	G	T	C	A	A	A	G	T	C	G	A	G	CGCG
CGCGCTGACCTCGCGATCGCCTAGGGAGATTAGAGTATCGGTCGA	probe.4196_PBM3.394_aluscore100_rc	TGACCTCGCGATC	0.769633		0.801241	0.738026		TCGACCGATACTCTAATCTCCCTAGGC	G	A	T	C	G	C	G	A	G	G	T	C	A	G	CGCG
CGCGCTGACCTTTTGATAAGCCTAGGGAGATTAGAGTATCGGTCGA	probe.1040_PBM3.1040_dr2varythree44_rc	TGACCTTTTGATAA	0.769511	0.749573	0.759036	0.772107	0.79733	TCGACCGATACTCTAATCTCCCTAGGC	T	T	A	T	C	A	A	A	A	G	G	T	C	A	GCGCG
CGCGCTGACCCTTGACCAGCCTAGGGAGATTAGAGTATCGGTCGA	probe.13307_PBM3.1901_svmreg220_rc	TGACCCTTGACCA	0.768946	0.873252	0.699583	0.888249	0.614701	TCGACCGATACTCTAATCTCCCTAGGC	T	G	G	T	C	A	A	G	G	G	T	C	A	G	CGCG
CGCGCTGCCCTTTGAACTGCCTAGGGAGATTAGAGTATCGGTCGA	probe.2725_PBM3.2725_svmreg1453_rc	TGCCCTTTGAACT	0.768719	0.770927	0.774145	0.815354	0.714452	TCGACCGATACTCTAATCTCCCTAGGC	A	G	T	T	C	A	A	A	G	G	G	C	A	G	CGCG
CGCGCTGCCCTTTTGACCTGCCTAGGGAGATTAGAGTATCGGTCGA	probe.9049_PBM3.1445_dr2varythree577_rc	TGCCCTTTTGACCT	0.768491	0.796335	0.728383	0.802612	0.746633	TCGACCGATACTCTAATCTCCCTAGGC	A	G	G	T	C	A	A	A	A	G	G	G	C	A	GCGCG
CGCGCTGACCTCTGCGGGGCCTAGGGAGATTAGAGTATCGGTCGA	probe.15168_PBM3.3762_svmreg2798_rc	TGACCTCTGCGGG	0.767981	0.806717	0.758862	0.738363		TCGACCGATACTCTAATCTCCCTAGGC	C	C	C	G	C	A	G	A	G	G	T	C	A	G	CGCG
CGCGCTGACCTCTGACTCGCCTAGGGAGATTAGAGTATCGGTCGA	probe.13932_PBM3.2526_svmreg1181_rc	TGACCTCTGACTC	0.767584	0.790762	0.752321	0.75967		TCGACCGATACTCTAATCTCCCTAGGC	G	A	G	T	C	A	G	A	G	G	T	C	A	G	CGCG
CGCGCTGGACCTTGCACCGCCTAGGGAGATTAGAGTATCGGTCGA	probe.13962_PBM3.2556_svmreg1223_rc	TGGACCTTGCACC	0.767258	0.805755	0.758298	0.850864	0.654114	TCGACCGATACTCTAATCTCCCTAGGC	G	G	T	G	C	A	A	G	G	T	C	C	A	G	CGCG
CGCGCTGACCTTTTACACGCCTAGGGAGATTAGAGTATCGGTCGA	probe.3044_PBM3.3044_svmreg1860_rc	TGACCTTTTACAC	0.767036	0.810156	0.733497	0.766477	0.758015	TCGACCGATACTCTAATCTCCCTAGGC	G	T	G	T	A	A	A	A	G	G	T	C	A	G	CGCG
CGCGCTGACCTTTCATCCTGCCTAGGGAGATTAGAGTATCGGTCGA	probe.8803_PBM3.1199_dr2varythree249_rc	TGACCTTTCATCCT	0.766776	0.751944	0.777394	0.770991		TCGACCGATACTCTAATCTCCCTAGGC	A	G	G	A	T	G	A	A	A	G	G	T	C	A	GCGCG
CGCGCTGGACTTTACACAGCCTAGGGAGATTAGAGTATCGGTCGA	probe.10195_PBM3.2591_svmreg1270_rc	TGGACTTTACACA	0.766399	0.739	0.789919	0.845553	0.691125	TCGACCGATACTCTAATCTCCCTAGGC	T	G	T	G	T	A	A	A	G	T	C	C	A	G	CGCG
CGCGCTGACCTTTTGATCGCCTAGGGAGATTAGAGTATCGGTCGA	probe.6878_PBM3.3076_svmreg1896_rc	TGACCTTTTGATC	0.76587	0.841751	0.793742	0.76455	0.663434	TCGACCGATACTCTAATCTCCCTAGGC	G	A	T	C	A	A	A	A	G	G	T	C	A	G	CGCG
CGCGCTGACCTTTTGTTGTGCCTAGGGAGATTAGAGTATCGGTCGA	probe.12490_PBM3.1084_dr2varythree96_rc	TGACCTTTTGTTGT	0.765577	0.825521	0.75589	0.720319	0.760578	TCGACCGATACTCTAATCTCCCTAGGC	A	C	A	A	C	A	A	A	A	G	G	T	C	A	GCGCG
CGCGCTGACCTCTGTACAGCCTAGGGAGATTAGAGTATCGGTCGA	probe.10653_PBM3.3049_svmreg1865_rc	TGACCTCTGTACA	0.765562	0.809952	0.802181	0.773811	0.676304	TCGACCGATACTCTAATCTCCCTAGGC	T	G	T	A	C	A	G	A	G	G	T	C	A	G	CGCG
CGCGCTGACCTTTGCGTTGCCTAGGGAGATTAGAGTATCGGTCGA	probe.4375_PBM3.573_EBvarythree117_rc	TGACCTTTGCGTT	0.765419	0.747629	0.847633	0.739749	0.726665	TCGACCGATACTCTAATCTCCCTAGGC	A	A	C	G	C	A	A	A	G	G	T	C	A	G	CGCG
CGCGCTGACCTTTTGACACGCCTAGGGAGATTAGAGTATCGGTCGA	probe.8609_PBM3.1005_dr2varythree9_rc	TGACCTTTTGACAC	0.765332	0.738756	0.764177	0.803162	0.755234	TCGACCGATACTCTAATCTCCCTAGGC	G	T	G	T	C	A	A	A	A	G	G	T	C	A	GCGCG
CGCGCCGACCTTTGATTCGCCTAGGGAGATTAGAGTATCGGTCGA	probe.9612_PBM3.2008_svmreg426_rc	CGACCTTTGATTC	0.765323	0.779688	0.781282	0.745861	0.754461	TCGACCGATACTCTAATCTCCCTAGGC	G	A	A	T	C	A	A	A	G	G	T	C	G	G	CGCG
CGCGCTGACCTTTATACTGCCTAGGGAGATTAGAGTATCGGTCGA	probe.8217_PBM3.613_EBvarythree175_rc	TGACCTTTATACT	0.765104	0.747736	0.739811	0.760791	0.812077	TCGACCGATACTCTAATCTCCCTAGGC	A	G	T	A	T	A	A	A	G	G	T	C	A	G	CGCG
CGCGCTGACCTCTGGGTGGCCTAGGGAGATTAGAGTATCGGTCGA	probe.14441_PBM3.3035_svmreg1848_rc	TGACCTCTGGGTG	0.765088	0.864677	0.779493	0.753862	0.662319	TCGACCGATACTCTAATCTCCCTAGGC	C	A	C	C	C	A	G	A	G	G	T	C	A	G	CGCG
CGCGCTGACCTTTTGCGATGCCTAGGGAGATTAGAGTATCGGTCGA	probe.1088_PBM3.1088_dr2varythree101_rc	TGACCTTTTGCGAT	0.764664	0.817246	0.734108	0.78853	0.718771	TCGACCGATACTCTAATCTCCCTAGGC	A	T	C	G	C	A	A	A	A	G	G	T	C	A	GCGCG
CGCGCTGACCTTTTGGGGTGCCTAGGGAGATTAGAGTATCGGTCGA	probe.4879_PBM3.1077_dr2varythree86_rc	TGACCTTTTGGGGT	0.764629	0.817756	0.781102	0.766484	0.693173	TCGACCGATACTCTAATCTCCCTAGGC	A	C	C	C	C	A	A	A	A	G	G	T	C	A	GCGCG
CGCGCTGACCTTTATCCCTGCCTAGGGAGATTAGAGTATCGGTCGA	probe.1168_PBM3.1168_dr2varythree207_rc	TGACCTTTATCCCT	0.764424	0.817164	0.76653	0.826991	0.647011	TCGACCGATACTCTAATCTCCCTAGGC	A	G	G	G	A	T	A	A	A	G	G	T	C	A	GCGCG
CGCGCTGGACCCTGACCAGCCTAGGGAGATTAGAGTATCGGTCGA	probe.3270_PBM3.3270_svmreg2152_rc	TGGACCCTGACCA	0.76433	0.749808	0.77033	0.83001	0.707172	TCGACCGATACTCTAATCTCCCTAGGC	T	G	G	T	C	A	G	G	G	T	C	C	A	G	CGCG
CGCGCTGACCTTTTTGTCTGCCTAGGGAGATTAGAGTATCGGTCGA	probe.8754_PBM3.1150_dr2varythree184_rc	TGACCTTTTTGTCT	0.764035	0.777707	0.803846	0.61668	0.857907	TCGACCGATACTCTAATCTCCCTAGGC	A	G	A	C	A	A	A	A	A	G	G	T	C	A	GCGCG
CGCGCTGACCTCTTGATCGCCTAGGGAGATTAGAGTATCGGTCGA	probe.7932_PBM3.328_aluscore19_rc	TGACCTCTTGATC	0.76384	0.76177	0.780432	0.768956	0.744201	TCGACCGATACTCTAATCTCCCTAGGC	G	A	T	C	A	A	G	A	G	G	T	C	A	G	CGCG
CGCGCCCACCTTTGAACCGCCTAGGGAGATTAGAGTATCGGTCGA	probe.13815_PBM3.2409_svmreg1025_rc	CCACCTTTGAACC	0.763715	0.709912	0.739218	0.674634	0.931098	TCGACCGATACTCTAATCTCCCTAGGC	G	G	T	T	C	A	A	A	G	G	T	G	G	G	CGCG
CGCGCTGGACCCTGGCCCGCCTAGGGAGATTAGAGTATCGGTCGA	probe.3916_PBM3.114_H4.114_rc	TGGACCCTGGCCC	0.763023	0.789705	0.801296	0.814503	0.64659	TCGACCGATACTCTAATCTCCCTAGGC	G	G	G	C	C	A	G	G	G	T	C	C	A	G	CGCG
CGCGCTGACCTTTTCACCTGCCTAGGGAGATTAGAGTATCGGTCGA	probe.8719_PBM3.1115_dr2varythree137_rc	TGACCTTTTCACCT	0.762945	0.760309	0.835972	0.769735	0.685762	TCGACCGATACTCTAATCTCCCTAGGC	A	G	G	T	G	A	A	A	A	G	G	T	C	A	GCGCG
CGCGCTGACCTTTGCGGTGCCTAGGGAGATTAGAGTATCGGTCGA	probe.4351_PBM3.549_EBvarythree85_rc	TGACCTTTGCGGT	0.762512	0.853016	0.756871	0.765646	0.674515	TCGACCGATACTCTAATCTCCCTAGGC	A	C	C	G	C	A	A	A	G	G	T	C	A	G	CGCG
CGCGCTGCCCTTTGACCAGCCTAGGGAGATTAGAGTATCGGTCGA	probe.9735_PBM3.2131_svmreg610_rc	TGCCCTTTGACCA	0.762367	0.773962	0.740197	0.859417	0.67589	TCGACCGATACTCTAATCTCCCTAGGC	T	G	G	T	C	A	A	A	G	G	G	C	A	G	CGCG
CGCGCTGACCTTTAATCAGCCTAGGGAGATTAGAGTATCGGTCGA	probe.3093_PBM3.3093_svmreg1922_rc	TGACCTTTAATCA	0.762329	0.74445	0.805627	0.842862	0.656376	TCGACCGATACTCTAATCTCCCTAGGC	T	G	A	T	T	A	A	A	G	G	T	C	A	G	CGCG
CGCGCTGACCTTTAGCCTGCCTAGGGAGATTAGAGTATCGGTCGA	probe.584_PBM3.584_EBvarythree135_rc	TGACCTTTAGCCT	0.762115	0.754932	0.744773	0.886824	0.661929	TCGACCGATACTCTAATCTCCCTAGGC	A	G	G	C	T	A	A	A	G	G	T	C	A	G	CGCG
CGCGCTGACCTTTTGATTGGCCTAGGGAGATTAGAGTATCGGTCGA	probe.1028_PBM3.1028_dr2varythree32_rc	TGACCTTTTGATTG	0.76208	0.859623	0.79616	0.680315	0.712222	TCGACCGATACTCTAATCTCCCTAGGC	C	A	A	T	C	A	A	A	A	G	G	T	C	A	GCGCG
CGCGCTGACCTTTTGTCCTGCCTAGGGAGATTAGAGTATCGGTCGA	probe.8667_PBM3.1063_dr2varythree68_rc	TGACCTTTTGTCCT	0.762001	0.752778	0.814545	0.769186	0.711496	TCGACCGATACTCTAATCTCCCTAGGC	A	G	G	A	C	A	A	A	A	G	G	T	C	A	GCGCG
CGCGCTGACCTTTTGCTCTGCCTAGGGAGATTAGAGTATCGGTCGA	probe.8674_PBM3.1070_dr2varythree77_rc	TGACCTTTTGCTCT	0.761783	0.776552	0.801994	0.742776	0.72581	TCGACCGATACTCTAATCTCCCTAGGC	A	G	A	G	C	A	A	A	A	G	G	T	C	A	GCGCG
CGCGCTGACCTTTTGTGTTGCCTAGGGAGATTAGAGTATCGGTCGA	probe.8706_PBM3.1102_dr2varythree120_rc	TGACCTTTTGTGTT	0.761161	0.857128	0.745193	0.704335	0.737989	TCGACCGATACTCTAATCTCCCTAGGC	A	A	C	A	C	A	A	A	A	G	G	T	C	A	GCGCG
CGCGCTGACCTTTTGCGCTGCCTAGGGAGATTAGAGTATCGGTCGA	probe.8668_PBM3.1064_dr2varythree69_rc	TGACCTTTTGCGCT	0.761135	0.804164	0.774839	0.782412	0.683127	TCGACCGATACTCTAATCTCCCTAGGC	A	G	C	G	C	A	A	A	A	G	G	T	C	A	GCGCG
CGCGCTGACCTTTTGTGATGCCTAGGGAGATTAGAGTATCGGTCGA	probe.8694_PBM3.1090_dr2varythree104_rc	TGACCTTTTGTGAT	0.761027	0.767802	0.822654	0.696785	0.756865	TCGACCGATACTCTAATCTCCCTAGGC	A	T	C	A	C	A	A	A	A	G	G	T	C	A	GCGCG
CGCGCTGACCTTTCAGCCTGCCTAGGGAGATTAGAGTATCGGTCGA	probe.8779_PBM3.1175_dr2varythree217_rc	TGACCTTTCAGCCT	0.760513	0.771444	0.820894	0.76898	0.680736	TCGACCGATACTCTAATCTCCCTAGGC	A	G	G	C	T	G	A	A	A	G	G	T	C	A	GCGCG
CGCGCTGACCTCTGTCCTGCCTAGGGAGATTAGAGTATCGGTCGA	probe.13187_PBM3.1781_Ebnonadj61_rc	TGACCTCTGTCCT	0.760432	0.838551	0.769026	0.770755	0.663394	TCGACCGATACTCTAATCTCCCTAGGC	A	G	G	A	C	A	G	A	G	G	T	C	A	G	CGCG
CGCGCTGACCTTTGATTGGCCTAGGGAGATTAGAGTATCGGTCGA	probe.11918_PBM3.512_EBvarythree32_rc	TGACCTTTGATTG	0.760198	0.838848	0.792155	0.735652	0.674136	TCGACCGATACTCTAATCTCCCTAGGC	C	A	A	T	C	A	A	A	G	G	T	C	A	G	CGCG
CGCGCTGACCTTTGCTTTGCCTAGGGAGATTAGAGTATCGGTCGA	probe.7717_PBM3.113_H4.113_rc	TGACCTTTGCTTT	0.759872	0.748901	0.804798	0.725915		TCGACCGATACTCTAATCTCCCTAGGC	A	A	A	G	C	A	A	A	G	G	T	C	A	G	CGCG
CGCGCTGACCTTTATACCGCCTAGGGAGATTAGAGTATCGGTCGA	probe.9770_PBM3.2166_svmreg674_rc	TGACCTTTATACC	0.759577	0.766911	0.790416	0.822743	0.658238	TCGACCGATACTCTAATCTCCCTAGGC	G	G	T	A	T	A	A	A	G	G	T	C	A	G	CGCG
CGCGCTGACCTTTGACAAGCCTAGGGAGATTAGAGTATCGGTCGA	probe.8123_PBM3.519_EBvarythree41_rc	TGACCTTTGACAA	0.759478	0.803896	0.689182	0.861923	0.682909	TCGACCGATACTCTAATCTCCCTAGGC	T	T	G	T	C	A	A	A	G	G	T	C	A	G	CGCG
CGCGCTGACCTTTTAAACGCCTAGGGAGATTAGAGTATCGGTCGA	probe.3477_PBM3.3477_svmreg2432_rc	TGACCTTTTAAAC	0.759212	0.766601	0.860018	0.721179	0.689049	TCGACCGATACTCTAATCTCCCTAGGC	G	T	T	T	A	A	A	A	G	G	T	C	A	G	CGCG
CGCGCTGACCTTTGTCAGGCCTAGGGAGATTAGAGTATCGGTCGA	probe.6917_PBM3.3115_svmreg1947_rc	TGACCTTTGTCAG	0.759093	0.729624	0.779832	0.767823		TCGACCGATACTCTAATCTCCCTAGGC	C	T	G	A	C	A	A	A	G	G	T	C	A	G	CGCG
CGCGCTGAACCCGGGAGGGCCTAGGGAGATTAGAGTATCGGTCGA	probe.7825_PBM3.221_alufreq4_rc	TGAACCCGGGAGG	0.758883	0.833283	0.801694	0.703859	0.696695	TCGACCGATACTCTAATCTCCCTAGGC	C	C	T	C	C	C	G	G	G	T	T	C	A	G	CGCG
CGCGCTGAACTTTGATCGGCCTAGGGAGATTAGAGTATCGGTCGA	probe.1849_PBM3.1849_svmreg100_rc	TGAACTTTGATCG	0.757695	0.730139	0.692337	0.986788	0.621515	TCGACCGATACTCTAATCTCCCTAGGC	C	G	A	T	C	A	A	A	G	T	T	C	A	G	CGCG
CGCGCCGACCTTTCACCCGCCTAGGGAGATTAGAGTATCGGTCGA	probe.13520_PBM3.2114_svmreg588_rc	CGACCTTTCACCC	0.757534	0.793055	0.732344	0.806219	0.698517	TCGACCGATACTCTAATCTCCCTAGGC	G	G	G	T	G	A	A	A	G	G	T	C	G	G	CGCG
CGCGCTGACCTTTGTCTTGCCTAGGGAGATTAGAGTATCGGTCGA	probe.11978_PBM3.572_EBvarythree116_rc	TGACCTTTGTCTT	0.757033	0.815397	0.751845	0.772137	0.688755	TCGACCGATACTCTAATCTCCCTAGGC	A	A	G	A	C	A	A	A	G	G	T	C	A	G	CGCG
CGCGCTGGACCTGGGAGGGCCTAGGGAGATTAGAGTATCGGTCGA	probe.7933_PBM3.329_aluscore20_rc	TGGACCTGGGAGG	0.756938	0.703682	0.769952	0.661534	0.892582	TCGACCGATACTCTAATCTCCCTAGGC	C	C	T	C	C	C	A	G	G	T	C	C	A	G	CGCG
CGCGCTGACCTTTGAAAAGCCTAGGGAGATTAGAGTATCGGTCGA	probe.521_PBM3.521_EBvarythree43_rc	TGACCTTTGAAAA	0.756743	0.682011	0.82313	0.797507	0.724325	TCGACCGATACTCTAATCTCCCTAGGC	T	T	T	T	C	A	A	A	G	G	T	C	A	G	CGCG
CGCGCTGACCTTTTGTCATGCCTAGGGAGATTAGAGTATCGGTCGA	probe.1087_PBM3.1087_dr2varythree100_rc	TGACCTTTTGTCAT	0.756488	0.730272	0.77806	0.677405	0.840216	TCGACCGATACTCTAATCTCCCTAGGC	A	T	G	A	C	A	A	A	A	G	G	T	C	A	GCGCG
CGCGCAGACCTTTGGACTGCCTAGGGAGATTAGAGTATCGGTCGA	probe.2403_PBM3.2403_svmreg1014_rc	AGACCTTTGGACT	0.75612	0.708352	0.63005	0.929957		TCGACCGATACTCTAATCTCCCTAGGC	A	G	T	C	C	A	A	A	G	G	T	C	T	G	CGCG
CGCGCTGACCTTTTGGCATGCCTAGGGAGATTAGAGTATCGGTCGA	probe.8690_PBM3.1086_dr2varythree98_rc	TGACCTTTTGGCAT	0.756083	0.855226	0.713396	0.79845	0.65726	TCGACCGATACTCTAATCTCCCTAGGC	A	T	G	C	C	A	A	A	A	G	G	T	C	A	GCGCG
CGCGCTGACCTTCAGACCTGCCTAGGGAGATTAGAGTATCGGTCGA	probe.8827_PBM3.1223_dr2varythree281_rc	TGACCTTCAGACCT	0.755994	0.708593	0.713169	0.846219		TCGACCGATACTCTAATCTCCCTAGGC	A	G	G	T	C	T	G	A	A	G	G	T	C	A	GCGCG
CGCGCTGACCTTCGCCCTGCCTAGGGAGATTAGAGTATCGGTCGA	probe.630_PBM3.630_EBvarythree197_rc	TGACCTTCGCCCT	0.755653	0.810168	0.748534	0.890894	0.573015	TCGACCGATACTCTAATCTCCCTAGGC	A	G	G	G	C	G	A	A	G	G	T	C	A	G	CGCG
CGCGCGAACTTTGGGAGGGCCTAGGGAGATTAGAGTATCGGTCGA	probe.4073_PBM3.271_alufreq56_rc	GAACTTTGGGAGG	0.755576	0.738323	0.836967	0.734089	0.712924	TCGACCGATACTCTAATCTCCCTAGGC	C	C	T	C	C	C	A	A	A	G	T	T	C	G	CGCG
CGCGCTGACCTTTTGGATTGCCTAGGGAGATTAGAGTATCGGTCGA	probe.1104_PBM3.1104_dr2varythree122_rc	TGACCTTTTGGATT	0.755522	0.797054	0.762706	0.779219	0.683107	TCGACCGATACTCTAATCTCCCTAGGC	A	A	T	C	C	A	A	A	A	G	G	T	C	A	GCGCG
CGCGCTGACCTCTGGACTGCCTAGGGAGATTAGAGTATCGGTCGA	probe.11428_PBM3.22_H4.22_rc	TGACCTCTGGACT	0.755167	0.771674	0.690677	0.796339	0.761978	TCGACCGATACTCTAATCTCCCTAGGC	A	G	T	C	C	A	G	A	G	G	T	C	A	G	CGCG
CGCGCTGACCTTTTGATTCGCCTAGGGAGATTAGAGTATCGGTCGA	probe.8616_PBM3.1012_dr2varythree16_rc	TGACCTTTTGATTC	0.75514	0.841965	0.808159	0.739795	0.630639	TCGACCGATACTCTAATCTCCCTAGGC	G	A	A	T	C	A	A	A	A	G	G	T	C	A	GCGCG
CGCGCCGACCGTGGACCCGCCTAGGGAGATTAGAGTATCGGTCGA	probe.2402_PBM3.2402_svmreg1013_rc	CGACCGTGGACCC	0.754844	0.742105	0.747682	0.787458	0.742132	TCGACCGATACTCTAATCTCCCTAGGC	G	G	G	T	C	C	A	C	G	G	T	C	G	G	CGCG
CGCGCTGACCTTTTGATACGCCTAGGGAGATTAGAGTATCGGTCGA	probe.1008_PBM3.1008_dr2varythree12_rc	TGACCTTTTGATAC	0.754627	0.757014	0.734958	0.77191		TCGACCGATACTCTAATCTCCCTAGGC	G	T	A	T	C	A	A	A	A	G	G	T	C	A	GCGCG
CGCGCTGACCCTTGAGGGGCCTAGGGAGATTAGAGTATCGGTCGA	probe.10907_PBM3.3303_svmreg2194_rc	TGACCCTTGAGGG	0.754615	0.726095	0.758531	0.724938	0.808897	TCGACCGATACTCTAATCTCCCTAGGC	C	C	C	T	C	A	A	G	G	G	T	C	A	G	CGCG
CGCGCTGAACCCGGGTGGGCCTAGGGAGATTAGAGTATCGGTCGA	probe.4139_PBM3.337_aluscore31_rc	TGAACCCGGGTGG	0.754571	0.745002	0.779414	0.696282	0.797588	TCGACCGATACTCTAATCTCCCTAGGC	C	C	A	C	C	C	G	G	G	T	T	C	A	G	CGCG
CGCGCTGACCTTTGCTGTGCCTAGGGAGATTAGAGTATCGGTCGA	probe.11961_PBM3.555_EBvarythree93_rc	TGACCTTTGCTGT	0.754517	0.747786	0.807936	0.707831		TCGACCGATACTCTAATCTCCCTAGGC	A	C	A	G	C	A	A	A	G	G	T	C	A	G	CGCG
CGCGCTGACCTTTGTAGCGCCTAGGGAGATTAGAGTATCGGTCGA	probe.9889_PBM3.2285_svmreg839_rc	TGACCTTTGTAGC	0.753965	0.758556	0.724491	0.798512	0.734301	TCGACCGATACTCTAATCTCCCTAGGC	G	C	T	A	C	A	A	A	G	G	T	C	A	G	CGCG
CGCGCTGACCTTTTAAGCTGCCTAGGGAGATTAGAGTATCGGTCGA	probe.1128_PBM3.1128_dr2varythree155_rc	TGACCTTTTAAGCT	0.753152	0.785226	0.821653	0.760249	0.645481	TCGACCGATACTCTAATCTCCCTAGGC	A	G	C	T	T	A	A	A	A	G	G	T	C	A	GCGCG
CGCGCTGACCTTTGTCGTGCCTAGGGAGATTAGAGTATCGGTCGA	probe.548_PBM3.548_EBvarythree84_rc	TGACCTTTGTCGT	0.75303	0.797525	0.772131	0.788833	0.653631	TCGACCGATACTCTAATCTCCCTAGGC	A	C	G	A	C	A	A	A	G	G	T	C	A	G	CGCG
CGCGCTGACCTTTGAAGGGCCTAGGGAGATTAGAGTATCGGTCGA	probe.8107_PBM3.503_EBvarythree23_rc	TGACCTTTGAAGG	0.752859	0.796689		0.800849	0.661039	TCGACCGATACTCTAATCTCCCTAGGC	C	C	T	T	C	A	A	A	G	G	T	C	A	G	CGCG
CGCGCTGACCTTTGACGCGCCTAGGGAGATTAGAGTATCGGTCGA	probe.8090_PBM3.486_EBvarythree5_rc	TGACCTTTGACGC	0.752852	0.72845	0.842691	0.765129	0.675137	TCGACCGATACTCTAATCTCCCTAGGC	G	C	G	T	C	A	A	A	G	G	T	C	A	G	CGCG
CGCGCTGACCTTTGAGTCGCCTAGGGAGATTAGAGTATCGGTCGA	probe.11900_PBM3.494_EBvarythree14_rc	TGACCTTTGAGTC	0.751875	0.788005	0.698262	0.862319	0.658913	TCGACCGATACTCTAATCTCCCTAGGC	G	A	C	T	C	A	A	A	G	G	T	C	A	G	CGCG
CGCGCTGACCTTTGATGTGCCTAGGGAGATTAGAGTATCGGTCGA	probe.8136_PBM3.532_EBvarythree56_rc	TGACCTTTGATGT	0.751758	0.764819	0.790634	0.746373	0.705205	TCGACCGATACTCTAATCTCCCTAGGC	A	C	A	T	C	A	A	A	G	G	T	C	A	G	CGCG
CGCGCTGACCTTTAATCGGCCTAGGGAGATTAGAGTATCGGTCGA	probe.6177_PBM3.2375_svmreg972_rc	TGACCTTTAATCG	0.751403	0.800349	0.74189	0.81591	0.647463	TCGACCGATACTCTAATCTCCCTAGGC	C	G	A	T	T	A	A	A	G	G	T	C	A	G	CGCG
CGCGCTGACCTTTTGATCGGCCTAGGGAGATTAGAGTATCGGTCGA	probe.1016_PBM3.1016_dr2varythree20_rc	TGACCTTTTGATCG	0.751399	0.81496	0.760688	0.750779	0.679168	TCGACCGATACTCTAATCTCCCTAGGC	C	G	A	T	C	A	A	A	A	G	G	T	C	A	GCGCG
CGCGCTGACCTTTTGTCTTGCCTAGGGAGATTAGAGTATCGGTCGA	probe.8703_PBM3.1099_dr2varythree116_rc	TGACCTTTTGTCTT	0.751179	0.759272	0.741832	0.78716	0.716453	TCGACCGATACTCTAATCTCCCTAGGC	A	A	G	A	C	A	A	A	A	G	G	T	C	A	GCGCG
CGCGCTGACCTTTGGTGTGCCTAGGGAGATTAGAGTATCGGTCGA	probe.8160_PBM3.556_EBvarythree94_rc	TGACCTTTGGTGT	0.750845	0.742457	0.759722	0.751027	0.750175	TCGACCGATACTCTAATCTCCCTAGGC	A	C	A	C	C	A	A	A	G	G	T	C	A	G	CGCG
CGCGCTGGTCGGTTGGATGCCTAGGGAGATTAGAGTATCGGTCGA	probe.9302_PBM3.1698_randomseq60_rc	TGGTCGGTTGGAT	0.750816	0.769194	0.768548	0.562076	0.903445	TCGACCGATACTCTAATCTCCCTAGGC	A	T	C	C	A	A	C	C	G	A	C	C	A	G	CGCG
CGCGCTGACCTTTGGGCTGCCTAGGGAGATTAGAGTATCGGTCGA	probe.8146_PBM3.542_EBvarythree70_rc	TGACCTTTGGGCT	0.750612	0.785734	0.665239	0.860565	0.69091	TCGACCGATACTCTAATCTCCCTAGGC	A	G	C	C	C	A	A	A	G	G	T	C	A	G	CGCG
CGCGCTGACCTTTTCCGCTGCCTAGGGAGATTAGAGTATCGGTCGA	probe.4923_PBM3.1121_dr2varythree145_rc	TGACCTTTTCCGCT	0.750049	0.798512	0.734309	0.717327		TCGACCGATACTCTAATCTCCCTAGGC	A	G	C	G	G	A	A	A	A	G	G	T	C	A	GCGCG
CGCGCTGACCTTTGTTTGGCCTAGGGAGATTAGAGTATCGGTCGA	probe.2554_PBM3.2554_svmreg1221_rc	TGACCTTTGTTTG	0.749978	0.799895	0.719735	0.756134	0.724148	TCGACCGATACTCTAATCTCCCTAGGC	C	A	A	A	C	A	A	A	G	G	T	C	A	G	CGCG
CGCGCTGAACTCTGACCCGCCTAGGGAGATTAGAGTATCGGTCGA	probe.9634_PBM3.2030_svmreg460_rc	TGAACTCTGACCC	0.749801	0.77214	0.732472	0.846991	0.647601	TCGACCGATACTCTAATCTCCCTAGGC	G	G	G	T	C	A	G	A	G	T	T	C	A	G	CGCG
CGCGCTGACCTCTGCCCTGCCTAGGGAGATTAGAGTATCGGTCGA	probe.13183_PBM3.1777_Ebnonadj49_rc	TGACCTCTGCCCT	0.74979	0.755876	0.733978	0.759515		TCGACCGATACTCTAATCTCCCTAGGC	A	G	G	G	C	A	G	A	G	G	T	C	A	G	CGCG
CGCGCTGCCCTTTGATCCGCCTAGGGAGATTAGAGTATCGGTCGA	probe.2362_PBM3.2362_svmreg952_rc	TGCCCTTTGATCC	0.749751	0.796268	0.764584	0.749358	0.688793	TCGACCGATACTCTAATCTCCCTAGGC	G	G	A	T	C	A	A	A	G	G	G	C	A	G	CGCG
CGCGCTGACCTTTTAACCGCCTAGGGAGATTAGAGTATCGGTCGA	probe.5646_PBM3.1844_svmreg90_rc	TGACCTTTTAACC	0.749326	0.758024		0.740629		TCGACCGATACTCTAATCTCCCTAGGC	G	G	T	T	A	A	A	A	G	G	T	C	A	G	CGCG
CGCGCTGGCCTTTGACCCGCCTAGGGAGATTAGAGTATCGGTCGA	probe.3888_PBM3.86_H4.86_rc	TGGCCTTTGACCC	0.749302	0.705312	0.67519	0.922426	0.69428	TCGACCGATACTCTAATCTCCCTAGGC	G	G	G	T	C	A	A	A	G	G	C	C	A	G	CGCG
CGCGCTGGACTTTGATTGGCCTAGGGAGATTAGAGTATCGGTCGA	probe.9593_PBM3.1989_svmreg399_rc	TGGACTTTGATTG	0.749156	0.765162	0.747066	0.756076	0.72832	TCGACCGATACTCTAATCTCCCTAGGC	C	A	A	T	C	A	A	A	G	T	C	C	A	G	CGCG
CGCGCTGGACTTTGGAAGGCCTAGGGAGATTAGAGTATCGGTCGA	probe.2340_PBM3.2340_svmreg918_rc	TGGACTTTGGAAG	0.749003	0.720703	0.695453	0.859606	0.720248	TCGACCGATACTCTAATCTCCCTAGGC	C	T	T	C	C	A	A	A	G	T	C	C	A	G	CGCG
CGCGCTGACCTCTGCACAGCCTAGGGAGATTAGAGTATCGGTCGA	probe.3342_PBM3.3342_svmreg2250_rc	TGACCTCTGCACA	0.748919	0.73501	0.734937	0.776809		TCGACCGATACTCTAATCTCCCTAGGC	T	G	T	G	C	A	G	A	G	G	T	C	A	G	CGCG
CGCGCTGACCTTTATCCTGCCTAGGGAGATTAGAGTATCGGTCGA	probe.4391_PBM3.589_EBvarythree143_rc	TGACCTTTATCCT	0.748587	0.71972	0.761422	0.776386	0.736821	TCGACCGATACTCTAATCTCCCTAGGC	A	G	G	A	T	A	A	A	G	G	T	C	A	G	CGCG
CGCGCTGACCTTTGAATAGCCTAGGGAGATTAGAGTATCGGTCGA	probe.4327_PBM3.525_EBvarythree47_rc	TGACCTTTGAATA	0.748259	0.719438	0.768596	0.837434	0.667571	TCGACCGATACTCTAATCTCCCTAGGC	T	A	T	T	C	A	A	A	G	G	T	C	A	G	CGCG
CGCGCTGACCCCAGGTGAGCCTAGGGAGATTAGAGTATCGGTCGA	probe.11749_PBM3.343_aluscore40_rc	TGACCCCAGGTGA	0.748223	0.765884	0.767813	0.710972		TCGACCGATACTCTAATCTCCCTAGGC	T	C	A	C	C	T	G	G	G	G	T	C	A	G	CGCG
CGCGCCCACCTTTGAACGGCCTAGGGAGATTAGAGTATCGGTCGA	probe.14023_PBM3.2617_svmreg1310_rc	CCACCTTTGAACG	0.748198	0.63658	0.708131	0.605855	1.04223	TCGACCGATACTCTAATCTCCCTAGGC	C	G	T	T	C	A	A	A	G	G	T	G	G	G	CGCG
CGCGCTGACCTTTTCTCCGCCTAGGGAGATTAGAGTATCGGTCGA	probe.6566_PBM3.2764_svmreg1500_rc	TGACCTTTTCTCC	0.748151	0.756779	0.733106	0.74378	0.75894	TCGACCGATACTCTAATCTCCCTAGGC	G	G	A	G	A	A	A	A	G	G	T	C	A	G	CGCG
CGCGCTGACCTTTTGACGCGCCTAGGGAGATTAGAGTATCGGTCGA	probe.1001_PBM3.1001_dr2varythree5_rc	TGACCTTTTGACGC	0.74801	0.719208	0.774191	0.72467	0.773972	TCGACCGATACTCTAATCTCCCTAGGC	G	C	G	T	C	A	A	A	A	G	G	T	C	A	GCGCG
CGCGCTGACCTTTTGAGCTGCCTAGGGAGATTAGAGTATCGGTCGA	probe.4848_PBM3.1046_dr2varythree50_rc	TGACCTTTTGAGCT	0.747813	0.775219	0.779944	0.756767	0.679323	TCGACCGATACTCTAATCTCCCTAGGC	A	G	C	T	C	A	A	A	A	G	G	T	C	A	GCGCG
CGCGCTGACCTTTGATTAGCCTAGGGAGATTAGAGTATCGGTCGA	probe.4328_PBM3.526_EBvarythree48_rc	TGACCTTTGATTA	0.747592	0.660385	0.772158	0.810232		TCGACCGATACTCTAATCTCCCTAGGC	T	A	A	T	C	A	A	A	G	G	T	C	A	G	CGCG
CGCGCTGACCCTTGGCCCGCCTAGGGAGATTAGAGTATCGGTCGA	probe.11459_PBM3.53_H4.53_rc	TGACCCTTGGCCC	0.746879	0.8224	0.714351	0.784514	0.666251	TCGACCGATACTCTAATCTCCCTAGGC	G	G	G	C	C	A	A	G	G	G	T	C	A	G	CGCG
CGCGCTGACCTTTGACTAGCCTAGGGAGATTAGAGTATCGGTCGA	probe.11929_PBM3.523_EBvarythree45_rc	TGACCTTTGACTA	0.746442	0.678394	0.74203	0.818901		TCGACCGATACTCTAATCTCCCTAGGC	T	A	G	T	C	A	A	A	G	G	T	C	A	G	CGCG
CGCGCTGACCTTTTGCCGTGCCTAGGGAGATTAGAGTATCGGTCGA	probe.12479_PBM3.1073_dr2varythree81_rc	TGACCTTTTGCCGT	0.746383	0.797174	0.77108	0.670895		TCGACCGATACTCTAATCTCCCTAGGC	A	C	G	G	C	A	A	A	A	G	G	T	C	A	GCGCG
CGCGCCAACCTTTGAACCGCCTAGGGAGATTAGAGTATCGGTCGA	probe.6047_PBM3.2245_svmreg782_rc	CAACCTTTGAACC	0.746172	0.789869	0.737283	0.788264	0.669271	TCGACCGATACTCTAATCTCCCTAGGC	G	G	T	T	C	A	A	A	G	G	T	T	G	G	CGCG
CGCGCTGACCTCTGATCAGCCTAGGGAGATTAGAGTATCGGTCGA	probe.10101_PBM3.2497_svmreg1146_rc	TGACCTCTGATCA	0.745953	0.766019	0.733357	0.797986	0.68645	TCGACCGATACTCTAATCTCCCTAGGC	T	G	A	T	C	A	G	A	G	G	T	C	A	G	CGCG
CGCGCTGACCTTTGCTGCGCCTAGGGAGATTAGAGTATCGGTCGA	probe.11111_PBM3.3507_svmreg2473_rc	TGACCTTTGCTGC	0.745858	0.782958	0.794521	0.679253	0.726698	TCGACCGATACTCTAATCTCCCTAGGC	G	C	A	G	C	A	A	A	G	G	T	C	A	G	CGCG
CGCGCTGACCTTTGCAGGGCCTAGGGAGATTAGAGTATCGGTCGA	probe.13820_PBM3.2414_svmreg1033_rc	TGACCTTTGCAGG	0.745683	0.789393	0.744484	0.769953	0.678901	TCGACCGATACTCTAATCTCCCTAGGC	C	C	T	G	C	A	A	A	G	G	T	C	A	G	CGCG
CGCGCTGGACTTCGAACTGCCTAGGGAGATTAGAGTATCGGTCGA	probe.13263_PBM3.1857_svmreg120_rc	TGGACTTCGAACT	0.745466	0.792842	0.663129	0.801405	0.724487	TCGACCGATACTCTAATCTCCCTAGGC	A	G	T	T	C	G	A	A	G	T	C	C	A	G	CGCG
CGCGCTGACCCTTGAACGGCCTAGGGAGATTAGAGTATCGGTCGA	probe.5720_PBM3.1918_svmreg261_rc	TGACCCTTGAACG	0.744874	0.761423	0.769657	0.800595	0.647822	TCGACCGATACTCTAATCTCCCTAGGC	C	G	T	T	C	A	A	G	G	G	T	C	A	G	CGCG
CGCGCTGACCTTTTAAACTGCCTAGGGAGATTAGAGTATCGGTCGA	probe.12546_PBM3.1140_dr2varythree171_rc	TGACCTTTTAAACT	0.744872	0.717168	0.799289	0.719764	0.743265	TCGACCGATACTCTAATCTCCCTAGGC	A	G	T	T	T	A	A	A	A	G	G	T	C	A	GCGCG
CGCGCTGACCTTTTACTTGCCTAGGGAGATTAGAGTATCGGTCGA	probe.5569_PBM3.1767_Ebnonadj32_rc	TGACCTTTTACTT	0.744245	0.788553	0.79168	0.69714	0.699606	TCGACCGATACTCTAATCTCCCTAGGC	A	A	G	T	A	A	A	A	G	G	T	C	A	G	CGCG
CGCGCTGACCTTTGTGGTGCCTAGGGAGATTAGAGTATCGGTCGA	probe.4353_PBM3.551_EBvarythree88_rc	TGACCTTTGTGGT	0.744149	0.820852	0.767099	0.786665	0.601979	TCGACCGATACTCTAATCTCCCTAGGC	A	C	C	A	C	A	A	A	G	G	T	C	A	G	CGCG
CGCGCTGACCTTTCTTCTGCCTAGGGAGATTAGAGTATCGGTCGA	probe.8228_PBM3.624_EBvarythree189_rc	TGACCTTTCTTCT	0.743884	0.738087	0.789839	0.66265	0.784961	TCGACCGATACTCTAATCTCCCTAGGC	A	G	A	A	G	A	A	A	G	G	T	C	A	G	CGCG
CGCGCTGACCTTTTTTTCTGCCTAGGGAGATTAGAGTATCGGTCGA	probe.8760_PBM3.1156_dr2varythree192_rc	TGACCTTTTTTTCT	0.743819	0.742737	0.823748	0.664973		TCGACCGATACTCTAATCTCCCTAGGC	A	G	A	A	A	A	A	A	A	G	G	T	C	A	GCGCG
CGCGCGGACCTTGGACCAGCCTAGGGAGATTAGAGTATCGGTCGA	probe.6044_PBM3.2242_svmreg779_rc	GGACCTTGGACCA	0.743274	0.782069	0.647003	1.00601	0.538012	TCGACCGATACTCTAATCTCCCTAGGC	T	G	G	T	C	C	A	A	G	G	T	C	C	G	CGCG
CGCGCTGACCTTTTGCCTGCCTAGGGAGATTAGAGTATCGGTCGA	probe.8189_PBM3.585_EBvarythree136_rc	TGACCTTTTGCCT	0.743186	0.76894	0.724097	0.735319	0.744388	TCGACCGATACTCTAATCTCCCTAGGC	A	G	G	C	A	A	A	A	G	G	T	C	A	G	CGCG
CGCGCTGACCCTTGAACAGCCTAGGGAGATTAGAGTATCGGTCGA	probe.13428_PBM3.2022_svmreg444_rc	TGACCCTTGAACA	0.742952	0.747795	0.829766	0.792649	0.601598	TCGACCGATACTCTAATCTCCCTAGGC	T	G	T	T	C	A	A	G	G	G	T	C	A	G	CGCG
CGCGCTGACCTTTAAACAGCCTAGGGAGATTAGAGTATCGGTCGA	probe.13753_PBM3.2347_svmreg933_rc	TGACCTTTAAACA	0.742669	0.689721	0.767825	0.86684	0.646291	TCGACCGATACTCTAATCTCCCTAGGC	T	G	T	T	T	A	A	A	G	G	T	C	A	G	CGCG
CGCGCTGACCTTTTGCTGTGCCTAGGGAGATTAGAGTATCGGTCGA	probe.8686_PBM3.1082_dr2varythree93_rc	TGACCTTTTGCTGT	0.742606	0.798141	0.796154	0.728917	0.64721	TCGACCGATACTCTAATCTCCCTAGGC	A	C	A	G	C	A	A	A	A	G	G	T	C	A	GCGCG
CGCGCTGACCTTCGGCCCGCCTAGGGAGATTAGAGTATCGGTCGA	probe.10349_PBM3.2745_svmreg1479_rc	TGACCTTCGGCCC	0.742369	0.706087	0.691131	0.839145	0.733113	TCGACCGATACTCTAATCTCCCTAGGC	G	G	G	C	C	G	A	A	G	G	T	C	A	G	CGCG
CGCGCTGACCTCGGGAGGGCCTAGGGAGATTAGAGTATCGGTCGA	probe.14760_PBM3.3354_svmreg2269_rc	TGACCTCGGGAGG	0.742351	0.686028	0.695265	0.682226	0.905886	TCGACCGATACTCTAATCTCCCTAGGC	C	C	T	C	C	C	G	A	G	G	T	C	A	G	CGCG
CGCGCTGGACTTTGAAAAGCCTAGGGAGATTAGAGTATCGGTCGA	probe.5985_PBM3.2183_svmreg698_rc	TGGACTTTGAAAA	0.742271	0.734021	0.6679	0.769568	0.797595	TCGACCGATACTCTAATCTCCCTAGGC	T	T	T	T	C	A	A	A	G	T	C	C	A	G	CGCG
CGCGCTGACCTTTTGACGTGCCTAGGGAGATTAGAGTATCGGTCGA	probe.4851_PBM3.1049_dr2varythree53_rc	TGACCTTTTGACGT	0.742094	0.749487	0.78189	0.733042	0.703958	TCGACCGATACTCTAATCTCCCTAGGC	A	C	G	T	C	A	A	A	A	G	G	T	C	A	GCGCG
CGCGCTGGACTTTGGAGGGCCTAGGGAGATTAGAGTATCGGTCGA	probe.13461_PBM3.2055_svmreg496_rc	TGGACTTTGGAGG	0.741956	0.753262	0.730265	0.788274	0.696023	TCGACCGATACTCTAATCTCCCTAGGC	C	C	T	C	C	A	A	A	G	T	C	C	A	G	CGCG
CGCGCTGACCCTGGGTGGGCCTAGGGAGATTAGAGTATCGGTCGA	probe.10644_PBM3.3040_svmreg1853_rc	TGACCCTGGGTGG	0.741687	0.679852	0.697947	0.766767	0.822183	TCGACCGATACTCTAATCTCCCTAGGC	C	C	A	C	C	C	A	G	G	G	T	C	A	G	CGCG
CGCGCTGACCTTTTGACAAGCCTAGGGAGATTAGAGTATCGGTCGA	probe.8641_PBM3.1037_dr2varythree41_rc	TGACCTTTTGACAA	0.741607	0.758927	0.751006	0.714888		TCGACCGATACTCTAATCTCCCTAGGC	T	T	G	T	C	A	A	A	A	G	G	T	C	A	GCGCG
CGCGCTGACCTTTGGTGCGCCTAGGGAGATTAGAGTATCGGTCGA	probe.10484_PBM3.2880_svmreg1650_rc	TGACCTTTGGTGC	0.741399	0.748633	0.865726	0.729103	0.622132	TCGACCGATACTCTAATCTCCCTAGGC	G	C	A	C	C	A	A	A	G	G	T	C	A	G	CGCG
CGCGCTGACCTTTGCCGTGCCTAGGGAGATTAGAGTATCGGTCGA	probe.4348_PBM3.546_EBvarythree81_rc	TGACCTTTGCCGT	0.741371	0.80446	0.751477		0.668176	TCGACCGATACTCTAATCTCCCTAGGC	A	C	G	G	C	A	A	A	G	G	T	C	A	G	CGCG
CGCGCCGACCTTCGAACCGCCTAGGGAGATTAGAGTATCGGTCGA	probe.5675_PBM3.1873_svmreg169_rc	CGACCTTCGAACC	0.741142	0.795836	0.700727	0.805757	0.662246	TCGACCGATACTCTAATCTCCCTAGGC	G	G	T	T	C	G	A	A	G	G	T	C	G	G	CGCG
CGCGCTGGACTTTGATGTGCCTAGGGAGATTAGAGTATCGGTCGA	probe.10997_PBM3.3393_svmreg2314_rc	TGGACTTTGATGT	0.740858	0.747469	0.7364	0.749569	0.729994	TCGACCGATACTCTAATCTCCCTAGGC	A	C	A	T	C	A	A	A	G	T	C	C	A	G	CGCG
CGCGCTGACCTCTAACCTGCCTAGGGAGATTAGAGTATCGGTCGA	probe.12111_PBM3.705_EBvarythree301_rc	TGACCTCTAACCT	0.740735	0.835154	0.685726	0.798561	0.643501	TCGACCGATACTCTAATCTCCCTAGGC	A	G	G	T	T	A	G	A	G	G	T	C	A	G	CGCG
CGCGCCGACCTTTGTCACGCCTAGGGAGATTAGAGTATCGGTCGA	probe.11186_PBM3.3582_svmreg2572_rc	CGACCTTTGTCAC	0.740705	0.781653	0.811447	0.681691	0.688029	TCGACCGATACTCTAATCTCCCTAGGC	G	T	G	A	C	A	A	A	G	G	T	C	G	G	CGCG
CGCGCTGGACTTTGTATTGCCTAGGGAGATTAGAGTATCGGTCGA	probe.5826_PBM3.2024_svmreg448_rc	TGGACTTTGTATT	0.74065	0.741394	0.756125	0.747893	0.717189	TCGACCGATACTCTAATCTCCCTAGGC	A	A	T	A	C	A	A	A	G	T	C	C	A	G	CGCG
CGCGCTGACCTTTCAGCTGCCTAGGGAGATTAGAGTATCGGTCGA	probe.12003_PBM3.597_EBvarythree153_rc	TGACCTTTCAGCT	0.740371	0.859657	0.70205	0.731849	0.667927	TCGACCGATACTCTAATCTCCCTAGGC	A	G	C	T	G	A	A	A	G	G	T	C	A	G	CGCG
CGCGCTGGACTTTGATGGGCCTAGGGAGATTAGAGTATCGGTCGA	probe.6049_PBM3.2247_svmreg784_rc	TGGACTTTGATGG	0.740233	0.727102	0.751597	0.774031	0.708203	TCGACCGATACTCTAATCTCCCTAGGC	C	C	A	T	C	A	A	A	G	T	C	C	A	G	CGCG
CGCGCTGACCTTTTGAGGGCCTAGGGAGATTAGAGTATCGGTCGA	probe.6670_PBM3.2868_svmreg1635_rc	TGACCTTTTGAGG	0.740145	0.722907	0.730607	0.691702	0.815365	TCGACCGATACTCTAATCTCCCTAGGC	C	C	T	C	A	A	A	A	G	G	T	C	A	G	CGCG
CGCGCTGACCCTTGATCGGCCTAGGGAGATTAGAGTATCGGTCGA	probe.13362_PBM3.1956_svmreg335_rc	TGACCCTTGATCG	0.739512	0.720348	0.75451	0.797019	0.68617	TCGACCGATACTCTAATCTCCCTAGGC	C	G	A	T	C	A	A	G	G	G	T	C	A	G	CGCG
CGCGCTGACCTTTGCGTGGCCTAGGGAGATTAGAGTATCGGTCGA	probe.7304_PBM3.3502_svmreg2465_rc	TGACCTTTGCGTG	0.73922	0.742823	0.732915	0.715354	0.765788	TCGACCGATACTCTAATCTCCCTAGGC	C	A	C	G	C	A	A	A	G	G	T	C	A	G	CGCG
CGCGCTGACCTTTTACGTGCCTAGGGAGATTAGAGTATCGGTCGA	probe.1761_PBM3.1761_Ebnonadj24_rc	TGACCTTTTACGT	0.73905	0.757394	0.758325	0.713308	0.727173	TCGACCGATACTCTAATCTCCCTAGGC	A	C	G	T	A	A	A	A	G	G	T	C	A	G	CGCG
CGCGCTGACCTTTTCATCTGCCTAGGGAGATTAGAGTATCGGTCGA	probe.1151_PBM3.1151_dr2varythree185_rc	TGACCTTTTCATCT	0.739016		0.77663	0.683532	0.756886	TCGACCGATACTCTAATCTCCCTAGGC	A	G	A	T	G	A	A	A	A	G	G	T	C	A	GCGCG
CGCGCTGACCTTTTGAATCGCCTAGGGAGATTAGAGTATCGGTCGA	probe.12417_PBM3.1011_dr2varythree15_rc	TGACCTTTTGAATC	0.738811	0.696575	0.824672	0.707294	0.726703	TCGACCGATACTCTAATCTCCCTAGGC	G	A	T	T	C	A	A	A	A	G	G	T	C	A	GCGCG
CGCGCTGACCTTTGCGATGCCTAGGGAGATTAGAGTATCGGTCGA	probe.4363_PBM3.561_EBvarythree101_rc	TGACCTTTGCGAT	0.738789	0.815707		0.77173	0.628929	TCGACCGATACTCTAATCTCCCTAGGC	A	T	C	G	C	A	A	A	G	G	T	C	A	G	CGCG
CGCGCTGGACTTTGCCTAGCCTAGGGAGATTAGAGTATCGGTCGA	probe.13647_PBM3.2241_svmreg778_rc	TGGACTTTGCCTA	0.738766	0.667752	0.765323	0.765108	0.756882	TCGACCGATACTCTAATCTCCCTAGGC	T	A	G	G	C	A	A	A	G	T	C	C	A	G	CGCG
CGCGCTGACCTTTTCACGGCCTAGGGAGATTAGAGTATCGGTCGA	probe.2289_PBM3.2289_svmreg846_rc	TGACCTTTTCACG	0.738743	0.788019	0.787587	0.680124	0.699241	TCGACCGATACTCTAATCTCCCTAGGC	C	G	T	G	A	A	A	A	G	G	T	C	A	G	CGCG
CGCGCTGACCTTTGCATCGCCTAGGGAGATTAGAGTATCGGTCGA	probe.5761_PBM3.1959_svmreg341_rc	TGACCTTTGCATC	0.738732	0.743938	0.796717	0.755863	0.658409	TCGACCGATACTCTAATCTCCCTAGGC	G	A	T	G	C	A	A	A	G	G	T	C	A	G	CGCG
CGCGCTGACCTTTTGAGACGCCTAGGGAGATTAGAGTATCGGTCGA	probe.12412_PBM3.1006_dr2varythree10_rc	TGACCTTTTGAGAC	0.738709	0.765906	0.753674	0.7528	0.682456	TCGACCGATACTCTAATCTCCCTAGGC	G	T	C	T	C	A	A	A	A	G	G	T	C	A	GCGCG
CGCGCGGACCTTTGAACCGCCTAGGGAGATTAGAGTATCGGTCGA	probe.9450_PBM3.1846_svmreg96_rc	GGACCTTTGAACC	0.738484	0.735361	0.739088	0.809927	0.669558	TCGACCGATACTCTAATCTCCCTAGGC	G	G	T	T	C	A	A	A	G	G	T	C	C	G	CGCG
CGCGCCGACCTTTACCCGGCCTAGGGAGATTAGAGTATCGGTCGA	probe.3307_PBM3.3307_svmreg2198_rc	CGACCTTTACCCG	0.738425	0.733612	0.637861	0.837614	0.744611	TCGACCGATACTCTAATCTCCCTAGGC	C	G	G	G	T	A	A	A	G	G	T	C	G	G	CGCG
CGCGCTGGACTTTGCATCGCCTAGGGAGATTAGAGTATCGGTCGA	probe.5917_PBM3.2115_svmreg591_rc	TGGACTTTGCATC	0.737995	0.776233	0.73861	0.705387	0.731751	TCGACCGATACTCTAATCTCCCTAGGC	G	A	T	G	C	A	A	A	G	T	C	C	A	G	CGCG
CGCGCTGACCTTTGTTGTGCCTAGGGAGATTAGAGTATCGGTCGA	probe.4359_PBM3.557_EBvarythree96_rc	TGACCTTTGTTGT	0.737449	0.733856	0.751383	0.727109		TCGACCGATACTCTAATCTCCCTAGGC	A	C	A	A	C	A	A	A	G	G	T	C	A	G	CGCG
CGCGCTGAATCTGGGAGGGCCTAGGGAGATTAGAGTATCGGTCGA	probe.4082_PBM3.280_alufreq65_rc	TGAATCTGGGAGG	0.737391	0.679269	0.773423	0.649157	0.847716	TCGACCGATACTCTAATCTCCCTAGGC	C	C	T	C	C	C	A	G	A	T	T	C	A	G	CGCG
CGCGCAGACCTTGGACCCGCCTAGGGAGATTAGAGTATCGGTCGA	probe.2236_PBM3.2236_svmreg770_rc	AGACCTTGGACCC	0.73729	0.743774	0.711001	0.832203	0.662183	TCGACCGATACTCTAATCTCCCTAGGC	G	G	G	T	C	C	A	A	G	G	T	C	T	G	CGCG
CGCGCTGGACTTTGACTAGCCTAGGGAGATTAGAGTATCGGTCGA	probe.5672_PBM3.1870_svmreg155_rc	TGGACTTTGACTA	0.737272	0.736098	0.687578	0.879539	0.645871	TCGACCGATACTCTAATCTCCCTAGGC	T	A	G	T	C	A	A	A	G	T	C	C	A	G	CGCG
CGCGCTGACCTCTGCACTGCCTAGGGAGATTAGAGTATCGGTCGA	probe.14160_PBM3.2754_svmreg1489_rc	TGACCTCTGCACT	0.737119	0.81013	0.762357	0.72878	0.647207	TCGACCGATACTCTAATCTCCCTAGGC	A	G	T	G	C	A	G	A	G	G	T	C	A	G	CGCG
CGCGCTGACCTTTTGCCTTGCCTAGGGAGATTAGAGTATCGGTCGA	probe.4899_PBM3.1097_dr2varythree113_rc	TGACCTTTTGCCTT	0.737008	0.747684	0.836787	0.729417	0.634143	TCGACCGATACTCTAATCTCCCTAGGC	A	A	G	G	C	A	A	A	A	G	G	T	C	A	GCGCG
CGCGCTGACCCTTGGCGGGCCTAGGGAGATTAGAGTATCGGTCGA	probe.2659_PBM3.2659_svmreg1369_rc	TGACCCTTGGCGG	0.73697	0.73082	0.717959	0.739183	0.759919	TCGACCGATACTCTAATCTCCCTAGGC	C	C	G	C	C	A	A	G	G	G	T	C	A	G	CGCG
CGCGCTGACCTTTTCGACTGCCTAGGGAGATTAGAGTATCGGTCGA	probe.1136_PBM3.1136_dr2varythree165_rc	TGACCTTTTCGACT	0.736947	0.771089	0.784613	0.721386	0.6707	TCGACCGATACTCTAATCTCCCTAGGC	A	G	T	C	G	A	A	A	A	G	G	T	C	A	GCGCG
CGCGCTGACCTTTTGAGAAGCCTAGGGAGATTAGAGTATCGGTCGA	probe.1038_PBM3.1038_dr2varythree42_rc	TGACCTTTTGAGAA	0.736509	0.7439	0.757155		0.708471	TCGACCGATACTCTAATCTCCCTAGGC	T	T	C	T	C	A	A	A	A	G	G	T	C	A	GCGCG
CGCGCTGACCTTTCGCCTGCCTAGGGAGATTAGAGTATCGGTCGA	probe.583_PBM3.583_EBvarythree133_rc	TGACCTTTCGCCT	0.736106	0.752409		0.737067	0.718843	TCGACCGATACTCTAATCTCCCTAGGC	A	G	G	C	G	A	A	A	G	G	T	C	A	G	CGCG
CGCGCTGACCTTTCCACGGCCTAGGGAGATTAGAGTATCGGTCGA	probe.14966_PBM3.3560_svmreg2544_rc	TGACCTTTCCACG	0.73608	0.695333	0.737422	0.734189	0.777376	TCGACCGATACTCTAATCTCCCTAGGC	C	G	T	G	G	A	A	A	G	G	T	C	A	G	CGCG
CGCGCTGACCTCGCGACCTGCCTAGGGAGATTAGAGTATCGGTCGA	probe.1256_PBM3.1256_dr2varythree325_rc	TGACCTCGCGACCT	0.735729	0.818063	0.757529	0.703396	0.663929	TCGACCGATACTCTAATCTCCCTAGGC	A	G	G	T	C	G	C	G	A	G	G	T	C	A	GCGCG
CGCGCGCACTCTGGGAGGGCCTAGGGAGATTAGAGTATCGGTCGA	probe.257_PBM3.257_alufreq42_rc	GCACTCTGGGAGG	0.735587	0.668135	0.74173	0.707949	0.824532	TCGACCGATACTCTAATCTCCCTAGGC	C	C	T	C	C	C	A	G	A	G	T	G	C	G	CGCG
CGCGCTGACCTCTGAATGGCCTAGGGAGATTAGAGTATCGGTCGA	probe.3689_PBM3.3689_svmreg2708_rc	TGACCTCTGAATG	0.735233	0.761044	0.774935	0.696855	0.708099	TCGACCGATACTCTAATCTCCCTAGGC	C	A	T	T	C	A	G	A	G	G	T	C	A	G	CGCG
CGCGCTGAACTTCGACCTGCCTAGGGAGATTAGAGTATCGGTCGA	probe.6203_PBM3.2401_svmreg1011_rc	TGAACTTCGACCT	0.735138	0.733985	0.694622	0.776807		TCGACCGATACTCTAATCTCCCTAGGC	A	G	G	T	C	G	A	A	G	T	T	C	A	G	CGCG
CGCGCTGACCTCTGGAGGGCCTAGGGAGATTAGAGTATCGGTCGA	probe.13758_PBM3.2352_svmreg939_rc	TGACCTCTGGAGG	0.735118	0.757951	0.698522	0.675467	0.808534	TCGACCGATACTCTAATCTCCCTAGGC	C	C	T	C	C	A	G	A	G	G	T	C	A	G	CGCG
CGCGCTGGACTTTGGAAAGCCTAGGGAGATTAGAGTATCGGTCGA	probe.13751_PBM3.2345_svmreg926_rc	TGGACTTTGGAAA	0.734842		0.709387	0.739822	0.755318	TCGACCGATACTCTAATCTCCCTAGGC	T	T	T	C	C	A	A	A	G	T	C	C	A	G	CGCG
CGCGCTGAACCTGGGAGGGCCTAGGGAGATTAGAGTATCGGTCGA	probe.4026_PBM3.224_alufreq7_rc	TGAACCTGGGAGG	0.734825	0.627797	0.765751	0.697601	0.848149	TCGACCGATACTCTAATCTCCCTAGGC	C	C	T	C	C	C	A	G	G	T	T	C	A	G	CGCG
CGCGCTGGACTTTGAAGCGCCTAGGGAGATTAGAGTATCGGTCGA	probe.13506_PBM3.2100_svmreg568_rc	TGGACTTTGAAGC	0.734815	0.742515	0.689775		0.772153	TCGACCGATACTCTAATCTCCCTAGGC	G	C	T	T	C	A	A	A	G	T	C	C	A	G	CGCG
CGCGCTGACCTTTTGAGCCGCCTAGGGAGATTAGAGTATCGGTCGA	probe.998_PBM3.998_dr2varythree2_rc	TGACCTTTTGAGCC	0.734704	0.821772	0.726466	0.70148	0.689099	TCGACCGATACTCTAATCTCCCTAGGC	G	G	C	T	C	A	A	A	A	G	G	T	C	A	GCGCG
CGCGCTGACCTTTGCTATGCCTAGGGAGATTAGAGTATCGGTCGA	probe.11973_PBM3.567_EBvarythree109_rc	TGACCTTTGCTAT	0.734114	0.733994	0.753976	0.776569	0.671919	TCGACCGATACTCTAATCTCCCTAGGC	A	T	A	G	C	A	A	A	G	G	T	C	A	G	CGCG
CGCGCTGACCTCTGAATCGCCTAGGGAGATTAGAGTATCGGTCGA	probe.6858_PBM3.3056_svmreg1874_rc	TGACCTCTGAATC	0.73382	0.790367	0.757703	0.70352	0.683689	TCGACCGATACTCTAATCTCCCTAGGC	G	A	T	T	C	A	G	A	G	G	T	C	A	G	CGCG
CGCGCCGACCTTTGCCTCGCCTAGGGAGATTAGAGTATCGGTCGA	probe.6113_PBM3.2311_svmreg876_rc	CGACCTTTGCCTC	0.733785	0.822146	0.710319	0.688143	0.714532	TCGACCGATACTCTAATCTCCCTAGGC	G	A	G	G	C	A	A	A	G	G	T	C	G	G	CGCG
CGCGCTGACCTTTTGCCATGCCTAGGGAGATTAGAGTATCGGTCGA	probe.1085_PBM3.1085_dr2varythree97_rc	TGACCTTTTGCCAT	0.733518	0.734522	0.815746	0.742433	0.641371	TCGACCGATACTCTAATCTCCCTAGGC	A	T	G	G	C	A	A	A	A	G	G	T	C	A	GCGCG
CGCGCTGACCTTTCCACTGCCTAGGGAGATTAGAGTATCGGTCGA	probe.603_PBM3.603_EBvarythree161_rc	TGACCTTTCCACT	0.73347	0.766335	0.792381	0.687612	0.687553	TCGACCGATACTCTAATCTCCCTAGGC	A	G	T	G	G	A	A	A	G	G	T	C	A	G	CGCG
CGCGCTGACCTTTTGACTGCCTAGGGAGATTAGAGTATCGGTCGA	probe.12014_PBM3.608_EBvarythree168_rc	TGACCTTTTGACT	0.733221	0.760024	0.790772	0.705105	0.676984	TCGACCGATACTCTAATCTCCCTAGGC	A	G	T	C	A	A	A	A	G	G	T	C	A	G	CGCG
CGCGCTGACCTTTTGAGCGGCCTAGGGAGATTAGAGTATCGGTCGA	probe.8618_PBM3.1014_dr2varythree18_rc	TGACCTTTTGAGCG	0.733103	0.738884	0.739112	0.771476	0.682941	TCGACCGATACTCTAATCTCCCTAGGC	C	G	C	T	C	A	A	A	A	G	G	T	C	A	GCGCG
CGCGCTGACCTTTGTAGTGCCTAGGGAGATTAGAGTATCGGTCGA	probe.11960_PBM3.554_EBvarythree92_rc	TGACCTTTGTAGT	0.732908	0.738247	0.750584	0.737675	0.705125	TCGACCGATACTCTAATCTCCCTAGGC	A	C	T	A	C	A	A	A	G	G	T	C	A	G	CGCG
CGCGCTGACCTTTTCACCGCCTAGGGAGATTAGAGTATCGGTCGA	probe.5793_PBM3.1991_svmreg402_rc	TGACCTTTTCACC	0.732763	0.707694	0.729182	0.847894	0.646281	TCGACCGATACTCTAATCTCCCTAGGC	G	G	T	G	A	A	A	A	G	G	T	C	A	G	CGCG
CGCGCCCACCTTTGAACAGCCTAGGGAGATTAGAGTATCGGTCGA	probe.3327_PBM3.3327_svmreg2227_rc	CCACCTTTGAACA	0.732733		0.664655	0.591478	0.942066	TCGACCGATACTCTAATCTCCCTAGGC	T	G	T	T	C	A	A	A	G	G	T	G	G	G	CGCG
CGCGCTGACCTTTTACACTGCCTAGGGAGATTAGAGTATCGGTCGA	probe.1134_PBM3.1134_dr2varythree163_rc	TGACCTTTTACACT	0.73256	0.666594	0.852268	0.75906	0.652319	TCGACCGATACTCTAATCTCCCTAGGC	A	G	T	G	T	A	A	A	A	G	G	T	C	A	GCGCG
CGCGCTGACCTTTTCCCTGCCTAGGGAGATTAGAGTATCGGTCGA	probe.11512_PBM3.106_H4.106_rc	TGACCTTTTCCCT	0.732522	0.784013	0.812114	0.726112	0.607846	TCGACCGATACTCTAATCTCCCTAGGC	A	G	G	G	A	A	A	A	G	G	T	C	A	G	CGCG
CGCGCTGACCTTGGGCGGGCCTAGGGAGATTAGAGTATCGGTCGA	probe.2772_PBM3.2772_svmreg1510_rc	TGACCTTGGGCGG	0.732131	0.692279	0.73508	0.702498	0.798666	TCGACCGATACTCTAATCTCCCTAGGC	C	C	G	C	C	C	A	A	G	G	T	C	A	G	CGCG
CGCGCTGACCTTTTCGTCTGCCTAGGGAGATTAGAGTATCGGTCGA	probe.1148_PBM3.1148_dr2varythree181_rc	TGACCTTTTCGTCT	0.731705	0.74507	0.714205	0.702765	0.76478	TCGACCGATACTCTAATCTCCCTAGGC	A	G	A	C	G	A	A	A	A	G	G	T	C	A	GCGCG
CGCGCTGACCTTTGCCTAGCCTAGGGAGATTAGAGTATCGGTCGA	probe.2505_PBM3.2505_svmreg1155_rc	TGACCTTTGCCTA	0.731457	0.735723	0.723465	0.774545	0.692097	TCGACCGATACTCTAATCTCCCTAGGC	T	A	G	G	C	A	A	A	G	G	T	C	A	G	CGCG
CGCGCTGACCTTTTTTCCGCCTAGGGAGATTAGAGTATCGGTCGA	probe.14121_PBM3.2715_svmreg1438_rc	TGACCTTTTTTCC	0.731028	0.760691	0.782	0.650393		TCGACCGATACTCTAATCTCCCTAGGC	G	G	A	A	A	A	A	A	G	G	T	C	A	G	CGCG
CGCGCTGACCTTTTGGAGTGCCTAGGGAGATTAGAGTATCGGTCGA	probe.8684_PBM3.1080_dr2varythree90_rc	TGACCTTTTGGAGT	0.730985	0.720397	0.738904	0.760085	0.704552	TCGACCGATACTCTAATCTCCCTAGGC	A	C	T	C	C	A	A	A	A	G	G	T	C	A	GCGCG
CGCGCTGACCTTTTGATGTGCCTAGGGAGATTAGAGTATCGGTCGA	probe.12458_PBM3.1052_dr2varythree56_rc	TGACCTTTTGATGT	0.73082	0.780724	0.730487	0.748333	0.663737	TCGACCGATACTCTAATCTCCCTAGGC	A	C	A	T	C	A	A	A	A	G	G	T	C	A	GCGCG
CGCGCTGACCTTTTACCCGCCTAGGGAGATTAGAGTATCGGTCGA	probe.13244_PBM3.1838_svmreg52_rc	TGACCTTTTACCC	0.730714	0.764845	0.668697	0.7586		TCGACCGATACTCTAATCTCCCTAGGC	G	G	G	T	A	A	A	A	G	G	T	C	A	G	CGCG
CGCGCTGACCTTTCAACAGCCTAGGGAGATTAGAGTATCGGTCGA	probe.6558_PBM3.2756_svmreg1491_rc	TGACCTTTCAACA	0.730324	0.760483	0.762235	0.723478	0.6751	TCGACCGATACTCTAATCTCCCTAGGC	T	G	T	T	G	A	A	A	G	G	T	C	A	G	CGCG
CGCGCTGACCTTTCTACCGCCTAGGGAGATTAGAGTATCGGTCGA	probe.2658_PBM3.2658_svmreg1365_rc	TGACCTTTCTACC	0.730153	0.690548	0.720669	0.779241		TCGACCGATACTCTAATCTCCCTAGGC	G	G	T	A	G	A	A	A	G	G	T	C	A	G	CGCG
CGCGCGGACTTTTGGACTGCCTAGGGAGATTAGAGTATCGGTCGA	probe.84_PBM3.84_H4.84_rc	GGACTTTTGGACT	0.729684	0.685487	0.702855	0.800712		TCGACCGATACTCTAATCTCCCTAGGC	A	G	T	C	C	A	A	A	A	G	T	C	C	G	CGCG
CGCGCTGACCTTTGGCGTGCCTAGGGAGATTAGAGTATCGGTCGA	probe.547_PBM3.547_EBvarythree82_rc	TGACCTTTGGCGT	0.728953	0.751277	0.754243	0.732403	0.677888	TCGACCGATACTCTAATCTCCCTAGGC	A	C	G	C	C	A	A	A	G	G	T	C	A	G	CGCG
CGCGCTGACCTTTTGAAGCGCCTAGGGAGATTAGAGTATCGGTCGA	probe.4805_PBM3.1003_dr2varythree7_rc	TGACCTTTTGAAGC	0.728928	0.718457		0.694455	0.773871	TCGACCGATACTCTAATCTCCCTAGGC	G	C	T	T	C	A	A	A	A	G	G	T	C	A	GCGCG
CGCGCTGACCTTTTCCCGGCCTAGGGAGATTAGAGTATCGGTCGA	probe.9923_PBM3.2319_svmreg887_rc	TGACCTTTTCCCG	0.72843	0.779087	0.756189	0.76656	0.611883	TCGACCGATACTCTAATCTCCCTAGGC	C	G	G	G	A	A	A	A	G	G	T	C	A	G	CGCG
CGCGCTGGACTTTGGCGAGCCTAGGGAGATTAGAGTATCGGTCGA	probe.6711_PBM3.2909_svmreg1693_rc	TGGACTTTGGCGA	0.72821	0.677938	0.724461	0.757323	0.753118	TCGACCGATACTCTAATCTCCCTAGGC	T	C	G	C	C	A	A	A	G	T	C	C	A	G	CGCG
CGCGCTGACCTTTAATTGGCCTAGGGAGATTAGAGTATCGGTCGA	probe.7771_PBM3.167_H4.167_rc	TGACCTTTAATTG	0.728194	0.722273	0.739496	0.722814		TCGACCGATACTCTAATCTCCCTAGGC	C	A	A	T	T	A	A	A	G	G	T	C	A	G	CGCG
CGCGCTGGACTTTCATCCGCCTAGGGAGATTAGAGTATCGGTCGA	probe.11000_PBM3.3396_svmreg2318_rc	TGGACTTTCATCC	0.728127	0.818652	0.735351	0.724575	0.633928	TCGACCGATACTCTAATCTCCCTAGGC	G	G	A	T	G	A	A	A	G	T	C	C	A	G	CGCG
CGCGCTGGACTTTGCCTGGCCTAGGGAGATTAGAGTATCGGTCGA	probe.5935_PBM3.2133_svmreg613_rc	TGGACTTTGCCTG	0.728059	0.723888	0.686645	0.798609	0.703095	TCGACCGATACTCTAATCTCCCTAGGC	C	A	G	G	C	A	A	A	G	T	C	C	A	G	CGCG
CGCGCTGACCTTCGCACCGCCTAGGGAGATTAGAGTATCGGTCGA	probe.13356_PBM3.1950_svmreg325_rc	TGACCTTCGCACC	0.727949	0.765402	0.747915	0.771004	0.627474	TCGACCGATACTCTAATCTCCCTAGGC	G	G	T	G	C	G	A	A	G	G	T	C	A	G	CGCG
CGCGCTGGACTTTCAACTGCCTAGGGAGATTAGAGTATCGGTCGA	probe.9826_PBM3.2222_svmreg750_rc	TGGACTTTCAACT	0.727889	0.769637	0.77087	0.701672	0.669379	TCGACCGATACTCTAATCTCCCTAGGC	A	G	T	T	G	A	A	A	G	T	C	C	A	G	CGCG
CGCGCTGGACTTTGAATTGCCTAGGGAGATTAGAGTATCGGTCGA	probe.1889_PBM3.1889_svmreg199_rc	TGGACTTTGAATT	0.727867	0.822508	0.665368	0.727303	0.696288	TCGACCGATACTCTAATCTCCCTAGGC	A	A	T	T	C	A	A	A	G	T	C	C	A	G	CGCG
CGCGCTGACCTTTTCGCCTGCCTAGGGAGATTAGAGTATCGGTCGA	probe.12518_PBM3.1112_dr2varythree133_rc	TGACCTTTTCGCCT	0.727754	0.767099	0.752294	0.702986	0.688638	TCGACCGATACTCTAATCTCCCTAGGC	A	G	G	C	G	A	A	A	A	G	G	T	C	A	GCGCG
CGCGCTGGACTTTGAAATGCCTAGGGAGATTAGAGTATCGGTCGA	probe.2109_PBM3.2109_svmreg580_rc	TGGACTTTGAAAT	0.727616	0.710273	0.734388	0.751533	0.71427	TCGACCGATACTCTAATCTCCCTAGGC	A	T	T	T	C	A	A	A	G	T	C	C	A	G	CGCG
CGCGCTGACCTTTTACATGCCTAGGGAGATTAGAGTATCGGTCGA	probe.9368_PBM3.1764_Ebnonadj28_rc	TGACCTTTTACAT	0.727244	0.758677	0.804861	0.669921	0.675517	TCGACCGATACTCTAATCTCCCTAGGC	A	T	G	T	A	A	A	A	G	G	T	C	A	G	CGCG
CGCGCTGGACTTTGCCGGGCCTAGGGAGATTAGAGTATCGGTCGA	probe.13876_PBM3.2470_svmreg1108_rc	TGGACTTTGCCGG	0.727165	0.735841	0.744765	0.732298	0.695758	TCGACCGATACTCTAATCTCCCTAGGC	C	C	G	G	C	A	A	A	G	T	C	C	A	G	CGCG
CGCGCTGACCCGCGACCTGCCTAGGGAGATTAGAGTATCGGTCGA	probe.723_PBM3.723_EBvarythree325_rc	TGACCCGCGACCT	0.727103	0.828899	0.729473	0.665251	0.68479	TCGACCGATACTCTAATCTCCCTAGGC	A	G	G	T	C	G	C	G	G	G	T	C	A	G	CGCG
CGCGCTGGACTTTGAATGGCCTAGGGAGATTAGAGTATCGGTCGA	probe.5700_PBM3.1898_svmreg217_rc	TGGACTTTGAATG	0.726979	0.683736	0.696355	0.800844		TCGACCGATACTCTAATCTCCCTAGGC	C	A	T	T	C	A	A	A	G	T	C	C	A	G	CGCG
CGCGCTGACCTTGCGATCGCCTAGGGAGATTAGAGTATCGGTCGA	probe.11748_PBM3.342_aluscore39_rc	TGACCTTGCGATC	0.726905	0.740207	0.696388	0.676949	0.794076	TCGACCGATACTCTAATCTCCCTAGGC	G	A	T	C	G	C	A	A	G	G	T	C	A	G	CGCG
CGCGCTGACCTTTTGAGATGCCTAGGGAGATTAGAGTATCGGTCGA	probe.1054_PBM3.1054_dr2varythree58_rc	TGACCTTTTGAGAT	0.726753	0.720044	0.786758	0.726191	0.67402	TCGACCGATACTCTAATCTCCCTAGGC	A	T	C	T	C	A	A	A	A	G	G	T	C	A	GCGCG
CGCGCTGACCTTTGACGAGCCTAGGGAGATTAGAGTATCGGTCGA	probe.11921_PBM3.515_EBvarythree37_rc	TGACCTTTGACGA	0.726324	0.766735	0.733661	0.762419	0.64248	TCGACCGATACTCTAATCTCCCTAGGC	T	C	G	T	C	A	A	A	G	G	T	C	A	G	CGCG
CGCGCTGGACTCTGGATGGCCTAGGGAGATTAGAGTATCGGTCGA	probe.15028_PBM3.3622_svmreg2624_rc	TGGACTCTGGATG	0.726287	0.762062	0.779309	0.669152	0.694625	TCGACCGATACTCTAATCTCCCTAGGC	C	A	T	C	C	A	G	A	G	T	C	C	A	G	CGCG
CGCGCCGACCTTTGAATTGCCTAGGGAGATTAGAGTATCGGTCGA	probe.13580_PBM3.2174_svmreg687_rc	CGACCTTTGAATT	0.72617	0.719332	0.784867	0.680707	0.719773	TCGACCGATACTCTAATCTCCCTAGGC	A	A	T	T	C	A	A	A	G	G	T	C	G	G	CGCG
CGCGCTGACCTCTAGACCTGCCTAGGGAGATTAGAGTATCGGTCGA	probe.12692_PBM3.1286_dr2varythree365_rc	TGACCTCTAGACCT	0.725213	0.686833	0.715955	0.781203	0.71686	TCGACCGATACTCTAATCTCCCTAGGC	A	G	G	T	C	T	A	G	A	G	G	T	C	A	GCGCG
CGCGCTGACCTTTGAAGTGCCTAGGGAGATTAGAGTATCGGTCGA	probe.8135_PBM3.531_EBvarythree55_rc	TGACCTTTGAAGT	0.725159	0.743047	0.678572	0.787518	0.6915	TCGACCGATACTCTAATCTCCCTAGGC	A	C	T	T	C	A	A	A	G	G	T	C	A	G	CGCG
CGCGCTGACCTTTTGTTCTGCCTAGGGAGATTAGAGTATCGGTCGA	probe.4874_PBM3.1072_dr2varythree80_rc	TGACCTTTTGTTCT	0.725058	0.751311	0.760723	0.695253	0.692945	TCGACCGATACTCTAATCTCCCTAGGC	A	G	A	A	C	A	A	A	A	G	G	T	C	A	GCGCG
CGCGCTGAACTTTGTCCCGCCTAGGGAGATTAGAGTATCGGTCGA	probe.3953_PBM3.151_H4.151_rc	TGAACTTTGTCCC	0.724953	0.738026	0.72061	0.778326	0.662848	TCGACCGATACTCTAATCTCCCTAGGC	G	G	G	A	C	A	A	A	G	T	T	C	A	G	CGCG
CGCGCTGACCTTTGCAGTGCCTAGGGAGATTAGAGTATCGGTCGA	probe.4354_PBM3.552_EBvarythree89_rc	TGACCTTTGCAGT	0.724703	0.698681	0.772744	0.733806	0.69358	TCGACCGATACTCTAATCTCCCTAGGC	A	C	T	G	C	A	A	A	G	G	T	C	A	G	CGCG
CGCGCTGACCTTTTGAGTGGCCTAGGGAGATTAGAGTATCGGTCGA	probe.1026_PBM3.1026_dr2varythree30_rc	TGACCTTTTGAGTG	0.724624	0.727525	0.73632	0.729137	0.705514	TCGACCGATACTCTAATCTCCCTAGGC	C	A	C	T	C	A	A	A	A	G	G	T	C	A	GCGCG
CGCGCTGACCTTTGCTTGGCCTAGGGAGATTAGAGTATCGGTCGA	probe.10344_PBM3.2740_svmreg1472_rc	TGACCTTTGCTTG	0.724412	0.760278	0.798512	0.689282	0.649575	TCGACCGATACTCTAATCTCCCTAGGC	C	A	A	G	C	A	A	A	G	G	T	C	A	G	CGCG
CGCGCTGACCTTTGCCGAGCCTAGGGAGATTAGAGTATCGGTCGA	probe.3503_PBM3.3503_svmreg2466_rc	TGACCTTTGCCGA	0.724085	0.743001	0.689637	0.739616		TCGACCGATACTCTAATCTCCCTAGGC	T	C	G	G	C	A	A	A	G	G	T	C	A	G	CGCG
CGCGCTGACCTTTGGGGAGCCTAGGGAGATTAGAGTATCGGTCGA	probe.6873_PBM3.3071_svmreg1890_rc	TGACCTTTGGGGA	0.724068	0.810039	0.696325	0.683489	0.706418	TCGACCGATACTCTAATCTCCCTAGGC	T	C	C	C	C	A	A	A	G	G	T	C	A	G	CGCG
CGCGCTGACCCTTGACTCGCCTAGGGAGATTAGAGTATCGGTCGA	probe.11516_PBM3.110_H4.110_rc	TGACCCTTGACTC	0.723898	0.716573	0.697191	0.757929		TCGACCGATACTCTAATCTCCCTAGGC	G	A	G	T	C	A	A	G	G	G	T	C	A	G	CGCG
CGCGCTGACCTCTGTACTGCCTAGGGAGATTAGAGTATCGGTCGA	probe.6544_PBM3.2742_svmreg1475_rc	TGACCTCTGTACT	0.723882		0.766323	0.749159	0.656164	TCGACCGATACTCTAATCTCCCTAGGC	A	G	T	A	C	A	G	A	G	G	T	C	A	G	CGCG
CGCGCCGGACTTTAAACCGCCTAGGGAGATTAGAGTATCGGTCGA	probe.14532_PBM3.3126_svmreg1962_rc	CGGACTTTAAACC	0.723747	0.681019	0.724114	0.766107		TCGACCGATACTCTAATCTCCCTAGGC	G	G	T	T	T	A	A	A	G	T	C	C	G	G	CGCG
CGCGCTGACCTTTTGACGGGCCTAGGGAGATTAGAGTATCGGTCGA	probe.12423_PBM3.1017_dr2varythree21_rc	TGACCTTTTGACGG	0.723517	0.767631	0.754937	0.743515	0.627985	TCGACCGATACTCTAATCTCCCTAGGC	C	C	G	T	C	A	A	A	A	G	G	T	C	A	GCGCG
CGCGCTAGACTTTGGACTGCCTAGGGAGATTAGAGTATCGGTCGA	probe.9986_PBM3.2382_svmreg981_rc	TAGACTTTGGACT	0.723409	0.755122	0.687329	0.890462	0.560723	TCGACCGATACTCTAATCTCCCTAGGC	A	G	T	C	C	A	A	A	G	T	C	T	A	G	CGCG
CGCGCTGACCTTTTAATGGCCTAGGGAGATTAGAGTATCGGTCGA	probe.11355_PBM3.3751_svmreg2785_rc	TGACCTTTTAATG	0.723038	0.704931		0.741145		TCGACCGATACTCTAATCTCCCTAGGC	C	A	T	T	A	A	A	A	G	G	T	C	A	G	CGCG
CGCGCTGACCTTTTGAGTCGCCTAGGGAGATTAGAGTATCGGTCGA	probe.4812_PBM3.1010_dr2varythree14_rc	TGACCTTTTGAGTC	0.722421	0.746267	0.770972	0.710205	0.662241	TCGACCGATACTCTAATCTCCCTAGGC	G	A	C	T	C	A	A	A	A	G	G	T	C	A	GCGCG
CGCGCTGACCTCCGGACCTGCCTAGGGAGATTAGAGTATCGGTCGA	probe.1265_PBM3.1265_dr2varythree337_rc	TGACCTCCGGACCT	0.722058	0.70539	0.687508	0.789574	0.705759	TCGACCGATACTCTAATCTCCCTAGGC	A	G	G	T	C	C	G	G	A	G	G	T	C	A	GCGCG
CGCGCTGACCTTTTCAGCTGCCTAGGGAGATTAGAGTATCGGTCGA	probe.12533_PBM3.1127_dr2varythree153_rc	TGACCTTTTCAGCT	0.721977	0.77021	0.721649	0.674071		TCGACCGATACTCTAATCTCCCTAGGC	A	G	C	T	G	A	A	A	A	G	G	T	C	A	GCGCG
CGCGCTGACCTTTTGTCGTGCCTAGGGAGATTAGAGTATCGGTCGA	probe.4877_PBM3.1075_dr2varythree84_rc	TGACCTTTTGTCGT	0.721842	0.689996	0.65099	0.692848	0.853535	TCGACCGATACTCTAATCTCCCTAGGC	A	C	G	A	C	A	A	A	A	G	G	T	C	A	GCGCG
CGCGCTGACCTTTTTACAGCCTAGGGAGATTAGAGTATCGGTCGA	probe.6353_PBM3.2551_svmreg1217_rc	TGACCTTTTTACA	0.721645	0.707458	0.737672	0.69484	0.746609	TCGACCGATACTCTAATCTCCCTAGGC	T	G	T	A	A	A	A	A	G	G	T	C	A	G	CGCG
CGCGCTGAACGCGGGAGGGCCTAGGGAGATTAGAGTATCGGTCGA	probe.7978_PBM3.374_aluscore78_rc	TGAACGCGGGAGG	0.721506	0.689782	0.760673	0.714063		TCGACCGATACTCTAATCTCCCTAGGC	C	C	T	C	C	C	G	C	G	T	T	C	A	G	CGCG
CGCGCTGACCCGTGACCCGCCTAGGGAGATTAGAGTATCGGTCGA	probe.7325_PBM3.3523_svmreg2493_rc	TGACCCGTGACCC	0.721367	0.70988	0.734663	0.783509	0.657415	TCGACCGATACTCTAATCTCCCTAGGC	G	G	G	T	C	A	C	G	G	G	T	C	A	G	CGCG
CGCGCTGACCTCTGATCGGCCTAGGGAGATTAGAGTATCGGTCGA	probe.5861_PBM3.2059_svmreg502_rc	TGACCTCTGATCG	0.721129	0.755129	0.693068	0.797068	0.639251	TCGACCGATACTCTAATCTCCCTAGGC	C	G	A	T	C	A	G	A	G	G	T	C	A	G	CGCG
CGCGCGGACTTTTGAACCGCCTAGGGAGATTAGAGTATCGGTCGA	probe.6477_PBM3.2675_svmreg1387_rc	GGACTTTTGAACC	0.721008	0.747935	0.714863	0.773564	0.647671	TCGACCGATACTCTAATCTCCCTAGGC	G	G	T	T	C	A	A	A	A	G	T	C	C	G	CGCG
CGCGCTGACCTTTGCCAGGCCTAGGGAGATTAGAGTATCGGTCGA	probe.3222_PBM3.3222_svmreg2090_rc	TGACCTTTGCCAG	0.720991	0.76786	0.766074	0.737973	0.612057	TCGACCGATACTCTAATCTCCCTAGGC	C	T	G	G	C	A	A	A	G	G	T	C	A	G	CGCG
CGCGCCGAACTCTGACCCGCCTAGGGAGATTAGAGTATCGGTCGA	probe.6550_PBM3.2748_svmreg1482_rc	CGAACTCTGACCC	0.720556	0.703474	0.685344	0.769281	0.724125	TCGACCGATACTCTAATCTCCCTAGGC	G	G	G	T	C	A	G	A	G	T	T	C	G	G	CGCG
CGCGCTGACCTTTTACGCTGCCTAGGGAGATTAGAGTATCGGTCGA	probe.1122_PBM3.1122_dr2varythree147_rc	TGACCTTTTACGCT	0.720539		0.743009	0.738474	0.680133	TCGACCGATACTCTAATCTCCCTAGGC	A	G	C	G	T	A	A	A	A	G	G	T	C	A	GCGCG
CGCGCTGACCTTTGGGTTGCCTAGGGAGATTAGAGTATCGGTCGA	probe.4376_PBM3.574_EBvarythree118_rc	TGACCTTTGGGTT	0.719964	0.759145	0.733612	0.723401	0.663698	TCGACCGATACTCTAATCTCCCTAGGC	A	A	C	C	C	A	A	A	G	G	T	C	A	G	CGCG
CGCGCTGACCTTTTCACTGCCTAGGGAGATTAGAGTATCGGTCGA	probe.8209_PBM3.605_EBvarythree164_rc	TGACCTTTTCACT	0.719917	0.722381	0.806354	0.689275	0.661658	TCGACCGATACTCTAATCTCCCTAGGC	A	G	T	G	A	A	A	A	G	G	T	C	A	G	CGCG
CGCGCTGACCTCGTGATGGCCTAGGGAGATTAGAGTATCGGTCGA	probe.351_PBM3.351_aluscore49_rc	TGACCTCGTGATG	0.719838	0.76144	0.782245	0.61583		TCGACCGATACTCTAATCTCCCTAGGC	C	A	T	C	A	C	G	A	G	G	T	C	A	G	CGCG
CGCGCGACCCTTTGACCTGCCTAGGGAGATTAGAGTATCGGTCGA	probe.8563_PBM3.959_EBvarythree650_rc	GACCCTTTGACCT	0.719764	0.763728	0.813468	0.682325	0.619537	TCGACCGATACTCTAATCTCCCTAGGC	A	G	G	T	C	A	A	A	G	G	G	T	C	G	CGCG
CGCGCTGGACTCTGATCAGCCTAGGGAGATTAGAGTATCGGTCGA	probe.9861_PBM3.2257_svmreg798_rc	TGGACTCTGATCA	0.719659	0.705551		0.733767		TCGACCGATACTCTAATCTCCCTAGGC	T	G	A	T	C	A	G	A	G	T	C	C	A	G	CGCG
CGCGCTGACCTTTTTCACTGCCTAGGGAGATTAGAGTATCGGTCGA	probe.8739_PBM3.1135_dr2varythree164_rc	TGACCTTTTTCACT	0.719564	0.729602	0.760439	0.668651		TCGACCGATACTCTAATCTCCCTAGGC	A	G	T	G	A	A	A	A	A	G	G	T	C	A	GCGCG
CGCGCTGAATCCGGGAGGGCCTAGGGAGATTAGAGTATCGGTCGA	probe.275_PBM3.275_alufreq60_rc	TGAATCCGGGAGG	0.719475	0.78914	0.752268	0.62374	0.712752	TCGACCGATACTCTAATCTCCCTAGGC	C	C	T	C	C	C	G	G	A	T	T	C	A	G	CGCG
CGCGCTGACCTTTTGATGCGCCTAGGGAGATTAGAGTATCGGTCGA	probe.8608_PBM3.1004_dr2varythree8_rc	TGACCTTTTGATGC	0.719299	0.724932	0.724328	0.697807	0.730128	TCGACCGATACTCTAATCTCCCTAGGC	G	C	A	T	C	A	A	A	A	G	G	T	C	A	GCGCG
CGCGCTGACCTTTCGTCCTGCCTAGGGAGATTAGAGTATCGGTCGA	probe.12602_PBM3.1196_dr2varythree245_rc	TGACCTTTCGTCCT	0.719124	0.776329	0.742925	0.714461	0.64278	TCGACCGATACTCTAATCTCCCTAGGC	A	G	G	A	C	G	A	A	A	G	G	T	C	A	GCGCG
CGCGCTGACCTTTTACTCGCCTAGGGAGATTAGAGTATCGGTCGA	probe.9806_PBM3.2202_svmreg727_rc	TGACCTTTTACTC	0.718932	0.734753	0.729979	0.724198	0.686796	TCGACCGATACTCTAATCTCCCTAGGC	G	A	G	T	A	A	A	A	G	G	T	C	A	G	CGCG
CGCGCTGACCTTTGAAGCGCCTAGGGAGATTAGAGTATCGGTCGA	probe.488_PBM3.488_EBvarythree7_rc	TGACCTTTGAAGC	0.718702	0.725563	0.686006	0.740368	0.722872	TCGACCGATACTCTAATCTCCCTAGGC	G	C	T	T	C	A	A	A	G	G	T	C	A	G	CGCG
CGCGCCGATCTTTGACCTGCCTAGGGAGATTAGAGTATCGGTCGA	probe.5636_PBM3.1834_Ebnonadj157_rc	CGATCTTTGACCT	0.718365	0.726406	0.668408	0.764733	0.713914	TCGACCGATACTCTAATCTCCCTAGGC	A	G	G	T	C	A	A	A	G	A	T	C	G	G	CGCG
CGCGCTGACCCTTGCACAGCCTAGGGAGATTAGAGTATCGGTCGA	probe.2618_PBM3.2618_svmreg1311_rc	TGACCCTTGCACA	0.71795	0.721755		0.744711	0.687386	TCGACCGATACTCTAATCTCCCTAGGC	T	G	T	G	C	A	A	G	G	G	T	C	A	G	CGCG
CGCGCTGACCTTTTGATATGCCTAGGGAGATTAGAGTATCGGTCGA	probe.4858_PBM3.1056_dr2varythree60_rc	TGACCTTTTGATAT	0.717926	0.735345	0.728155	0.690278		TCGACCGATACTCTAATCTCCCTAGGC	A	T	A	T	C	A	A	A	A	G	G	T	C	A	GCGCG
CGCGCTGGACTTTGAAGTGCCTAGGGAGATTAGAGTATCGGTCGA	probe.9804_PBM3.2200_svmreg724_rc	TGGACTTTGAAGT	0.717438		0.635085	0.79979		TCGACCGATACTCTAATCTCCCTAGGC	A	C	T	T	C	A	A	A	G	T	C	C	A	G	CGCG
CGCGCTGACCCTTGGAGGGCCTAGGGAGATTAGAGTATCGGTCGA	probe.13774_PBM3.2368_svmreg960_rc	TGACCCTTGGAGG	0.717092	0.725977	0.722318	0.701866	0.718205	TCGACCGATACTCTAATCTCCCTAGGC	C	C	T	C	C	A	A	G	G	G	T	C	A	G	CGCG
CGCGCTGACCTTTCTCCCTGCCTAGGGAGATTAGAGTATCGGTCGA	probe.8770_PBM3.1166_dr2varythree205_rc	TGACCTTTCTCCCT	0.716927	0.770668	0.743568	0.742204	0.611267	TCGACCGATACTCTAATCTCCCTAGGC	A	G	G	G	A	G	A	A	A	G	G	T	C	A	GCGCG
CGCGCTGACCCTTGAAACGCCTAGGGAGATTAGAGTATCGGTCGA	probe.11349_PBM3.3745_svmreg2779_rc	TGACCCTTGAAAC	0.716854	0.697197	0.708025	0.721091	0.741103	TCGACCGATACTCTAATCTCCCTAGGC	G	T	T	T	C	A	A	G	G	G	T	C	A	G	CGCG
CGCGCTGACCTCTGATCTGCCTAGGGAGATTAGAGTATCGGTCGA	probe.15133_PBM3.3727_svmreg2757_rc	TGACCTCTGATCT	0.716755	0.770361	0.76633	0.745738	0.58459	TCGACCGATACTCTAATCTCCCTAGGC	A	G	A	T	C	A	G	A	G	G	T	C	A	G	CGCG
CGCGCTGACCTTTTGGGCTGCCTAGGGAGATTAGAGTATCGGTCGA	probe.1065_PBM3.1065_dr2varythree70_rc	TGACCTTTTGGGCT	0.71669	0.790635	0.698097	0.711923	0.666106	TCGACCGATACTCTAATCTCCCTAGGC	A	G	C	C	C	A	A	A	A	G	G	T	C	A	GCGCG
CGCGCTGACCTTTGACAGGCCTAGGGAGATTAGAGTATCGGTCGA	probe.4307_PBM3.505_EBvarythree25_rc	TGACCTTTGACAG	0.7162	0.680604	0.724462	0.815696	0.644038	TCGACCGATACTCTAATCTCCCTAGGC	C	T	G	T	C	A	A	A	G	G	T	C	A	G	CGCG
CGCGCTGACCTTTTCCCAGCCTAGGGAGATTAGAGTATCGGTCGA	probe.6678_PBM3.2876_svmreg1643_rc	TGACCTTTTCCCA	0.715658	0.691899	0.801163	0.721294	0.648278	TCGACCGATACTCTAATCTCCCTAGGC	T	G	G	G	A	A	A	A	G	G	T	C	A	G	CGCG
CGCGCTGGACTTTTGATTGCCTAGGGAGATTAGAGTATCGGTCGA	probe.3187_PBM3.3187_svmreg2046_rc	TGGACTTTTGATT	0.715603	0.677272	0.663868	0.758639	0.762635	TCGACCGATACTCTAATCTCCCTAGGC	A	A	T	C	A	A	A	A	G	T	C	C	A	G	CGCG
CGCGCTGACCTTTGTCTGGCCTAGGGAGATTAGAGTATCGGTCGA	probe.5882_PBM3.2080_svmreg534_rc	TGACCTTTGTCTG	0.71522	0.726075	0.7429	0.794396	0.59751	TCGACCGATACTCTAATCTCCCTAGGC	C	A	G	A	C	A	A	A	G	G	T	C	A	G	CGCG
CGCGCTGACCCTTGCCCAGCCTAGGGAGATTAGAGTATCGGTCGA	probe.11555_PBM3.149_H4.149_rc	TGACCCTTGCCCA	0.714918	0.660275	0.686237	0.798243		TCGACCGATACTCTAATCTCCCTAGGC	T	G	G	G	C	A	A	G	G	G	T	C	A	G	CGCG
CGCGCTGACCTTTTGACAGGCCTAGGGAGATTAGAGTATCGGTCGA	probe.1021_PBM3.1021_dr2varythree25_rc	TGACCTTTTGACAG	0.714455	0.731926	0.724367	0.747277	0.654252	TCGACCGATACTCTAATCTCCCTAGGC	C	T	G	T	C	A	A	A	A	G	G	T	C	A	GCGCG
CGCGCTGACCTTTTCCCCGCCTAGGGAGATTAGAGTATCGGTCGA	probe.2175_PBM3.2175_svmreg688_rc	TGACCTTTTCCCC	0.714196	0.773468	0.706203	0.744407	0.632704	TCGACCGATACTCTAATCTCCCTAGGC	G	G	G	G	A	A	A	A	G	G	T	C	A	G	CGCG
CGCGCTGACCTTTTGAAGAGCCTAGGGAGATTAGAGTATCGGTCGA	probe.8639_PBM3.1035_dr2varythree39_rc	TGACCTTTTGAAGA	0.714153	0.73385	0.697862	0.740554	0.684345	TCGACCGATACTCTAATCTCCCTAGGC	T	C	T	T	C	A	A	A	A	G	G	T	C	A	GCGCG
CGCGCTGGACTTTGCATTGCCTAGGGAGATTAGAGTATCGGTCGA	probe.13434_PBM3.2028_svmreg455_rc	TGGACTTTGCATT	0.714017	0.717165	0.73483	0.751429	0.652643	TCGACCGATACTCTAATCTCCCTAGGC	A	A	T	G	C	A	A	A	G	T	C	C	A	G	CGCG
CGCGCTGACCTTTTGAGCAGCCTAGGGAGATTAGAGTATCGGTCGA	probe.12436_PBM3.1030_dr2varythree34_rc	TGACCTTTTGAGCA	0.714012	0.668206	0.77928	0.696382	0.712181	TCGACCGATACTCTAATCTCCCTAGGC	T	G	C	T	C	A	A	A	A	G	G	T	C	A	GCGCG
CGCGCTGGACTTTGGGCAGCCTAGGGAGATTAGAGTATCGGTCGA	probe.2538_PBM3.2538_svmreg1199_rc	TGGACTTTGGGCA	0.713863	0.725457	0.673412	0.768078	0.688504	TCGACCGATACTCTAATCTCCCTAGGC	T	G	C	C	C	A	A	A	G	T	C	C	A	G	CGCG
CGCGCTGACCCTTGCCCGGCCTAGGGAGATTAGAGTATCGGTCGA	probe.13602_PBM3.2196_svmreg718_rc	TGACCCTTGCCCG	0.713665	0.680343	0.797055	0.749023	0.628239	TCGACCGATACTCTAATCTCCCTAGGC	C	G	G	G	C	A	A	G	G	G	T	C	A	G	CGCG
CGCGCTGACCTTTTAGACTGCCTAGGGAGATTAGAGTATCGGTCGA	probe.8741_PBM3.1137_dr2varythree167_rc	TGACCTTTTAGACT	0.71365	0.70388	0.749414	0.76503	0.636275	TCGACCGATACTCTAATCTCCCTAGGC	A	G	T	C	T	A	A	A	A	G	G	T	C	A	GCGCG
CGCGCTGACCTTTGAGTGGCCTAGGGAGATTAGAGTATCGGTCGA	probe.8114_PBM3.510_EBvarythree30_rc	TGACCTTTGAGTG	0.713647	0.730821	0.753781	0.74182	0.628165	TCGACCGATACTCTAATCTCCCTAGGC	C	A	C	T	C	A	A	A	G	G	T	C	A	G	CGCG
CGCGCTGACCTTTTACCTGCCTAGGGAGATTAGAGTATCGGTCGA	probe.587_PBM3.587_EBvarythree140_rc	TGACCTTTTACCT	0.713504	0.717093	0.747	0.765899	0.624024	TCGACCGATACTCTAATCTCCCTAGGC	A	G	G	T	A	A	A	A	G	G	T	C	A	G	CGCG
CGCGCTGACCTTTTGACTAGCCTAGGGAGATTAGAGTATCGGTCGA	probe.1041_PBM3.1041_dr2varythree45_rc	TGACCTTTTGACTA	0.713476	0.653696	0.70873	0.684931	0.806545	TCGACCGATACTCTAATCTCCCTAGGC	T	A	G	T	C	A	A	A	A	G	G	T	C	A	GCGCG
CGCGCAGGTCATTGACCTGCCTAGGGAGATTAGAGTATCGGTCGA	probe.5547_PBM3.1745_IR1 _rc	AGGTCATTGACCT	0.713254	0.753115	0.75235	0.713418	0.634132	TCGACCGATACTCTAATCTCCCTAGGC	A	G	G	T	C	A	A	T	G	A	C	C	T	G	CGCG
CGCGCTGACCTCTGTCCCGCCTAGGGAGATTAGAGTATCGGTCGA	probe.7813_PBM3.209_H4.209_rc	TGACCTCTGTCCC	0.713199	0.748815	0.724914	0.681016	0.698051	TCGACCGATACTCTAATCTCCCTAGGC	G	G	G	A	C	A	G	A	G	G	T	C	A	G	CGCG
CGCGCTGGACTTTGTGCTGCCTAGGGAGATTAGAGTATCGGTCGA	probe.10252_PBM3.2648_svmreg1350_rc	TGGACTTTGTGCT	0.713193	0.7318	0.62463	0.822281	0.674061	TCGACCGATACTCTAATCTCCCTAGGC	A	G	C	A	C	A	A	A	G	T	C	C	A	G	CGCG
CGCGCGAACCTTTGGACTGCCTAGGGAGATTAGAGTATCGGTCGA	probe.11591_PBM3.185_H4.185_rc	GAACCTTTGGACT	0.712461	0.697726	0.733492	0.772853	0.645775	TCGACCGATACTCTAATCTCCCTAGGC	A	G	T	C	C	A	A	A	G	G	T	T	C	G	CGCG
CGCGCTGACCTTTTGTAATGCCTAGGGAGATTAGAGTATCGGTCGA	probe.1093_PBM3.1093_dr2varythree108_rc	TGACCTTTTGTAAT	0.712034	0.665118	0.691208	0.803046	0.688764	TCGACCGATACTCTAATCTCCCTAGGC	A	T	T	A	C	A	A	A	A	G	G	T	C	A	GCGCG
CGCGCTGACCTTTGTAAAGCCTAGGGAGATTAGAGTATCGGTCGA	probe.11172_PBM3.3568_svmreg2554_rc	TGACCTTTGTAAA	0.711871	0.720019	0.740723	0.75091	0.635834	TCGACCGATACTCTAATCTCCCTAGGC	T	T	T	A	C	A	A	A	G	G	T	C	A	G	CGCG
CGCGCTGACCTTTTTACTGCCTAGGGAGATTAGAGTATCGGTCGA	probe.8218_PBM3.614_EBvarythree176_rc	TGACCTTTTTACT	0.711656	0.708117	0.748096	0.678754		TCGACCGATACTCTAATCTCCCTAGGC	A	G	T	A	A	A	A	A	G	G	T	C	A	G	CGCG
CGCGCTGACCTTTGGTTTGCCTAGGGAGATTAGAGTATCGGTCGA	probe.8183_PBM3.579_EBvarythree126_rc	TGACCTTTGGTTT	0.711072	0.753598	0.725102	0.729751	0.635837	TCGACCGATACTCTAATCTCCCTAGGC	A	A	A	C	C	A	A	A	G	G	T	C	A	G	CGCG
CGCGCTGACCTTTTGGTTTGCCTAGGGAGATTAGAGTATCGGTCGA	probe.8711_PBM3.1107_dr2varythree126_rc	TGACCTTTTGGTTT	0.710947	0.769515	0.722389	0.669076	0.682808	TCGACCGATACTCTAATCTCCCTAGGC	A	A	A	C	C	A	A	A	A	G	G	T	C	A	GCGCG
CGCGCTGACCTTTTATCTGCCTAGGGAGATTAGAGTATCGGTCGA	probe.623_PBM3.623_EBvarythree188_rc	TGACCTTTTATCT	0.710911	0.776849	0.730477	0.717481	0.618837	TCGACCGATACTCTAATCTCCCTAGGC	A	G	A	T	A	A	A	A	G	G	T	C	A	G	CGCG
CGCGCTGACCTTTTATCAGCCTAGGGAGATTAGAGTATCGGTCGA	probe.2283_PBM3.2283_svmreg836_rc	TGACCTTTTATCA	0.710838	0.702539	0.735301	0.683415	0.722098	TCGACCGATACTCTAATCTCCCTAGGC	T	G	A	T	A	A	A	A	G	G	T	C	A	G	CGCG
CGCGCTGACCTTTCCACCTGCCTAGGGAGATTAGAGTATCGGTCGA	probe.1181_PBM3.1181_dr2varythree225_rc	TGACCTTTCCACCT	0.710712	0.726444	0.731813	0.756025	0.628565	TCGACCGATACTCTAATCTCCCTAGGC	A	G	G	T	G	G	A	A	A	G	G	T	C	A	GCGCG
CGCGCTGACCTTTTGAGGTGCCTAGGGAGATTAGAGTATCGGTCGA	probe.12456_PBM3.1050_dr2varythree54_rc	TGACCTTTTGAGGT	0.710451	0.683358	0.753427	0.750491	0.65453	TCGACCGATACTCTAATCTCCCTAGGC	A	C	C	T	C	A	A	A	A	G	G	T	C	A	GCGCG
CGCGCTGACCTTTTGTTATGCCTAGGGAGATTAGAGTATCGGTCGA	probe.4898_PBM3.1096_dr2varythree112_rc	TGACCTTTTGTTAT	0.710443	0.747615	0.726829	0.656886		TCGACCGATACTCTAATCTCCCTAGGC	A	T	A	A	C	A	A	A	A	G	G	T	C	A	GCGCG
CGCGCTGACCTTTTGGCCTGCCTAGGGAGATTAGAGTATCGGTCGA	probe.4864_PBM3.1062_dr2varythree66_rc	TGACCTTTTGGCCT	0.71038	0.760246	0.730677	0.716792	0.633804	TCGACCGATACTCTAATCTCCCTAGGC	A	G	G	C	C	A	A	A	A	G	G	T	C	A	GCGCG
CGCGCTGACCTTTTTTACTGCCTAGGGAGATTAGAGTATCGGTCGA	probe.4946_PBM3.1144_dr2varythree176_rc	TGACCTTTTTTACT	0.710352	0.697483	0.724632	0.685578	0.733716	TCGACCGATACTCTAATCTCCCTAGGC	A	G	T	A	A	A	A	A	A	G	G	T	C	A	GCGCG
CGCGCTGGACTTTGTAATGCCTAGGGAGATTAGAGTATCGGTCGA	probe.6336_PBM3.2534_svmreg1193_rc	TGGACTTTGTAAT	0.709898	0.724096	0.746465	0.743636	0.625395	TCGACCGATACTCTAATCTCCCTAGGC	A	T	T	A	C	A	A	A	G	T	C	C	A	G	CGCG
CGCGCTGGGGTTTTGACCTGCCTAGGGAGATTAGAGTATCGGTCGA	probe.1461_PBM3.1461_dr2varythree598_rc	TGGGGTTTTGACCT	0.709604	0.599502	0.699632	0.592379	0.946906	TCGACCGATACTCTAATCTCCCTAGGC	A	G	G	T	C	A	A	A	A	C	C	C	C	A	GCGCG
CGCGCTGACCTTTTTAACTGCCTAGGGAGATTAGAGTATCGGTCGA	probe.1141_PBM3.1141_dr2varythree172_rc	TGACCTTTTTAACT	0.709597	0.771211	0.797547	0.635167	0.634461	TCGACCGATACTCTAATCTCCCTAGGC	A	G	T	T	A	A	A	A	A	G	G	T	C	A	GCGCG
CGCGCTGGACTCTGGCCCGCCTAGGGAGATTAGAGTATCGGTCGA	probe.3857_PBM3.55_H4.55_rc	TGGACTCTGGCCC	0.709574	0.697014	0.65075	0.754744	0.735788	TCGACCGATACTCTAATCTCCCTAGGC	G	G	G	C	C	A	G	A	G	T	C	C	A	G	CGCG
CGCGCTGACCTCTGGTCGGCCTAGGGAGATTAGAGTATCGGTCGA	probe.7074_PBM3.3272_svmreg2156_rc	TGACCTCTGGTCG	0.709454	0.69173	0.744248	0.663329	0.738508	TCGACCGATACTCTAATCTCCCTAGGC	C	G	A	C	C	A	G	A	G	G	T	C	A	G	CGCG
CGCGCTGACCTTTTGATGAGCCTAGGGAGATTAGAGTATCGGTCGA	probe.1036_PBM3.1036_dr2varythree40_rc	TGACCTTTTGATGA	0.709206	0.755052	0.751844	0.675998	0.653929	TCGACCGATACTCTAATCTCCCTAGGC	T	C	A	T	C	A	A	A	A	G	G	T	C	A	GCGCG
CGCGCTGACCTTTCACTTGCCTAGGGAGATTAGAGTATCGGTCGA	probe.9369_PBM3.1765_Ebnonadj29_rc	TGACCTTTCACTT	0.708982	0.703916	0.752126	0.71379	0.666095	TCGACCGATACTCTAATCTCCCTAGGC	A	A	G	T	G	A	A	A	G	G	T	C	A	G	CGCG
CGCGCTGACCTTTGATGCGCCTAGGGAGATTAGAGTATCGGTCGA	probe.4291_PBM3.489_EBvarythree8_rc	TGACCTTTGATGC	0.708972	0.704498	0.672887	0.739498	0.719007	TCGACCGATACTCTAATCTCCCTAGGC	G	C	A	T	C	A	A	A	G	G	T	C	A	G	CGCG
CGCGCCGCCCTTTTGACCTGCCTAGGGAGATTAGAGTATCGGTCGA	probe.12950_PBM3.1544_dr2varythree709_rc	CGCCCTTTTGACCT	0.708668	0.728443	0.652148	0.693025	0.761054	TCGACCGATACTCTAATCTCCCTAGGC	A	G	G	T	C	A	A	A	A	G	G	G	C	G	GCGCG
CGCGCTGACCTTTGGAGAGCCTAGGGAGATTAGAGTATCGGTCGA	probe.10015_PBM3.2411_svmreg1028_rc	TGACCTTTGGAGA	0.708429	0.743864	0.693923	0.687501		TCGACCGATACTCTAATCTCCCTAGGC	T	C	T	C	C	A	A	A	G	G	T	C	A	G	CGCG
CGCGCTGACCTTTATACAGCCTAGGGAGATTAGAGTATCGGTCGA	probe.3149_PBM3.3149_svmreg1994_rc	TGACCTTTATACA	0.707979	0.713063	0.720714	0.76916	0.628977	TCGACCGATACTCTAATCTCCCTAGGC	T	G	T	A	T	A	A	A	G	G	T	C	A	G	CGCG
CGCGCCGACCTGTGAACAGCCTAGGGAGATTAGAGTATCGGTCGA	probe.13655_PBM3.2249_svmreg786_rc	CGACCTGTGAACA	0.707961			0.601	0.814922	TCGACCGATACTCTAATCTCCCTAGGC	T	G	T	T	C	A	C	A	G	G	T	C	G	G	CGCG
CGCGCTGACCTTCTGACCTGCCTAGGGAGATTAGAGTATCGGTCGA	probe.5028_PBM3.1226_dr2varythree285_rc	TGACCTTCTGACCT	0.707869	0.701963	0.683256	0.738387		TCGACCGATACTCTAATCTCCCTAGGC	A	G	G	T	C	A	G	A	A	G	G	T	C	A	GCGCG
CGCGCTGACCTTTTACTCTGCCTAGGGAGATTAGAGTATCGGTCGA	probe.4948_PBM3.1146_dr2varythree179_rc	TGACCTTTTACTCT	0.707772	0.728209	0.743934	0.691105	0.667841	TCGACCGATACTCTAATCTCCCTAGGC	A	G	A	G	T	A	A	A	A	G	G	T	C	A	GCGCG
CGCGCTGACCTTTGATAAGCCTAGGGAGATTAGAGTATCGGTCGA	probe.8126_PBM3.522_EBvarythree44_rc	TGACCTTTGATAA	0.707602	0.709973	0.702393	0.803079	0.614963	TCGACCGATACTCTAATCTCCCTAGGC	T	T	A	T	C	A	A	A	G	G	T	C	A	G	CGCG
CGCGCTGAGCCCGGGAGGGCCTAGGGAGATTAGAGTATCGGTCGA	probe.356_PBM3.356_aluscore54_rc	TGAGCCCGGGAGG	0.706989	0.657707	0.632176	0.619508	0.918564	TCGACCGATACTCTAATCTCCCTAGGC	C	C	T	C	C	C	G	G	G	C	T	C	A	G	CGCG
CGCGCCGACCTTTGTAACGCCTAGGGAGATTAGAGTATCGGTCGA	probe.11030_PBM3.3426_svmreg2362_rc	CGACCTTTGTAAC	0.706955	0.674626	0.699164	0.747075		TCGACCGATACTCTAATCTCCCTAGGC	G	T	T	A	C	A	A	A	G	G	T	C	G	G	CGCG
CGCGCTGACCTTTGTTATGCCTAGGGAGATTAGAGTATCGGTCGA	probe.569_PBM3.569_EBvarythree112_rc	TGACCTTTGTTAT	0.706686	0.778064	0.704975	0.735246	0.60846	TCGACCGATACTCTAATCTCCCTAGGC	A	T	A	A	C	A	A	A	G	G	T	C	A	G	CGCG
CGCGCTGGACTTTGCTGGGCCTAGGGAGATTAGAGTATCGGTCGA	probe.3584_PBM3.3584_svmreg2574_rc	TGGACTTTGCTGG	0.706622	0.736246	0.684223	0.74347	0.662549	TCGACCGATACTCTAATCTCCCTAGGC	C	C	A	G	C	A	A	A	G	T	C	C	A	G	CGCG
CGCGCCGCCCTTTGAACTGCCTAGGGAGATTAGAGTATCGGTCGA	probe.14413_PBM3.3007_svmreg1815_rc	CGCCCTTTGAACT	0.705855	0.753262	0.670678	0.660404	0.739076	TCGACCGATACTCTAATCTCCCTAGGC	A	G	T	T	C	A	A	A	G	G	G	C	G	G	CGCG
CGCGCTGACCTTTTAACAGCCTAGGGAGATTAGAGTATCGGTCGA	probe.9636_PBM3.2032_svmreg465_rc	TGACCTTTTAACA	0.70535	0.70205	0.770441	0.723173	0.625736	TCGACCGATACTCTAATCTCCCTAGGC	T	G	T	T	A	A	A	A	G	G	T	C	A	G	CGCG
CGCGCTGACCTTTTCTTCTGCCTAGGGAGATTAGAGTATCGGTCGA	probe.1154_PBM3.1154_dr2varythree189_rc	TGACCTTTTCTTCT	0.705264	0.697582	0.759162	0.640951	0.72336	TCGACCGATACTCTAATCTCCCTAGGC	A	G	A	A	G	A	A	A	A	G	G	T	C	A	GCGCG
CGCGCTGACCTTTTAACTGCCTAGGGAGATTAGAGTATCGGTCGA	probe.4413_PBM3.611_EBvarythree172_rc	TGACCTTTTAACT	0.705257	0.706895	0.746387	0.686332	0.681413	TCGACCGATACTCTAATCTCCCTAGGC	A	G	T	T	A	A	A	A	G	G	T	C	A	G	CGCG
CGCGCTGGACTCTGACTCGCCTAGGGAGATTAGAGTATCGGTCGA	probe.3244_PBM3.3244_svmreg2119_rc	TGGACTCTGACTC	0.705138	0.686392	0.690735	0.767988	0.675436	TCGACCGATACTCTAATCTCCCTAGGC	G	A	G	T	C	A	G	A	G	T	C	C	A	G	CGCG
CGCGCCGGACTTTGAAACGCCTAGGGAGATTAGAGTATCGGTCGA	probe.3766_PBM3.3766_svmreg2803_rc	CGGACTTTGAAAC	0.704945	0.67068	0.743783	0.799046	0.60627	TCGACCGATACTCTAATCTCCCTAGGC	G	T	T	T	C	A	A	A	G	T	C	C	G	G	CGCG
CGCGCTGACCTTTTGTCTGCCTAGGGAGATTAGAGTATCGGTCGA	probe.12026_PBM3.620_EBvarythree184_rc	TGACCTTTTGTCT	0.704923	0.721192		0.691195	0.702383	TCGACCGATACTCTAATCTCCCTAGGC	A	G	A	C	A	A	A	A	G	G	T	C	A	G	CGCG
CGCGCTGACCTCAAGACCTGCCTAGGGAGATTAGAGTATCGGTCGA	probe.1283_PBM3.1283_dr2varythree361_rc	TGACCTCAAGACCT	0.704895	0.717226	0.75761	0.63985		TCGACCGATACTCTAATCTCCCTAGGC	A	G	G	T	C	T	T	G	A	G	G	T	C	A	GCGCG
CGCGCCGCCCTTTGACCGGCCTAGGGAGATTAGAGTATCGGTCGA	probe.9615_PBM3.2011_svmreg429_rc	CGCCCTTTGACCG	0.704795	0.646323	0.634304	0.711791	0.82676	TCGACCGATACTCTAATCTCCCTAGGC	C	G	G	T	C	A	A	A	G	G	G	C	G	G	CGCG
CGCGCTGACCTTTTACCAGCCTAGGGAGATTAGAGTATCGGTCGA	probe.1914_PBM3.1914_svmreg251_rc	TGACCTTTTACCA	0.70454		0.71007	0.729043	0.674508	TCGACCGATACTCTAATCTCCCTAGGC	T	G	G	T	A	A	A	A	G	G	T	C	A	G	CGCG
CGCGCCGACCTTTCAACCGCCTAGGGAGATTAGAGTATCGGTCGA	probe.2367_PBM3.2367_svmreg959_rc	CGACCTTTCAACC	0.704244	0.76495		0.642409	0.705372	TCGACCGATACTCTAATCTCCCTAGGC	G	G	T	T	G	A	A	A	G	G	T	C	G	G	CGCG
CGCGCTGACCCTGTGACCTGCCTAGGGAGATTAGAGTATCGGTCGA	probe.8926_PBM3.1322_dr2varythree413_rc	TGACCCTGTGACCT	0.704137	0.733843	0.785441	0.682153	0.615113	TCGACCGATACTCTAATCTCCCTAGGC	A	G	G	T	C	A	C	A	G	G	G	T	C	A	GCGCG
CGCGCTGACCTTTTAATCGCCTAGGGAGATTAGAGTATCGGTCGA	probe.2485_PBM3.2485_svmreg1128_rc	TGACCTTTTAATC	0.702782	0.697142	0.795107	0.71839	0.600489	TCGACCGATACTCTAATCTCCCTAGGC	G	A	T	T	A	A	A	A	G	G	T	C	A	G	CGCG
CGCGCTGGACTTTGACAAGCCTAGGGAGATTAGAGTATCGGTCGA	probe.2054_PBM3.2054_svmreg494_rc	TGGACTTTGACAA	0.702527	0.707635	0.700934	0.746627	0.654912	TCGACCGATACTCTAATCTCCCTAGGC	T	T	G	T	C	A	A	A	G	T	C	C	A	G	CGCG
CGCGCTGGACTTTGACGTGCCTAGGGAGATTAGAGTATCGGTCGA	probe.2275_PBM3.2275_svmreg825_rc	TGGACTTTGACGT	0.702447	0.708944	0.729495		0.668901	TCGACCGATACTCTAATCTCCCTAGGC	A	C	G	T	C	A	A	A	G	T	C	C	A	G	CGCG
CGCGCTGACCTTTTCCACTGCCTAGGGAGATTAGAGTATCGGTCGA	probe.1133_PBM3.1133_dr2varythree161_rc	TGACCTTTTCCACT	0.702401	0.74721	0.776045	0.690542	0.595809	TCGACCGATACTCTAATCTCCCTAGGC	A	G	T	G	G	A	A	A	A	G	G	T	C	A	GCGCG
CGCGCTGACCTTTGAGGAGCCTAGGGAGATTAGAGTATCGGTCGA	probe.8120_PBM3.516_EBvarythree38_rc	TGACCTTTGAGGA	0.702321	0.676759	0.770097	0.747189	0.61524	TCGACCGATACTCTAATCTCCCTAGGC	T	C	C	T	C	A	A	A	G	G	T	C	A	G	CGCG
CGCGCTGACCTTGACCCTGCCTAGGGAGATTAGAGTATCGGTCGA	probe.8238_PBM3.634_EBvarythree202_rc	TGACCTTGACCCT	0.702196	0.755073	0.705448	0.756482	0.591782	TCGACCGATACTCTAATCTCCCTAGGC	A	G	G	G	T	C	A	A	G	G	T	C	A	G	CGCG
CGCGCTGGACTTTGCCAAGCCTAGGGAGATTAGAGTATCGGTCGA	probe.14724_PBM3.3318_svmreg2213_rc	TGGACTTTGCCAA	0.702016	0.709462	0.69457			TCGACCGATACTCTAATCTCCCTAGGC	T	T	G	G	C	A	A	A	G	T	C	C	A	G	CGCG
CGCGCTGACCCTTGGAGCGCCTAGGGAGATTAGAGTATCGGTCGA	probe.3308_PBM3.3308_svmreg2200_rc	TGACCCTTGGAGC	0.701791	0.686405	0.708744	0.768072	0.643943	TCGACCGATACTCTAATCTCCCTAGGC	G	C	T	C	C	A	A	G	G	G	T	C	A	G	CGCG
CGCGCTGACCTTCAACCTGCCTAGGGAGATTAGAGTATCGGTCGA	probe.12062_PBM3.656_EBvarythree233_rc	TGACCTTCAACCT	0.701668	0.757355	0.704287	0.71172	0.633311	TCGACCGATACTCTAATCTCCCTAGGC	A	G	G	T	T	G	A	A	G	G	T	C	A	G	CGCG
CGCGCTGACCTTTATTCCGCCTAGGGAGATTAGAGTATCGGTCGA	probe.3770_PBM3.3770_svmreg2808_rc	TGACCTTTATTCC	0.701636	0.683467	0.727744	0.693698		TCGACCGATACTCTAATCTCCCTAGGC	G	G	A	A	T	A	A	A	G	G	T	C	A	G	CGCG
CGCGCGGGACTTTGAACTGCCTAGGGAGATTAGAGTATCGGTCGA	probe.9506_PBM3.1902_svmreg225_rc	GGGACTTTGAACT	0.701481	0.701063	0.615883	0.812973	0.676007	TCGACCGATACTCTAATCTCCCTAGGC	A	G	T	T	C	A	A	A	G	T	C	C	C	G	CGCG
CGCGCTGGACTTTAATCAGCCTAGGGAGATTAGAGTATCGGTCGA	probe.7760_PBM3.156_H4.156_rc	TGGACTTTAATCA	0.701319	0.679491	0.711008	0.752546	0.662231	TCGACCGATACTCTAATCTCCCTAGGC	T	G	A	T	T	A	A	A	G	T	C	C	A	G	CGCG
CGCGCTGACCTTTCTTCCTGCCTAGGGAGATTAGAGTATCGGTCGA	probe.1202_PBM3.1202_dr2varythree253_rc	TGACCTTTCTTCCT	0.701252	0.687523	0.781071	0.724536	0.611877	TCGACCGATACTCTAATCTCCCTAGGC	A	G	G	A	A	G	A	A	A	G	G	T	C	A	GCGCG
CGCGCTGACCTTTTTACCGCCTAGGGAGATTAGAGTATCGGTCGA	probe.9551_PBM3.1947_svmreg319_rc	TGACCTTTTTACC	0.701188	0.703445	0.719173	0.655857	0.726279	TCGACCGATACTCTAATCTCCCTAGGC	G	G	T	A	A	A	A	A	G	G	T	C	A	G	CGCG
CGCGCTGACCTTTTTTGCTGCCTAGGGAGATTAGAGTATCGGTCGA	probe.1132_PBM3.1132_dr2varythree160_rc	TGACCTTTTTTGCT	0.700703	0.703084	0.815069	0.622751	0.661908	TCGACCGATACTCTAATCTCCCTAGGC	A	G	C	A	A	A	A	A	A	G	G	T	C	A	GCGCG
CGCGCTGGACTTTGGCAGGCCTAGGGAGATTAGAGTATCGGTCGA	probe.11357_PBM3.3753_svmreg2787_rc	TGGACTTTGGCAG	0.700697	0.719138	0.705202	0.783001	0.595448	TCGACCGATACTCTAATCTCCCTAGGC	C	T	G	C	C	A	A	A	G	T	C	C	A	G	CGCG
CGCGCTGGACTTTTGACTGCCTAGGGAGATTAGAGTATCGGTCGA	probe.4_PBM3.4_H4.4_rc	TGGACTTTTGACT	0.700131	0.707755	0.673824	0.677255	0.741689	TCGACCGATACTCTAATCTCCCTAGGC	A	G	T	C	A	A	A	A	G	T	C	C	A	G	CGCG
CGCGCTGACCTTTTGTGCTGCCTAGGGAGATTAGAGTATCGGTCGA	probe.4868_PBM3.1066_dr2varythree72_rc	TGACCTTTTGTGCT	0.700081	0.747313	0.771661	0.644384	0.636965	TCGACCGATACTCTAATCTCCCTAGGC	A	G	C	A	C	A	A	A	A	G	G	T	C	A	GCGCG
CGCGCTGGACTTTCACCAGCCTAGGGAGATTAGAGTATCGGTCGA	probe.13493_PBM3.2087_svmreg543_rc	TGGACTTTCACCA	0.700067	0.714372	0.676888	0.729542	0.679465	TCGACCGATACTCTAATCTCCCTAGGC	T	G	G	T	G	A	A	A	G	T	C	C	A	G	CGCG
CGCGCTGGACTTTATACTGCCTAGGGAGATTAGAGTATCGGTCGA	probe.10136_PBM3.2532_svmreg1191_rc	TGGACTTTATACT	0.699919	0.695885	0.615312	0.761923	0.726557	TCGACCGATACTCTAATCTCCCTAGGC	A	G	T	A	T	A	A	A	G	T	C	C	A	G	CGCG
CGCGCCGACCTTTGATTGGCCTAGGGAGATTAGAGTATCGGTCGA	probe.2123_PBM3.2123_svmreg602_rc	CGACCTTTGATTG	0.699765	0.701771	0.728868	0.674557	0.693866	TCGACCGATACTCTAATCTCCCTAGGC	C	A	A	T	C	A	A	A	G	G	T	C	G	G	CGCG
CGCGCGGACCTTTGCACCGCCTAGGGAGATTAGAGTATCGGTCGA	probe.2052_PBM3.2052_svmreg492_rc	GGACCTTTGCACC	0.699375	0.706902	0.666259	0.803477	0.620863	TCGACCGATACTCTAATCTCCCTAGGC	G	G	T	G	C	A	A	A	G	G	T	C	C	G	CGCG
CGCGCTGGACTTTGAGTGGCCTAGGGAGATTAGAGTATCGGTCGA	probe.10163_PBM3.2559_svmreg1227_rc	TGGACTTTGAGTG	0.699354	0.698477	0.728927	0.720136	0.649876	TCGACCGATACTCTAATCTCCCTAGGC	C	A	C	T	C	A	A	A	G	T	C	C	A	G	CGCG
CGCGCTGACCTTTTCGGCTGCCTAGGGAGATTAGAGTATCGGTCGA	probe.1124_PBM3.1124_dr2varythree149_rc	TGACCTTTTCGGCT	0.699241	0.707804	0.755408	0.672276	0.661476	TCGACCGATACTCTAATCTCCCTAGGC	A	G	C	C	G	A	A	A	A	G	G	T	C	A	GCGCG
CGCGCTGACCTTTTGAAGTGCCTAGGGAGATTAGAGTATCGGTCGA	probe.4853_PBM3.1051_dr2varythree55_rc	TGACCTTTTGAAGT	0.699129	0.707027	0.70419	0.70553	0.679769	TCGACCGATACTCTAATCTCCCTAGGC	A	C	T	T	C	A	A	A	A	G	G	T	C	A	GCGCG
CGCGCTGACCTTTGTATGGCCTAGGGAGATTAGAGTATCGGTCGA	probe.5892_PBM3.2090_svmreg548_rc	TGACCTTTGTATG	0.699029	0.665161	0.700806	0.731935	0.698215	TCGACCGATACTCTAATCTCCCTAGGC	C	A	T	A	C	A	A	A	G	G	T	C	A	G	CGCG
CGCGCTGACCTCTGACTGGCCTAGGGAGATTAGAGTATCGGTCGA	probe.6606_PBM3.2804_svmreg1551_rc	TGACCTCTGACTG	0.69892	0.69476	0.739262	0.725986	0.635674	TCGACCGATACTCTAATCTCCCTAGGC	C	A	G	T	C	A	G	A	G	G	T	C	A	G	CGCG
CGCGCTGACCCTGGGAGGGCCTAGGGAGATTAGAGTATCGGTCGA	probe.7153_PBM3.3351_svmreg2265_rc	TGACCCTGGGAGG	0.698715	0.664422	0.710563	0.704752	0.715123	TCGACCGATACTCTAATCTCCCTAGGC	C	C	T	C	C	C	A	G	G	G	T	C	A	G	CGCG
CGCGCTGACCTTTTGGCGTGCCTAGGGAGATTAGAGTATCGGTCGA	probe.12480_PBM3.1074_dr2varythree82_rc	TGACCTTTTGGCGT	0.698712	0.701367	0.716892	0.699402	0.677186	TCGACCGATACTCTAATCTCCCTAGGC	A	C	G	C	C	A	A	A	A	G	G	T	C	A	GCGCG
CGCGCTGACCTTTGGTAGGCCTAGGGAGATTAGAGTATCGGTCGA	probe.11023_PBM3.3419_svmreg2353_rc	TGACCTTTGGTAG	0.698682	0.681097	0.669461	0.733793	0.710377	TCGACCGATACTCTAATCTCCCTAGGC	C	T	A	C	C	A	A	A	G	G	T	C	A	G	CGCG
CGCGCTGACCTCATGACCTGCCTAGGGAGATTAGAGTATCGGTCGA	probe.1295_PBM3.1295_dr2varythree377_rc	TGACCTCATGACCT	0.698405	0.683596	0.763336	0.705041	0.641648	TCGACCGATACTCTAATCTCCCTAGGC	A	G	G	T	C	A	T	G	A	G	G	T	C	A	GCGCG
CGCGCTGACCCTTGTCCAGCCTAGGGAGATTAGAGTATCGGTCGA	probe.10131_PBM3.2527_svmreg1182_rc	TGACCCTTGTCCA	0.698278	0.729757	0.693842	0.656517	0.712995	TCGACCGATACTCTAATCTCCCTAGGC	T	G	G	A	C	A	A	G	G	G	T	C	A	G	CGCG
CGCGCTGAACCAGGGAGGGCCTAGGGAGATTAGAGTATCGGTCGA	probe.11672_PBM3.266_alufreq51_rc	TGAACCAGGGAGG	0.697788	0.666275	0.725233	0.69322	0.706423	TCGACCGATACTCTAATCTCCCTAGGC	C	C	T	C	C	C	T	G	G	T	T	C	A	G	CGCG
CGCGCTGACCTTTTATTCTGCCTAGGGAGATTAGAGTATCGGTCGA	probe.1155_PBM3.1155_dr2varythree191_rc	TGACCTTTTATTCT	0.697527	0.69417		0.711073	0.687338	TCGACCGATACTCTAATCTCCCTAGGC	A	G	A	A	T	A	A	A	A	G	G	T	C	A	GCGCG
CGCGCTGACCTTTGAGGTGCCTAGGGAGATTAGAGTATCGGTCGA	probe.530_PBM3.530_EBvarythree54_rc	TGACCTTTGAGGT	0.697509	0.669278	0.687919	0.73533		TCGACCGATACTCTAATCTCCCTAGGC	A	C	C	T	C	A	A	A	G	G	T	C	A	G	CGCG
CGCGCTGACCTTTTGTACTGCCTAGGGAGATTAGAGTATCGGTCGA	probe.12475_PBM3.1069_dr2varythree76_rc	TGACCTTTTGTACT	0.697223	0.730439	0.731111		0.630119	TCGACCGATACTCTAATCTCCCTAGGC	A	G	T	A	C	A	A	A	A	G	G	T	C	A	GCGCG
CGCGCTGACCCCCTGACCTGCCTAGGGAGATTAGAGTATCGGTCGA	probe.5103_PBM3.1301_dr2varythree385_rc	TGACCCCCTGACCT	0.697105	0.733151	0.752973	0.701821	0.600477	TCGACCGATACTCTAATCTCCCTAGGC	A	G	G	T	C	A	G	G	G	G	G	T	C	A	GCGCG
CGCGCTGACCTTTACGCCTGCCTAGGGAGATTAGAGTATCGGTCGA	probe.1171_PBM3.1171_dr2varythree211_rc	TGACCTTTACGCCT	0.696912	0.70098	0.742784	0.692743	0.651139	TCGACCGATACTCTAATCTCCCTAGGC	A	G	G	C	G	T	A	A	A	G	G	T	C	A	GCGCG
CGCGCTGGACTCTGGAGGGCCTAGGGAGATTAGAGTATCGGTCGA	probe.14697_PBM3.3291_svmreg2181_rc	TGGACTCTGGAGG	0.696803	0.67815	0.643682	0.70265	0.762731	TCGACCGATACTCTAATCTCCCTAGGC	C	C	T	C	C	A	G	A	G	T	C	C	A	G	CGCG
CGCGCTGACCTTTTTTCGGCCTAGGGAGATTAGAGTATCGGTCGA	probe.6864_PBM3.3062_svmreg1880_rc	TGACCTTTTTTCG	0.696778	0.666967	0.720274	0.616	0.783869	TCGACCGATACTCTAATCTCCCTAGGC	C	G	A	A	A	A	A	A	G	G	T	C	A	G	CGCG
CGCGCTGACCTTTTGAAGGGCCTAGGGAGATTAGAGTATCGGTCGA	probe.4821_PBM3.1019_dr2varythree23_rc	TGACCTTTTGAAGG	0.696539	0.724609	0.72374	0.690086	0.647721	TCGACCGATACTCTAATCTCCCTAGGC	C	C	T	T	C	A	A	A	A	G	G	T	C	A	GCGCG
CGCGCTGGGGTTTCACCGGCCTAGGGAGATTAGAGTATCGGTCGA	probe.4047_PBM3.245_alufreq29_rc	TGGGGTTTCACCG	0.696514	0.589562	0.617463	0.583442	0.995589	TCGACCGATACTCTAATCTCCCTAGGC	C	G	G	T	G	A	A	A	C	C	C	C	A	G	CGCG
CGCGCCGGACTTTGCATTGCCTAGGGAGATTAGAGTATCGGTCGA	probe.6904_PBM3.3102_svmreg1933_rc	CGGACTTTGCATT	0.69632	0.704668	0.760774	0.623517		TCGACCGATACTCTAATCTCCCTAGGC	A	A	T	G	C	A	A	A	G	T	C	C	G	G	CGCG
CGCGCTGGACTCTGAATTGCCTAGGGAGATTAGAGTATCGGTCGA	probe.11359_PBM3.3755_svmreg2790_rc	TGGACTCTGAATT	0.696206	0.675792	0.719137	0.690933	0.698963	TCGACCGATACTCTAATCTCCCTAGGC	A	A	T	T	C	A	G	A	G	T	C	C	A	G	CGCG
CGCGCTGACCTTTTGTGGTGCCTAGGGAGATTAGAGTATCGGTCGA	probe.8682_PBM3.1078_dr2varythree88_rc	TGACCTTTTGTGGT	0.696031	0.75043	0.709204	0.710472	0.61402	TCGACCGATACTCTAATCTCCCTAGGC	A	C	C	A	C	A	A	A	A	G	G	T	C	A	GCGCG
CGCGCTGAACTTTGGCCTGCCTAGGGAGATTAGAGTATCGGTCGA	probe.7679_PBM3.75_H4.75_rc	TGAACTTTGGCCT	0.695988	0.744295	0.683199	0.807769	0.548689	TCGACCGATACTCTAATCTCCCTAGGC	A	G	G	C	C	A	A	A	G	T	T	C	A	G	CGCG
CGCGCTGCCCTTTGTACCGCCTAGGGAGATTAGAGTATCGGTCGA	probe.10204_PBM3.2600_svmreg1283_rc	TGCCCTTTGTACC	0.695879	0.705169		0.76816	0.614308	TCGACCGATACTCTAATCTCCCTAGGC	G	G	T	A	C	A	A	A	G	G	G	C	A	G	CGCG
CGCGCTGACCTTTCGGCCTGCCTAGGGAGATTAGAGTATCGGTCGA	probe.12578_PBM3.1172_dr2varythree213_rc	TGACCTTTCGGCCT	0.695676	0.79731	0.730106	0.661691	0.593599	TCGACCGATACTCTAATCTCCCTAGGC	A	G	G	C	C	G	A	A	A	G	G	T	C	A	GCGCG
CGCGCTGACCTTTAACTCGCCTAGGGAGATTAGAGTATCGGTCGA	probe.6585_PBM3.2783_svmreg1525_rc	TGACCTTTAACTC	0.695671	0.679091	0.705824	0.76831	0.62946	TCGACCGATACTCTAATCTCCCTAGGC	G	A	G	T	T	A	A	A	G	G	T	C	A	G	CGCG
CGCGCTGACCTCTGGTGGGCCTAGGGAGATTAGAGTATCGGTCGA	probe.6079_PBM3.2277_svmreg828_rc	TGACCTCTGGTGG	0.695629	0.671952	0.67831	0.721054	0.711201	TCGACCGATACTCTAATCTCCCTAGGC	C	C	A	C	C	A	G	A	G	G	T	C	A	G	CGCG
CGCGCTGACCTTTTCCTCTGCCTAGGGAGATTAGAGTATCGGTCGA	probe.12551_PBM3.1145_dr2varythree177_rc	TGACCTTTTCCTCT	0.695516	0.690252	0.781224	0.692832	0.617755	TCGACCGATACTCTAATCTCCCTAGGC	A	G	A	G	G	A	A	A	A	G	G	T	C	A	GCGCG
CGCGCTGACCTTTTGAGGAGCCTAGGGAGATTAGAGTATCGGTCGA	probe.1034_PBM3.1034_dr2varythree38_rc	TGACCTTTTGAGGA	0.69518	0.663377		0.75412	0.668044	TCGACCGATACTCTAATCTCCCTAGGC	T	C	C	T	C	A	A	A	A	G	G	T	C	A	GCGCG
CGCGCTGACACTTTGACCTGCCTAGGGAGATTAGAGTATCGGTCGA	probe.8990_PBM3.1386_dr2varythree499_rc	TGACACTTTGACCT	0.695056	0.675139	0.694823	0.715208		TCGACCGATACTCTAATCTCCCTAGGC	A	G	G	T	C	A	A	A	G	T	G	T	C	A	GCGCG
CGCGCTGGACTTTGCTTGGCCTAGGGAGATTAGAGTATCGGTCGA	probe.14494_PBM3.3088_svmreg1914_rc	TGGACTTTGCTTG	0.694686	0.691075	0.73101	0.661974		TCGACCGATACTCTAATCTCCCTAGGC	C	A	A	G	C	A	A	A	G	T	C	C	A	G	CGCG
CGCGCTGACCTCTCGACCTGCCTAGGGAGATTAGAGTATCGGTCGA	probe.5064_PBM3.1262_dr2varythree333_rc	TGACCTCTCGACCT	0.694663	0.692159	0.709343	0.795668	0.581481	TCGACCGATACTCTAATCTCCCTAGGC	A	G	G	T	C	G	A	G	A	G	G	T	C	A	GCGCG
CGCGCTGAGCCTGGGAGGGCCTAGGGAGATTAGAGTATCGGTCGA	probe.350_PBM3.350_aluscore48_rc	TGAGCCTGGGAGG	0.694464	0.661908	0.623794	0.606975	0.88518	TCGACCGATACTCTAATCTCCCTAGGC	C	C	T	C	C	C	A	G	G	C	T	C	A	G	CGCG
CGCGCTGACCTGTGAACAGCCTAGGGAGATTAGAGTATCGGTCGA	probe.9665_PBM3.2061_svmreg505_rc	TGACCTGTGAACA	0.694417	0.683319	0.749054	0.65088		TCGACCGATACTCTAATCTCCCTAGGC	T	G	T	T	C	A	C	A	G	G	T	C	A	G	CGCG
CGCGCTGACCTGAGGTCAGCCTAGGGAGATTAGAGTATCGGTCGA	probe.11765_PBM3.359_aluscore57_rc	TGACCTGAGGTCA	0.69422	0.686651	0.711822	0.697986	0.680421	TCGACCGATACTCTAATCTCCCTAGGC	T	G	A	C	C	T	C	A	G	G	T	C	A	G	CGCG
CGCGCTGACCTTTGTGCGGCCTAGGGAGATTAGAGTATCGGTCGA	probe.2122_PBM3.2122_svmreg601_rc	TGACCTTTGTGCG	0.693913	0.728754	0.634332	0.842089	0.570477	TCGACCGATACTCTAATCTCCCTAGGC	C	G	C	A	C	A	A	A	G	G	T	C	A	G	CGCG
CGCGCTGACCTTTTGATAGGCCTAGGGAGATTAGAGTATCGGTCGA	probe.1024_PBM3.1024_dr2varythree28_rc	TGACCTTTTGATAG	0.693708	0.730489	0.714324	0.662919	0.6671	TCGACCGATACTCTAATCTCCCTAGGC	C	T	A	T	C	A	A	A	A	G	G	T	C	A	GCGCG
CGCGCCGACCTTTGAGTCGCCTAGGGAGATTAGAGTATCGGTCGA	probe.15124_PBM3.3718_svmreg2747_rc	CGACCTTTGAGTC	0.693686	0.707493	0.694006	0.720176	0.65307	TCGACCGATACTCTAATCTCCCTAGGC	G	A	C	T	C	A	A	A	G	G	T	C	G	G	CGCG
CGCGCCGACCTTTGACAGGCCTAGGGAGATTAGAGTATCGGTCGA	probe.9724_PBM3.2120_svmreg598_rc	CGACCTTTGACAG	0.693653	0.653341	0.646761	0.713473	0.761038	TCGACCGATACTCTAATCTCCCTAGGC	C	T	G	T	C	A	A	A	G	G	T	C	G	G	CGCG
CGCGCTGACCTTTTTTCCTGCCTAGGGAGATTAGAGTATCGGTCGA	probe.4922_PBM3.1120_dr2varythree144_rc	TGACCTTTTTTCCT	0.693623	0.696456	0.771491	0.652745	0.6538	TCGACCGATACTCTAATCTCCCTAGGC	A	G	G	A	A	A	A	A	A	G	G	T	C	A	GCGCG
CGCGCTGACCTTTATTCTGCCTAGGGAGATTAGAGTATCGGTCGA	probe.625_PBM3.625_EBvarythree191_rc	TGACCTTTATTCT	0.6935	0.673249	0.688342	0.735598	0.676811	TCGACCGATACTCTAATCTCCCTAGGC	A	G	A	A	T	A	A	A	G	G	T	C	A	G	CGCG
CGCGCTGCACTTTGAACTGCCTAGGGAGATTAGAGTATCGGTCGA	probe.7689_PBM3.85_H4.85_rc	TGCACTTTGAACT	0.693359	0.722205	0.719948	0.747847	0.583435	TCGACCGATACTCTAATCTCCCTAGGC	A	G	T	T	C	A	A	A	G	T	G	C	A	G	CGCG
CGCGCTGACCTTTAAGCCTGCCTAGGGAGATTAGAGTATCGGTCGA	probe.12583_PBM3.1177_dr2varythree219_rc	TGACCTTTAAGCCT	0.693279	0.695016	0.745439	0.719536	0.613127	TCGACCGATACTCTAATCTCCCTAGGC	A	G	G	C	T	T	A	A	A	G	G	T	C	A	GCGCG
CGCGCTGACCTTTCCTCTGCCTAGGGAGATTAGAGTATCGGTCGA	probe.12021_PBM3.615_EBvarythree177_rc	TGACCTTTCCTCT	0.692998	0.711535	0.680969	0.711491	0.667996	TCGACCGATACTCTAATCTCCCTAGGC	A	G	A	G	G	A	A	A	G	G	T	C	A	G	CGCG
CGCGCTGACCTTTTTCCTGCCTAGGGAGATTAGAGTATCGGTCGA	probe.590_PBM3.590_EBvarythree144_rc	TGACCTTTTTCCT	0.69264	0.745308	0.716988	0.646054	0.662212	TCGACCGATACTCTAATCTCCCTAGGC	A	G	G	A	A	A	A	A	G	G	T	C	A	G	CGCG
CGCGCCGACCTTCAACCCGCCTAGGGAGATTAGAGTATCGGTCGA	probe.14888_PBM3.3482_svmreg2439_rc	CGACCTTCAACCC	0.692585	0.71604	0.713126	0.67775	0.663423	TCGACCGATACTCTAATCTCCCTAGGC	G	G	G	T	T	G	A	A	G	G	T	C	G	G	CGCG
CGCGCTGACCTCTGGATGGCCTAGGGAGATTAGAGTATCGGTCGA	probe.14420_PBM3.3014_svmreg1823_rc	TGACCTCTGGATG	0.692103	0.783879	0.650281	0.691324	0.642928	TCGACCGATACTCTAATCTCCCTAGGC	C	A	T	C	C	A	G	A	G	G	T	C	A	G	CGCG
CGCGCTGGACTCTGTACTGCCTAGGGAGATTAGAGTATCGGTCGA	probe.13588_PBM3.2182_svmreg697_rc	TGGACTCTGTACT	0.692056	0.666555	0.590685	0.828255	0.682731	TCGACCGATACTCTAATCTCCCTAGGC	A	G	T	A	C	A	G	A	G	T	C	C	A	G	CGCG
CGCGCTGACCTTTTGCTTTGCCTAGGGAGATTAGAGTATCGGTCGA	probe.12512_PBM3.1106_dr2varythree125_rc	TGACCTTTTGCTTT	0.691481	0.710744	0.716199	0.722388	0.616593	TCGACCGATACTCTAATCTCCCTAGGC	A	A	A	G	C	A	A	A	A	G	G	T	C	A	GCGCG
CGCGCTGACCTTTAAGCTGCCTAGGGAGATTAGAGTATCGGTCGA	probe.4400_PBM3.598_EBvarythree155_rc	TGACCTTTAAGCT	0.691262	0.719175	0.68584	0.697997	0.662037	TCGACCGATACTCTAATCTCCCTAGGC	A	G	C	T	T	A	A	A	G	G	T	C	A	G	CGCG
CGCGCTGGACGTGGACCCGCCTAGGGAGATTAGAGTATCGGTCGA	probe.3245_PBM3.3245_svmreg2120_rc	TGGACGTGGACCC	0.691162	0.706128	0.635202	0.71745	0.705869	TCGACCGATACTCTAATCTCCCTAGGC	G	G	G	T	C	C	A	C	G	T	C	C	A	G	CGCG
CGCGCTGACCTTTTGGTGTGCCTAGGGAGATTAGAGTATCGGTCGA	probe.12489_PBM3.1083_dr2varythree94_rc	TGACCTTTTGGTGT	0.690699	0.713492	0.682074	0.682493	0.684736	TCGACCGATACTCTAATCTCCCTAGGC	A	C	A	C	C	A	A	A	A	G	G	T	C	A	GCGCG
CGCGCTGCCCTTTGCACCGCCTAGGGAGATTAGAGTATCGGTCGA	probe.2710_PBM3.2710_svmreg1432_rc	TGCCCTTTGCACC	0.690087	0.675629	0.67876	0.71587		TCGACCGATACTCTAATCTCCCTAGGC	G	G	T	G	C	A	A	A	G	G	G	C	A	G	CGCG
CGCGCTGACCCTTGGTGGGCCTAGGGAGATTAGAGTATCGGTCGA	probe.6116_PBM3.2314_svmreg880_rc	TGACCCTTGGTGG	0.689913	0.694684	0.691566	0.656618	0.716784	TCGACCGATACTCTAATCTCCCTAGGC	C	C	A	C	C	A	A	G	G	G	T	C	A	G	CGCG
CGCGCTGGACTCTGCACAGCCTAGGGAGATTAGAGTATCGGTCGA	probe.2577_PBM3.2577_svmreg1248_rc	TGGACTCTGCACA	0.689891	0.721136	0.645337	0.693546	0.699545	TCGACCGATACTCTAATCTCCCTAGGC	T	G	T	G	C	A	G	A	G	T	C	C	A	G	CGCG
CGCGCTGACCTTTAACATGCCTAGGGAGATTAGAGTATCGGTCGA	probe.5565_PBM3.1763_Ebnonadj27_rc	TGACCTTTAACAT	0.689507	0.740152	0.688891	0.68377	0.645214	TCGACCGATACTCTAATCTCCCTAGGC	A	T	G	T	T	A	A	A	G	G	T	C	A	G	CGCG
CGCGCTGGACTCTGTCCTGCCTAGGGAGATTAGAGTATCGGTCGA	probe.11612_PBM3.206_H4.206_rc	TGGACTCTGTCCT	0.689492	0.652975	0.646358	0.712437	0.7462	TCGACCGATACTCTAATCTCCCTAGGC	A	G	G	A	C	A	G	A	G	T	C	C	A	G	CGCG
CGCGCTGAACCCGGAAGGGCCTAGGGAGATTAGAGTATCGGTCGA	probe.11697_PBM3.291_alufreq76_rc	TGAACCCGGAAGG	0.689312	0.658556	0.753564	0.655815		TCGACCGATACTCTAATCTCCCTAGGC	C	C	T	T	C	C	G	G	G	T	T	C	A	G	CGCG
CGCGCTGACCTTTTGAATAGCCTAGGGAGATTAGAGTATCGGTCGA	probe.4845_PBM3.1043_dr2varythree47_rc	TGACCTTTTGAATA	0.689244	0.697349	0.683411	0.629468	0.74675	TCGACCGATACTCTAATCTCCCTAGGC	T	A	T	T	C	A	A	A	A	G	G	T	C	A	GCGCG
CGCGCTGACCTTTTTGACTGCCTAGGGAGATTAGAGTATCGGTCGA	probe.4940_PBM3.1138_dr2varythree168_rc	TGACCTTTTTGACT	0.688727	0.709351	0.708336	0.610061	0.727162	TCGACCGATACTCTAATCTCCCTAGGC	A	G	T	C	A	A	A	A	A	G	G	T	C	A	GCGCG
CGCGCTGACCTTTGTATAGCCTAGGGAGATTAGAGTATCGGTCGA	probe.2455_PBM3.2455_svmreg1088_rc	TGACCTTTGTATA	0.688241	0.687806	0.71568	0.754748	0.59473	TCGACCGATACTCTAATCTCCCTAGGC	T	A	T	A	C	A	A	A	G	G	T	C	A	G	CGCG
CGCGCTGACCTTTAGTCTGCCTAGGGAGATTAGAGTATCGGTCGA	probe.619_PBM3.619_EBvarythree183_rc	TGACCTTTAGTCT	0.68806	0.713661	0.715992	0.692745	0.629845	TCGACCGATACTCTAATCTCCCTAGGC	A	G	A	C	T	A	A	A	G	G	T	C	A	G	CGCG
CGCGCTGACCTTTTTCGCTGCCTAGGGAGATTAGAGTATCGGTCGA	probe.12529_PBM3.1123_dr2varythree148_rc	TGACCTTTTTCGCT	0.687895		0.767518	0.639556	0.656611	TCGACCGATACTCTAATCTCCCTAGGC	A	G	C	G	A	A	A	A	A	G	G	T	C	A	GCGCG
CGCGCTGACCCTTTACCCGCCTAGGGAGATTAGAGTATCGGTCGA	probe.13744_PBM3.2338_svmreg913_rc	TGACCCTTTACCC	0.687566	0.69573	0.763173	0.667758	0.623603	TCGACCGATACTCTAATCTCCCTAGGC	G	G	G	T	A	A	A	G	G	G	T	C	A	G	CGCG
CGCGCTGGACTTTCTACTGCCTAGGGAGATTAGAGTATCGGTCGA	probe.6913_PBM3.3111_svmreg1943_rc	TGGACTTTCTACT	0.687347	0.694587	0.654768	0.723684	0.676348	TCGACCGATACTCTAATCTCCCTAGGC	A	G	T	A	G	A	A	A	G	T	C	C	A	G	CGCG
CGCGCTGACCTTTGGGATGCCTAGGGAGATTAGAGTATCGGTCGA	probe.562_PBM3.562_EBvarythree102_rc	TGACCTTTGGGAT	0.68713	0.726458	0.673697	0.721552	0.626814	TCGACCGATACTCTAATCTCCCTAGGC	A	T	C	C	C	A	A	A	G	G	T	C	A	G	CGCG
CGCGCTGGACTTTGCCGTGCCTAGGGAGATTAGAGTATCGGTCGA	probe.11569_PBM3.163_H4.163_rc	TGGACTTTGCCGT	0.687094		0.693022	0.733914	0.634345	TCGACCGATACTCTAATCTCCCTAGGC	A	C	G	G	C	A	A	A	G	T	C	C	A	G	CGCG
CGCGCTGGACTTTGAAGGGCCTAGGGAGATTAGAGTATCGGTCGA	probe.5831_PBM3.2029_svmreg459_rc	TGGACTTTGAAGG	0.686922	0.614296	0.64708	0.786499	0.699813	TCGACCGATACTCTAATCTCCCTAGGC	C	C	T	T	C	A	A	A	G	T	C	C	A	G	CGCG
CGCGCTGACCTTTTTCCCGCCTAGGGAGATTAGAGTATCGGTCGA	probe.9731_PBM3.2127_svmreg606_rc	TGACCTTTTTCCC	0.686682	0.732254	0.717402	0.664675	0.632398	TCGACCGATACTCTAATCTCCCTAGGC	G	G	G	A	A	A	A	A	G	G	T	C	A	G	CGCG
CGCGCTGAACTTTGCTCCGCCTAGGGAGATTAGAGTATCGGTCGA	probe.3878_PBM3.76_H4.76_rc	TGAACTTTGCTCC	0.686316	0.726005	0.669838	0.760442	0.588979	TCGACCGATACTCTAATCTCCCTAGGC	G	G	A	G	C	A	A	A	G	T	T	C	A	G	CGCG
CGCGCTGACCTTTTTCCCTGCCTAGGGAGATTAGAGTATCGGTCGA	probe.8715_PBM3.1111_dr2varythree132_rc	TGACCTTTTTCCCT	0.685711	0.684355	0.728236	0.629133	0.701119	TCGACCGATACTCTAATCTCCCTAGGC	A	G	G	G	A	A	A	A	A	G	G	T	C	A	GCGCG
CGCGCTGACCCTTGACTGGCCTAGGGAGATTAGAGTATCGGTCGA	probe.13928_PBM3.2522_svmreg1177_rc	TGACCCTTGACTG	0.685318	0.744262	0.72069	0.699726	0.576592	TCGACCGATACTCTAATCTCCCTAGGC	C	A	G	T	C	A	A	G	G	G	T	C	A	G	CGCG
CGCGCACACTTTGGGAGGGCCTAGGGAGATTAGAGTATCGGTCGA	probe.11649_PBM3.243_alufreq27_rc	ACACTTTGGGAGG	0.685246	0.665944	0.689097	0.630391	0.755551	TCGACCGATACTCTAATCTCCCTAGGC	C	C	T	C	C	C	A	A	A	G	T	G	T	G	CGCG
CGCGCTGACCTTTTTATCTGCCTAGGGAGATTAGAGTATCGGTCGA	probe.8757_PBM3.1153_dr2varythree188_rc	TGACCTTTTTATCT	0.685225	0.650037	0.772195	0.656224	0.662443	TCGACCGATACTCTAATCTCCCTAGGC	A	G	A	T	A	A	A	A	A	G	G	T	C	A	GCGCG
CGCGCTGACCTTTTTGCCTGCCTAGGGAGATTAGAGTATCGGTCGA	probe.12520_PBM3.1114_dr2varythree136_rc	TGACCTTTTTGCCT	0.684906	0.665403	0.74845	0.657504	0.668269	TCGACCGATACTCTAATCTCCCTAGGC	A	G	G	C	A	A	A	A	A	G	G	T	C	A	GCGCG
CGCGCTGACCTTTTCTACTGCCTAGGGAGATTAGAGTATCGGTCGA	probe.12548_PBM3.1142_dr2varythree173_rc	TGACCTTTTCTACT	0.684669	0.662625	0.735434	0.683513	0.657103	TCGACCGATACTCTAATCTCCCTAGGC	A	G	T	A	G	A	A	A	A	G	G	T	C	A	GCGCG
CGCGCTGACCTTTTTTCTGCCTAGGGAGATTAGAGTATCGGTCGA	probe.626_PBM3.626_EBvarythree192_rc	TGACCTTTTTTCT	0.684331	0.679787	0.737697	0.654332	0.665509	TCGACCGATACTCTAATCTCCCTAGGC	A	G	A	A	A	A	A	A	G	G	T	C	A	G	CGCG
CGCGCTGACCTTTGGTGAGCCTAGGGAGATTAGAGTATCGGTCGA	probe.3189_PBM3.3189_svmreg2049_rc	TGACCTTTGGTGA	0.683501	0.689108	0.666295	0.631795	0.746807	TCGACCGATACTCTAATCTCCCTAGGC	T	C	A	C	C	A	A	A	G	G	T	C	A	G	CGCG
CGCGCTGAACTCTGACCTGCCTAGGGAGATTAGAGTATCGGTCGA	probe.7698_PBM3.94_H4.94_rc	TGAACTCTGACCT	0.683438	0.704197	0.641663	0.733145	0.654748	TCGACCGATACTCTAATCTCCCTAGGC	A	G	G	T	C	A	G	A	G	T	T	C	A	G	CGCG
CGCGCTGACCTTTTCTGCTGCCTAGGGAGATTAGAGTATCGGTCGA	probe.1130_PBM3.1130_dr2varythree157_rc	TGACCTTTTCTGCT	0.683383		0.672558	0.65796	0.71963	TCGACCGATACTCTAATCTCCCTAGGC	A	G	C	A	G	A	A	A	A	G	G	T	C	A	GCGCG
CGCGCTGACCTTTGATGAGCCTAGGGAGATTAGAGTATCGGTCGA	probe.11924_PBM3.518_EBvarythree40_rc	TGACCTTTGATGA	0.683307	0.715214	0.707638	0.726427	0.583947	TCGACCGATACTCTAATCTCCCTAGGC	T	C	A	T	C	A	A	A	G	G	T	C	A	G	CGCG
CGCGCTGACCTTAGGCCGGCCTAGGGAGATTAGAGTATCGGTCGA	probe.13713_PBM3.2307_svmreg871_rc	TGACCTTAGGCCG	0.68324	0.673209	0.665157	0.711354		TCGACCGATACTCTAATCTCCCTAGGC	C	G	G	C	C	T	A	A	G	G	T	C	A	G	CGCG
CGCGCTGGACTTTGTAGTGCCTAGGGAGATTAGAGTATCGGTCGA	probe.6466_PBM3.2664_svmreg1375_rc	TGGACTTTGTAGT	0.683169	0.614394	0.651886	0.720484	0.745912	TCGACCGATACTCTAATCTCCCTAGGC	A	C	T	A	C	A	A	A	G	T	C	C	A	G	CGCG
CGCGCTGAACTTTGTCCTGCCTAGGGAGATTAGAGTATCGGTCGA	probe.5827_PBM3.2025_svmreg449_rc	TGAACTTTGTCCT	0.683136	0.675709	0.651867	0.772787	0.632182	TCGACCGATACTCTAATCTCCCTAGGC	A	G	G	A	C	A	A	A	G	T	T	C	A	G	CGCG
CGCGCCTGACTTTGACCTGCCTAGGGAGATTAGAGTATCGGTCGA	probe.14604_PBM3.3198_svmreg2059_rc	CTGACTTTGACCT	0.683014	0.651472	0.758472	0.636346	0.685763	TCGACCGATACTCTAATCTCCCTAGGC	A	G	G	T	C	A	A	A	G	T	C	A	G	G	CGCG
CGCGCCGGACTTTGAATTGCCTAGGGAGATTAGAGTATCGGTCGA	probe.6036_PBM3.2234_svmreg767_rc	CGGACTTTGAATT	0.682849	0.682257	0.647984	0.66047	0.740687	TCGACCGATACTCTAATCTCCCTAGGC	A	A	T	T	C	A	A	A	G	T	C	C	G	G	CGCG
CGCGCTGACCTCGTGACCGCCTAGGGAGATTAGAGTATCGGTCGA	probe.384_PBM3.384_aluscore90_rc	TGACCTCGTGACC	0.682693	0.719018	0.747601	0.652714	0.611441	TCGACCGATACTCTAATCTCCCTAGGC	G	G	T	C	A	C	G	A	G	G	T	C	A	G	CGCG
CGCGCTGACCTTTTTGCTGCCTAGGGAGATTAGAGTATCGGTCGA	probe.12008_PBM3.602_EBvarythree160_rc	TGACCTTTTTGCT	0.682685	0.705982	0.679969	0.686178	0.65861	TCGACCGATACTCTAATCTCCCTAGGC	A	G	C	A	A	A	A	A	G	G	T	C	A	G	CGCG
CGCGCTGACCTTTGAGAGGCCTAGGGAGATTAGAGTATCGGTCGA	probe.8110_PBM3.506_EBvarythree26_rc	TGACCTTTGAGAG	0.682664	0.64867	0.766536	0.740186	0.575265	TCGACCGATACTCTAATCTCCCTAGGC	C	T	C	T	C	A	A	A	G	G	T	C	A	G	CGCG
CGCGCTGACCGCTGACCCGCCTAGGGAGATTAGAGTATCGGTCGA	probe.10522_PBM3.2918_svmreg1706_rc	TGACCGCTGACCC	0.681943	0.701432	0.583292	0.700427	0.742622	TCGACCGATACTCTAATCTCCCTAGGC	G	G	G	T	C	A	G	C	G	G	T	C	A	G	CGCG
CGCGCTGACCCTGGACCTGCCTAGGGAGATTAGAGTATCGGTCGA	probe.4543_PBM3.741_EBvarythree349_rc	TGACCCTGGACCT	0.681842	0.697005	0.711646	0.722324	0.596394	TCGACCGATACTCTAATCTCCCTAGGC	A	G	G	T	C	C	A	G	G	G	T	C	A	G	CGCG
CGCGCCCACCTTTTGACCTGCCTAGGGAGATTAGAGTATCGGTCGA	probe.1565_PBM3.1565_dr2varythree737_rc	CCACCTTTTGACCT	0.681564	0.619177	0.645361	0.631088	0.830629	TCGACCGATACTCTAATCTCCCTAGGC	A	G	G	T	C	A	A	A	A	G	G	T	G	G	GCGCG
CGCGCTGGACTTTGTAGCGCCTAGGGAGATTAGAGTATCGGTCGA	probe.2625_PBM3.2625_svmreg1319_rc	TGGACTTTGTAGC	0.681404	0.66808	0.658502	0.732139	0.666897	TCGACCGATACTCTAATCTCCCTAGGC	G	C	T	A	C	A	A	A	G	T	C	C	A	G	CGCG
CGCGCTGACCCTTGAGCGGCCTAGGGAGATTAGAGTATCGGTCGA	probe.13871_PBM3.2465_svmreg1100_rc	TGACCCTTGAGCG	0.681357	0.656835	0.703108	0.761388	0.604099	TCGACCGATACTCTAATCTCCCTAGGC	C	G	C	T	C	A	A	G	G	G	T	C	A	G	CGCG
CGCGCTGACCTTTATTCCTGCCTAGGGAGATTAGAGTATCGGTCGA	probe.8808_PBM3.1204_dr2varythree255_rc	TGACCTTTATTCCT	0.681176	0.669032	0.704746	0.73126	0.619666	TCGACCGATACTCTAATCTCCCTAGGC	A	G	G	A	A	T	A	A	A	G	G	T	C	A	GCGCG
CGCGCCGACCTCTGCCCGGCCTAGGGAGATTAGAGTATCGGTCGA	probe.10942_PBM3.3338_svmreg2241_rc	CGACCTCTGCCCG	0.680944	0.626386	0.647012	0.676397	0.773979	TCGACCGATACTCTAATCTCCCTAGGC	C	G	G	G	C	A	G	A	G	G	T	C	G	G	CGCG
CGCGCTGAACTTTGCACAGCCTAGGGAGATTAGAGTATCGGTCGA	probe.1966_PBM3.1966_svmreg353_rc	TGAACTTTGCACA	0.680815	0.654932	0.628369	0.794806	0.645154	TCGACCGATACTCTAATCTCCCTAGGC	T	G	T	G	C	A	A	A	G	T	T	C	A	G	CGCG
CGCGCTGACCTTTTGTATTGCCTAGGGAGATTAGAGTATCGGTCGA	probe.4907_PBM3.1105_dr2varythree124_rc	TGACCTTTTGTATT	0.680512	0.697116	0.711876	0.632545		TCGACCGATACTCTAATCTCCCTAGGC	A	A	T	A	C	A	A	A	A	G	G	T	C	A	GCGCG
CGCGCTGACCTTTAACGTGCCTAGGGAGATTAGAGTATCGGTCGA	probe.9364_PBM3.1760_Ebnonadj23_rc	TGACCTTTAACGT	0.680424	0.697252	0.722787	0.737763	0.563895	TCGACCGATACTCTAATCTCCCTAGGC	A	C	G	T	T	A	A	A	G	G	T	C	A	G	CGCG
CGCGCTGACCTATTGACCTGCCTAGGGAGATTAGAGTATCGGTCGA	probe.8904_PBM3.1300_dr2varythree383_rc	TGACCTATTGACCT	0.680275	0.673837	0.641531	0.790908	0.614826	TCGACCGATACTCTAATCTCCCTAGGC	A	G	G	T	C	A	A	T	A	G	G	T	C	A	GCGCG
CGCGCGGAACTTTGACCTGCCTAGGGAGATTAGAGTATCGGTCGA	probe.1832_PBM3.1832_Ebnonadj154_rc	GGAACTTTGACCT	0.680036	0.716544	0.626152	0.786154	0.591296	TCGACCGATACTCTAATCTCCCTAGGC	A	G	G	T	C	A	A	A	G	T	T	C	C	G	CGCG
CGCGCTGACCTTTTCGCTGCCTAGGGAGATTAGAGTATCGGTCGA	probe.11999_PBM3.593_EBvarythree148_rc	TGACCTTTTCGCT	0.679965		0.746592		0.613339	TCGACCGATACTCTAATCTCCCTAGGC	A	G	C	G	A	A	A	A	G	G	T	C	A	G	CGCG
CGCGCTGACCTTTCTACCTGCCTAGGGAGATTAGAGTATCGGTCGA	probe.8794_PBM3.1190_dr2varythree237_rc	TGACCTTTCTACCT	0.679953	0.664368	0.721049	0.751702	0.582694	TCGACCGATACTCTAATCTCCCTAGGC	A	G	G	T	A	G	A	A	A	G	G	T	C	A	GCGCG
CGCGCTGGACTTTGGCAAGCCTAGGGAGATTAGAGTATCGGTCGA	probe.3616_PBM3.3616_svmreg2617_rc	TGGACTTTGGCAA	0.679927	0.680681	0.621663	0.762127	0.655238	TCGACCGATACTCTAATCTCCCTAGGC	T	T	G	C	C	A	A	A	G	T	C	C	A	G	CGCG
CGCGCTGAACTTTGACACGCCTAGGGAGATTAGAGTATCGGTCGA	probe.9780_PBM3.2176_svmreg689_rc	TGAACTTTGACAC	0.679536	0.669194	0.714722	0.728341	0.605888	TCGACCGATACTCTAATCTCCCTAGGC	G	T	G	T	C	A	A	A	G	T	T	C	A	G	CGCG
CGCGCTGACCTTTCCCCCTGCCTAGGGAGATTAGAGTATCGGTCGA	probe.1157_PBM3.1157_dr2varythree193_rc	TGACCTTTCCCCCT	0.67944	0.664626	0.658959	0.714736		TCGACCGATACTCTAATCTCCCTAGGC	A	G	G	G	G	G	A	A	A	G	G	T	C	A	GCGCG
CGCGCTGACCTCTTACCTGCCTAGGGAGATTAGAGTATCGGTCGA	probe.4519_PBM3.717_EBvarythree317_rc	TGACCTCTTACCT	0.679392	0.657486	0.67725	0.666237	0.716595	TCGACCGATACTCTAATCTCCCTAGGC	A	G	G	T	A	A	G	A	G	G	T	C	A	G	CGCG
CGCGCTGACCTTCGATCTGCCTAGGGAGATTAGAGTATCGGTCGA	probe.9378_PBM3.1774_Ebnonadj45_rc	TGACCTTCGATCT	0.679164	0.734213	0.666217	0.677131	0.639096	TCGACCGATACTCTAATCTCCCTAGGC	A	G	A	T	C	G	A	A	G	G	T	C	A	G	CGCG
CGCGCTGACCTCTGGCCTGCCTAGGGAGATTAGAGTATCGGTCGA	probe.3974_PBM3.172_H4.172_rc	TGACCTCTGGCCT	0.678667	0.720166	0.632377	0.649958	0.712167	TCGACCGATACTCTAATCTCCCTAGGC	A	G	G	C	C	A	G	A	G	G	T	C	A	G	CGCG
CGCGCTGACCTTTATGCTGCCTAGGGAGATTAGAGTATCGGTCGA	probe.601_PBM3.601_EBvarythree159_rc	TGACCTTTATGCT	0.67848	0.636659	0.662878	0.723984	0.690398	TCGACCGATACTCTAATCTCCCTAGGC	A	G	C	A	T	A	A	A	G	G	T	C	A	G	CGCG
CGCGCTGGACTTTTCACAGCCTAGGGAGATTAGAGTATCGGTCGA	probe.13569_PBM3.2163_svmreg669_rc	TGGACTTTTCACA	0.678292	0.632239	0.660703	0.649295	0.770931	TCGACCGATACTCTAATCTCCCTAGGC	T	G	T	G	A	A	A	A	G	T	C	C	A	G	CGCG
CGCGCTGACCTTGTGACCTGCCTAGGGAGATTAGAGTATCGGTCGA	probe.12633_PBM3.1227_dr2varythree286_rc	TGACCTTGTGACCT	0.678181	0.733852	0.735837	0.654332	0.588705	TCGACCGATACTCTAATCTCCCTAGGC	A	G	G	T	C	A	C	A	A	G	G	T	C	A	GCGCG
CGCGCTGACCTGTTGACCTGCCTAGGGAGATTAGAGTATCGGTCGA	probe.12705_PBM3.1299_dr2varythree382_rc	TGACCTGTTGACCT	0.678137	0.673704	0.715418	0.645291		TCGACCGATACTCTAATCTCCCTAGGC	A	G	G	T	C	A	A	C	A	G	G	T	C	A	GCGCG
CGCGCTGCACTTTGACCAGCCTAGGGAGATTAGAGTATCGGTCGA	probe.9520_PBM3.1916_svmreg255_rc	TGCACTTTGACCA	0.677725	0.617932	0.647743	0.859218	0.586008	TCGACCGATACTCTAATCTCCCTAGGC	T	G	G	T	C	A	A	A	G	T	G	C	A	G	CGCG
CGCGCTGACCTTTTGACAGCCTAGGGAGATTAGAGTATCGGTCGA	probe.6331_PBM3.2529_svmreg1184_rc	TGACCTTTTGACA	0.677501	0.701828	0.641586	0.675046	0.691546	TCGACCGATACTCTAATCTCCCTAGGC	T	G	T	C	A	A	A	A	G	G	T	C	A	G	CGCG
CGCGCTGACCTTTTGGGTTGCCTAGGGAGATTAGAGTATCGGTCGA	probe.4903_PBM3.1101_dr2varythree118_rc	TGACCTTTTGGGTT	0.677436	0.741194	0.686084	0.697543	0.584923	TCGACCGATACTCTAATCTCCCTAGGC	A	A	C	C	C	A	A	A	A	G	G	T	C	A	GCGCG
CGCGCTCACCTTTGAACTGCCTAGGGAGATTAGAGTATCGGTCGA	probe.3541_PBM3.3541_svmreg2517_rc	TCACCTTTGAACT	0.677337	0.686204	0.705336	0.710431	0.607376	TCGACCGATACTCTAATCTCCCTAGGC	A	G	T	T	C	A	A	A	G	G	T	G	A	G	CGCG
CGCGCTGGACTTTGTATGGCCTAGGGAGATTAGAGTATCGGTCGA	probe.5896_PBM3.2094_svmreg555_rc	TGGACTTTGTATG	0.677072	0.706202	0.624162	0.700852		TCGACCGATACTCTAATCTCCCTAGGC	C	A	T	A	C	A	A	A	G	T	C	C	A	G	CGCG
CGCGCTGACCTTTCCCCAGCCTAGGGAGATTAGAGTATCGGTCGA	probe.7817_PBM3.213_H4.213_rc	TGACCTTTCCCCA	0.677053	0.680684	0.708743	0.641731		TCGACCGATACTCTAATCTCCCTAGGC	T	G	G	G	G	A	A	A	G	G	T	C	A	G	CGCG
CGCGCTGACCTTTGATAGGCCTAGGGAGATTAGAGTATCGGTCGA	probe.508_PBM3.508_EBvarythree28_rc	TGACCTTTGATAG	0.677021	0.676461	0.690092	0.704545	0.636986	TCGACCGATACTCTAATCTCCCTAGGC	C	T	A	T	C	A	A	A	G	G	T	C	A	G	CGCG
CGCGCTGACCTTTCCACCGCCTAGGGAGATTAGAGTATCGGTCGA	probe.14240_PBM3.2834_svmreg1590_rc	TGACCTTTCCACC	0.676991	0.722218	0.703375	0.70699	0.575379	TCGACCGATACTCTAATCTCCCTAGGC	G	G	T	G	G	A	A	A	G	G	T	C	A	G	CGCG
CGCGCTGACCTTTCTACTGCCTAGGGAGATTAGAGTATCGGTCGA	probe.12018_PBM3.612_EBvarythree173_rc	TGACCTTTCTACT	0.676923	0.625756	0.704259	0.675979	0.701698	TCGACCGATACTCTAATCTCCCTAGGC	A	G	T	A	G	A	A	A	G	G	T	C	A	G	CGCG
CGCGCTGACCTTGCAACCTGCCTAGGGAGATTAGAGTATCGGTCGA	probe.12636_PBM3.1230_dr2varythree290_rc	TGACCTTGCAACCT	0.67682	0.682983	0.719902	0.627574		TCGACCGATACTCTAATCTCCCTAGGC	A	G	G	T	T	G	C	A	A	G	G	T	C	A	GCGCG
CGCGCCGGACTCTGAACCGCCTAGGGAGATTAGAGTATCGGTCGA	probe.7026_PBM3.3224_svmreg2092_rc	CGGACTCTGAACC	0.676644	0.661542	0.66841	0.736096	0.64053	TCGACCGATACTCTAATCTCCCTAGGC	G	G	T	T	C	A	G	A	G	T	C	C	G	G	CGCG
CGCGCTGACCTTTTGATTAGCCTAGGGAGATTAGAGTATCGGTCGA	probe.8648_PBM3.1044_dr2varythree48_rc	TGACCTTTTGATTA	0.676636	0.636123	0.741857	0.697568	0.630995	TCGACCGATACTCTAATCTCCCTAGGC	T	A	A	T	C	A	A	A	A	G	G	T	C	A	GCGCG
CGCGCTGGACTTTGGTGAGCCTAGGGAGATTAGAGTATCGGTCGA	probe.3691_PBM3.3691_svmreg2711_rc	TGGACTTTGGTGA	0.676613	0.720927	0.712532	0.676178	0.596817	TCGACCGATACTCTAATCTCCCTAGGC	T	C	A	C	C	A	A	A	G	T	C	C	A	G	CGCG
CGCGCTGACCTTTTAGCCTGCCTAGGGAGATTAGAGTATCGGTCGA	probe.12519_PBM3.1113_dr2varythree135_rc	TGACCTTTTAGCCT	0.676594	0.637235	0.716305	0.676244		TCGACCGATACTCTAATCTCCCTAGGC	A	G	G	C	T	A	A	A	A	G	G	T	C	A	GCGCG
CGCGCTGACCTTTCCGCCTGCCTAGGGAGATTAGAGTATCGGTCGA	probe.8773_PBM3.1169_dr2varythree209_rc	TGACCTTTCCGCCT	0.676129	0.740864	0.743492	0.683131	0.537026	TCGACCGATACTCTAATCTCCCTAGGC	A	G	G	C	G	G	A	A	A	G	G	T	C	A	GCGCG
CGCGCTGACCTTTTGTAGTGCCTAGGGAGATTAGAGTATCGGTCGA	probe.8685_PBM3.1081_dr2varythree92_rc	TGACCTTTTGTAGT	0.675969	0.630559	0.691561	0.675363	0.706393	TCGACCGATACTCTAATCTCCCTAGGC	A	C	T	A	C	A	A	A	A	G	G	T	C	A	GCGCG
CGCGCTGACCTTTTTATCGCCTAGGGAGATTAGAGTATCGGTCGA	probe.11028_PBM3.3424_svmreg2360_rc	TGACCTTTTTATC	0.675963	0.692847	0.692165	0.649656	0.669182	TCGACCGATACTCTAATCTCCCTAGGC	G	A	T	A	A	A	A	A	G	G	T	C	A	G	CGCG
CGCGCTGACCTTTCCCCTGCCTAGGGAGATTAGAGTATCGGTCGA	probe.11987_PBM3.581_EBvarythree129_rc	TGACCTTTCCCCT	0.675841	0.637673	0.768239	0.673798	0.623653	TCGACCGATACTCTAATCTCCCTAGGC	A	G	G	G	G	A	A	A	G	G	T	C	A	G	CGCG
CGCGCTGACCTCATGATCGCCTAGGGAGATTAGAGTATCGGTCGA	probe.233_PBM3.233_alufreq17_rc	TGACCTCATGATC	0.675674	0.745297	0.635048	0.701366	0.620987	TCGACCGATACTCTAATCTCCCTAGGC	G	A	T	C	A	T	G	A	G	G	T	C	A	G	CGCG
CGCGCTGACCCTTGAGCAGCCTAGGGAGATTAGAGTATCGGTCGA	probe.15192_PBM3.3786_svmreg2828_rc	TGACCCTTGAGCA	0.675593	0.634871	0.650713	0.682268	0.73452	TCGACCGATACTCTAATCTCCCTAGGC	T	G	C	T	C	A	A	G	G	G	T	C	A	G	CGCG
CGCGCTGACCCTTAACCTGCCTAGGGAGATTAGAGTATCGGTCGA	probe.5589_PBM3.1787_Ebnonadj73_rc	TGACCCTTAACCT	0.675254	0.62609	0.719608	0.730894	0.624424	TCGACCGATACTCTAATCTCCCTAGGC	A	G	G	T	T	A	A	G	G	G	T	C	A	G	CGCG
CGCGCTGACCTTTTCTCTGCCTAGGGAGATTAGAGTATCGGTCGA	probe.617_PBM3.617_EBvarythree180_rc	TGACCTTTTCTCT	0.675209	0.722946	0.701592	0.652165	0.624132	TCGACCGATACTCTAATCTCCCTAGGC	A	G	A	G	A	A	A	A	G	G	T	C	A	G	CGCG
CGCGCTGACCTTTTGCTATGCCTAGGGAGATTAGAGTATCGGTCGA	probe.8698_PBM3.1094_dr2varythree109_rc	TGACCTTTTGCTAT	0.674643	0.725395	0.71725	0.647085	0.608844	TCGACCGATACTCTAATCTCCCTAGGC	A	T	A	G	C	A	A	A	A	G	G	T	C	A	GCGCG
CGCGCCGACCTTTTTCCGGCCTAGGGAGATTAGAGTATCGGTCGA	probe.13922_PBM3.2516_svmreg1169_rc	CGACCTTTTTCCG	0.674612	0.695469	0.684554	0.643813		TCGACCGATACTCTAATCTCCCTAGGC	C	G	G	A	A	A	A	A	G	G	T	C	G	G	CGCG
CGCGCTGGACTCTGGCCAGCCTAGGGAGATTAGAGTATCGGTCGA	probe.7016_PBM3.3214_svmreg2078_rc	TGGACTCTGGCCA	0.67433	0.679332	0.656308	0.699012	0.662669	TCGACCGATACTCTAATCTCCCTAGGC	T	G	G	C	C	A	G	A	G	T	C	C	A	G	CGCG
CGCGCTGCCCTTTTGACCGCCTAGGGAGATTAGAGTATCGGTCGA	probe.7723_PBM3.119_H4.119_rc	TGCCCTTTTGACC	0.674054	0.654654	0.63978	0.663241	0.73854	TCGACCGATACTCTAATCTCCCTAGGC	G	G	T	C	A	A	A	A	G	G	G	C	A	G	CGCG
CGCGCTGACCCGCTGACCTGCCTAGGGAGATTAGAGTATCGGTCGA	probe.12710_PBM3.1304_dr2varythree389_rc	TGACCCGCTGACCT	0.673838	0.655037	0.690503	0.67934	0.670471	TCGACCGATACTCTAATCTCCCTAGGC	A	G	G	T	C	A	G	C	G	G	G	T	C	A	GCGCG
CGCGCTGACCTTTACGCTGCCTAGGGAGATTAGAGTATCGGTCGA	probe.11998_PBM3.592_EBvarythree147_rc	TGACCTTTACGCT	0.673683	0.641423	0.774528	0.707677	0.571104	TCGACCGATACTCTAATCTCCCTAGGC	A	G	C	G	T	A	A	A	G	G	T	C	A	G	CGCG
CGCGCTGGACTATGACCTGCCTAGGGAGATTAGAGTATCGGTCGA	probe.13288_PBM3.1882_svmreg187_rc	TGGACTATGACCT	0.67347	0.678306	0.636814	0.816152	0.562606	TCGACCGATACTCTAATCTCCCTAGGC	A	G	G	T	C	A	T	A	G	T	C	C	A	G	CGCG
CGCGCTGACCTTGTGACCGCCTAGGGAGATTAGAGTATCGGTCGA	probe.4123_PBM3.321_aluscore9_rc	TGACCTTGTGACC	0.673056	0.641825	0.764022	0.625714	0.660663	TCGACCGATACTCTAATCTCCCTAGGC	G	G	T	C	A	C	A	A	G	G	T	C	A	G	CGCG
CGCGCTGGACTCTAACCCGCCTAGGGAGATTAGAGTATCGGTCGA	probe.190_PBM3.190_H4.190_rc	TGGACTCTAACCC	0.672985	0.64687	0.671386	0.685379	0.688303	TCGACCGATACTCTAATCTCCCTAGGC	G	G	G	T	T	A	G	A	G	T	C	C	A	G	CGCG
CGCGCAGACCTTTGTACCGCCTAGGGAGATTAGAGTATCGGTCGA	probe.2017_PBM3.2017_svmreg436_rc	AGACCTTTGTACC	0.672972	0.630617		0.746668	0.641633	TCGACCGATACTCTAATCTCCCTAGGC	G	G	T	A	C	A	A	A	G	G	T	C	T	G	CGCG
CGCGCTGACCTTTGTAGGGCCTAGGGAGATTAGAGTATCGGTCGA	probe.13715_PBM3.2309_svmreg873_rc	TGACCTTTGTAGG	0.67288	0.665129	0.742274	0.648419	0.635697	TCGACCGATACTCTAATCTCCCTAGGC	C	C	T	A	C	A	A	A	G	G	T	C	A	G	CGCG
CGCGCTGACCTTTAACTTGCCTAGGGAGATTAGAGTATCGGTCGA	probe.9370_PBM3.1766_Ebnonadj31_rc	TGACCTTTAACTT	0.672786	0.609401	0.633981	0.717937	0.729826	TCGACCGATACTCTAATCTCCCTAGGC	A	A	G	T	T	A	A	A	G	G	T	C	A	G	CGCG
CGCGCTGACCTTTCTGCTGCCTAGGGAGATTAGAGTATCGGTCGA	probe.4402_PBM3.600_EBvarythree157_rc	TGACCTTTCTGCT	0.672576	0.699339	0.693107	0.625281		TCGACCGATACTCTAATCTCCCTAGGC	A	G	C	A	G	A	A	A	G	G	T	C	A	G	CGCG
CGCGCTGACCCTGTGATCGCCTAGGGAGATTAGAGTATCGGTCGA	probe.348_PBM3.348_aluscore46_rc	TGACCCTGTGATC	0.672556	0.774607	0.653219	0.702582	0.559818	TCGACCGATACTCTAATCTCCCTAGGC	G	A	T	C	A	C	A	G	G	G	T	C	A	G	CGCG
CGCGCTGGACCTTGCCCAGCCTAGGGAGATTAGAGTATCGGTCGA	probe.2531_PBM3.2531_svmreg1189_rc	TGGACCTTGCCCA	0.672521	0.671125	0.637417	0.76912	0.612422	TCGACCGATACTCTAATCTCCCTAGGC	T	G	G	G	C	A	A	G	G	T	C	C	A	G	CGCG
CGCGCTGACCCTTTAACCGCCTAGGGAGATTAGAGTATCGGTCGA	probe.6291_PBM3.2489_svmreg1135_rc	TGACCCTTTAACC	0.672341	0.692204	0.698472	0.686247	0.61244	TCGACCGATACTCTAATCTCCCTAGGC	G	G	T	T	A	A	A	G	G	G	T	C	A	G	CGCG
CGCGCTGACCTCGAACCTGCCTAGGGAGATTAGAGTATCGGTCGA	probe.12105_PBM3.699_EBvarythree293_rc	TGACCTCGAACCT	0.672177	0.679734	0.69571	0.648398	0.664864	TCGACCGATACTCTAATCTCCCTAGGC	A	G	G	T	T	C	G	A	G	G	T	C	A	G	CGCG
CGCGCTGACCTTGGGAGGGCCTAGGGAGATTAGAGTATCGGTCGA	probe.13910_PBM3.2504_svmreg1154_rc	TGACCTTGGGAGG	0.672141	0.661099	0.674812	0.66468	0.687973	TCGACCGATACTCTAATCTCCCTAGGC	C	C	T	C	C	C	A	A	G	G	T	C	A	G	CGCG
CGCGCTGACCTCTCACCTGCCTAGGGAGATTAGAGTATCGGTCGA	probe.8287_PBM3.683_EBvarythree269_rc	TGACCTCTCACCT	0.671861	0.700338	0.671462	0.701664	0.613979	TCGACCGATACTCTAATCTCCCTAGGC	A	G	G	T	G	A	G	A	G	G	T	C	A	G	CGCG
CGCGCTGACCTTCGGACGGCCTAGGGAGATTAGAGTATCGGTCGA	probe.5803_PBM3.2001_svmreg414_rc	TGACCTTCGGACG	0.671794	0.763614	0.610784	0.709665	0.603115	TCGACCGATACTCTAATCTCCCTAGGC	C	G	T	C	C	G	A	A	G	G	T	C	A	G	CGCG
CGCGCAGACCTTTGCCCCGCCTAGGGAGATTAGAGTATCGGTCGA	probe.6061_PBM3.2259_svmreg801_rc	AGACCTTTGCCCC	0.671725	0.668687	0.691864	0.781491	0.544859	TCGACCGATACTCTAATCTCCCTAGGC	G	G	G	G	C	A	A	A	G	G	T	C	T	G	CGCG
CGCGCTGACCTCACACCTGCCTAGGGAGATTAGAGTATCGGTCGA	probe.8284_PBM3.680_EBvarythree265_rc	TGACCTCACACCT	0.671718	0.66617	0.66096	0.720041	0.639704	TCGACCGATACTCTAATCTCCCTAGGC	A	G	G	T	G	T	G	A	G	G	T	C	A	G	CGCG
CGCGCCGACCTTCGCACTGCCTAGGGAGATTAGAGTATCGGTCGA	probe.10539_PBM3.2935_svmreg1728_rc	CGACCTTCGCACT	0.671648	0.707475	0.718298	0.645115	0.615705	TCGACCGATACTCTAATCTCCCTAGGC	A	G	T	G	C	G	A	A	G	G	T	C	G	G	CGCG
CGCGCTGACCTTCGAACAGCCTAGGGAGATTAGAGTATCGGTCGA	probe.1926_PBM3.1926_svmreg279_rc	TGACCTTCGAACA	0.671572	0.667882	0.650533	0.714737	0.653134	TCGACCGATACTCTAATCTCCCTAGGC	T	G	T	T	C	G	A	A	G	G	T	C	A	G	CGCG
CGCGCTGCCCTTTGAACAGCCTAGGGAGATTAGAGTATCGGTCGA	probe.6010_PBM3.2208_svmreg735_rc	TGCCCTTTGAACA	0.670956	0.608634	0.711174	0.756529	0.607489	TCGACCGATACTCTAATCTCCCTAGGC	T	G	T	T	C	A	A	A	G	G	G	C	A	G	CGCG
CGCGCTGACCTTTCGGCTGCCTAGGGAGATTAGAGTATCGGTCGA	probe.8198_PBM3.594_EBvarythree149_rc	TGACCTTTCGGCT	0.670661	0.679349	0.683584	0.717639	0.602072	TCGACCGATACTCTAATCTCCCTAGGC	A	G	C	C	G	A	A	A	G	G	T	C	A	G	CGCG
CGCGCTGACCTTTTATCCTGCCTAGGGAGATTAGAGTATCGGTCGA	probe.1119_PBM3.1119_dr2varythree143_rc	TGACCTTTTATCCT	0.670598	0.673805	0.686551	0.651439		TCGACCGATACTCTAATCTCCCTAGGC	A	G	G	A	T	A	A	A	A	G	G	T	C	A	GCGCG
CGCGCTGACCTTTTGGGATGCCTAGGGAGATTAGAGTATCGGTCGA	probe.8693_PBM3.1089_dr2varythree102_rc	TGACCTTTTGGGAT	0.670545	0.699337	0.726201	0.64902	0.607621	TCGACCGATACTCTAATCTCCCTAGGC	A	T	C	C	C	A	A	A	A	G	G	T	C	A	GCGCG
CGCGCTGGACTTTGAAAGGCCTAGGGAGATTAGAGTATCGGTCGA	probe.2141_PBM3.2141_svmreg627_rc	TGGACTTTGAAAG	0.670335	0.665624	0.662412	0.682969		TCGACCGATACTCTAATCTCCCTAGGC	C	T	T	T	C	A	A	A	G	T	C	C	A	G	CGCG
CGCGCTGACCCTCTGACCTGCCTAGGGAGATTAGAGTATCGGTCGA	probe.1310_PBM3.1310_dr2varythree397_rc	TGACCCTCTGACCT	0.670016	0.700727	0.663513	0.741266	0.574557	TCGACCGATACTCTAATCTCCCTAGGC	A	G	G	T	C	A	G	A	G	G	G	T	C	A	GCGCG
CGCGCTGACCTCCTGACCTGCCTAGGGAGATTAGAGTATCGGTCGA	probe.1289_PBM3.1289_dr2varythree369_rc	TGACCTCCTGACCT	0.669984		0.632068	0.707047	0.670836	TCGACCGATACTCTAATCTCCCTAGGC	A	G	G	T	C	A	G	G	A	G	G	T	C	A	GCGCG
CGCGCCGGACTCTGAACTGCCTAGGGAGATTAGAGTATCGGTCGA	probe.9981_PBM3.2377_svmreg976_rc	CGGACTCTGAACT	0.669945	0.70865	0.717735	0.669642	0.583755	TCGACCGATACTCTAATCTCCCTAGGC	A	G	T	T	C	A	G	A	G	T	C	C	G	G	CGCG
CGCGCTGACCCTGGACCAGCCTAGGGAGATTAGAGTATCGGTCGA	probe.10649_PBM3.3045_svmreg1861_rc	TGACCCTGGACCA	0.669889	0.66484	0.675985	0.649658	0.689073	TCGACCGATACTCTAATCTCCCTAGGC	T	G	G	T	C	C	A	G	G	G	T	C	A	G	CGCG
CGCGCTGCCCTTTGATCAGCCTAGGGAGATTAGAGTATCGGTCGA	probe.3024_PBM3.3024_svmreg1833_rc	TGCCCTTTGATCA	0.66968	0.650161	0.661624	0.697255		TCGACCGATACTCTAATCTCCCTAGGC	T	G	A	T	C	A	A	A	G	G	G	C	A	G	CGCG
CGCGCTGGACCTTGAACAGCCTAGGGAGATTAGAGTATCGGTCGA	probe.13432_PBM3.2026_svmreg452_rc	TGGACCTTGAACA	0.669475	0.610248	0.714156	0.756474	0.597021	TCGACCGATACTCTAATCTCCCTAGGC	T	G	T	T	C	A	A	G	G	T	C	C	A	G	CGCG
CGCGCTGACCTTCACACCTGCCTAGGGAGATTAGAGTATCGGTCGA	probe.5013_PBM3.1211_dr2varythree265_rc	TGACCTTCACACCT	0.669437	0.700806	0.70706	0.688924	0.58096	TCGACCGATACTCTAATCTCCCTAGGC	A	G	G	T	G	T	G	A	A	G	G	T	C	A	GCGCG
CGCGCTGACCTTTGAGAAGCCTAGGGAGATTAGAGTATCGGTCGA	probe.4322_PBM3.520_EBvarythree42_rc	TGACCTTTGAGAA	0.669249	0.632413	0.679115	0.683879	0.681587	TCGACCGATACTCTAATCTCCCTAGGC	T	T	C	T	C	A	A	A	G	G	T	C	A	G	CGCG
CGCGCTGGACTCTGTCCAGCCTAGGGAGATTAGAGTATCGGTCGA	probe.3034_PBM3.3034_svmreg1847_rc	TGGACTCTGTCCA	0.669191	0.708389	0.656469	0.651576	0.660333	TCGACCGATACTCTAATCTCCCTAGGC	T	G	G	A	C	A	G	A	G	T	C	C	A	G	CGCG
CGCGCCCACCTTTGACCAGCCTAGGGAGATTAGAGTATCGGTCGA	probe.10418_PBM3.2814_svmreg1562_rc	CCACCTTTGACCA	0.66893	0.620004	0.6036	0.609677	0.842439	TCGACCGATACTCTAATCTCCCTAGGC	T	G	G	T	C	A	A	A	G	G	T	G	G	G	CGCG
CGCGCTTGACCTTGACCGGCCTAGGGAGATTAGAGTATCGGTCGA	probe.3208_PBM3.3208_svmreg2072_rc	TTGACCTTGACCG	0.668912	0.662767	0.720362	0.594551	0.697967	TCGACCGATACTCTAATCTCCCTAGGC	C	G	G	T	C	A	A	G	G	T	C	A	A	G	CGCG
CGCGCTGACCTTTTCTCCTGCCTAGGGAGATTAGAGTATCGGTCGA	probe.1118_PBM3.1118_dr2varythree141_rc	TGACCTTTTCTCCT	0.668428	0.687564	0.705416	0.658507	0.622223	TCGACCGATACTCTAATCTCCCTAGGC	A	G	G	A	G	A	A	A	A	G	G	T	C	A	GCGCG
CGCGCTGACCTCATGACCGCCTAGGGAGATTAGAGTATCGGTCGA	probe.375_PBM3.375_aluscore79_rc	TGACCTCATGACC	0.668051	0.682048	0.698369	0.68997	0.601819	TCGACCGATACTCTAATCTCCCTAGGC	G	G	T	C	A	T	G	A	G	G	T	C	A	G	CGCG
CGCGCTGGACTTTAGCCAGCCTAGGGAGATTAGAGTATCGGTCGA	probe.3674_PBM3.3674_svmreg2693_rc	TGGACTTTAGCCA	0.667517	0.66716	0.660347	0.746692	0.595866	TCGACCGATACTCTAATCTCCCTAGGC	T	G	G	C	T	A	A	A	G	T	C	C	A	G	CGCG
CGCGCTGACCTCGGGACCTGCCTAGGGAGATTAGAGTATCGGTCGA	probe.12674_PBM3.1268_dr2varythree341_rc	TGACCTCGGGACCT	0.667403	0.670352	0.664791	0.627956	0.706514	TCGACCGATACTCTAATCTCCCTAGGC	A	G	G	T	C	C	C	G	A	G	G	T	C	A	GCGCG
CGCGCTAACCTTTGTACCGCCTAGGGAGATTAGAGTATCGGTCGA	probe.13706_PBM3.2300_svmreg861_rc	TAACCTTTGTACC	0.66738	0.628229	0.63	0.848536	0.562754	TCGACCGATACTCTAATCTCCCTAGGC	G	G	T	A	C	A	A	A	G	G	T	T	A	G	CGCG
CGCGCTGGACTTTAGACGGCCTAGGGAGATTAGAGTATCGGTCGA	probe.6039_PBM3.2237_svmreg771_rc	TGGACTTTAGACG	0.667376	0.684835	0.606008	0.824539	0.554125	TCGACCGATACTCTAATCTCCCTAGGC	C	G	T	C	T	A	A	A	G	T	C	C	A	G	CGCG
CGCGCTGACCTTTTAGCTGCCTAGGGAGATTAGAGTATCGGTCGA	probe.8203_PBM3.599_EBvarythree156_rc	TGACCTTTTAGCT	0.667239	0.613651	0.669118	0.71398	0.672208	TCGACCGATACTCTAATCTCCCTAGGC	A	G	C	T	A	A	A	A	G	G	T	C	A	G	CGCG
CGCGCTGACCTTTATCCAGCCTAGGGAGATTAGAGTATCGGTCGA	probe.11403_PBM3.3799_svmreg2841_rc	TGACCTTTATCCA	0.667198		0.65532	0.712622	0.633653	TCGACCGATACTCTAATCTCCCTAGGC	T	G	G	A	T	A	A	A	G	G	T	C	A	G	CGCG
CGCGCTGACCGGGGACCTGCCTAGGGAGATTAGAGTATCGGTCGA	probe.12142_PBM3.736_EBvarythree342_rc	TGACCGGGGACCT	0.667177	0.693241	0.642701	0.54679	0.785976	TCGACCGATACTCTAATCTCCCTAGGC	A	G	G	T	C	C	C	C	G	G	T	C	A	G	CGCG
CGCGCTGGACTTTGCCGAGCCTAGGGAGATTAGAGTATCGGTCGA	probe.2887_PBM3.2887_svmreg1659_rc	TGGACTTTGCCGA	0.667037	0.693815	0.656077	0.741833	0.576425	TCGACCGATACTCTAATCTCCCTAGGC	T	C	G	G	C	A	A	A	G	T	C	C	A	G	CGCG
CGCGCTGCACTTTGTACCGCCTAGGGAGATTAGAGTATCGGTCGA	probe.13793_PBM3.2387_svmreg986_rc	TGCACTTTGTACC	0.667011	0.658706	0.659743	0.735106	0.61449	TCGACCGATACTCTAATCTCCCTAGGC	G	G	T	A	C	A	A	A	G	T	G	C	A	G	CGCG
CGCGCTGACCTTTGAGGCGCCTAGGGAGATTAGAGTATCGGTCGA	probe.4289_PBM3.487_EBvarythree6_rc	TGACCTTTGAGGC	0.667003	0.66577	0.67355	0.737976	0.590715	TCGACCGATACTCTAATCTCCCTAGGC	G	C	C	T	C	A	A	A	G	G	T	C	A	G	CGCG
CGCGCTGACCTCGAGATCGCCTAGGGAGATTAGAGTATCGGTCGA	probe.4155_PBM3.353_aluscore51_rc	TGACCTCGAGATC	0.666955	0.652974	0.640913	0.659227	0.714705	TCGACCGATACTCTAATCTCCCTAGGC	G	A	T	C	T	C	G	A	G	G	T	C	A	G	CGCG
CGCGCCGACCTCTGAACTGCCTAGGGAGATTAGAGTATCGGTCGA	probe.10034_PBM3.2430_svmreg1057_rc	CGACCTCTGAACT	0.666522		0.70441	0.724497	0.570661	TCGACCGATACTCTAATCTCCCTAGGC	A	G	T	T	C	A	G	A	G	G	T	C	G	G	CGCG
CGCGCTGACCTCTGACGGGCCTAGGGAGATTAGAGTATCGGTCGA	probe.14626_PBM3.3220_svmreg2087_rc	TGACCTCTGACGG	0.666429	0.711076		0.707467	0.580745	TCGACCGATACTCTAATCTCCCTAGGC	C	C	G	T	C	A	G	A	G	G	T	C	A	G	CGCG
CGCGCTGACCTCGTGACCTGCCTAGGGAGATTAGAGTATCGGTCGA	probe.1292_PBM3.1292_dr2varythree373_rc	TGACCTCGTGACCT	0.666189	0.677291		0.632468	0.688808	TCGACCGATACTCTAATCTCCCTAGGC	A	G	G	T	C	A	C	G	A	G	G	T	C	A	GCGCG
CGCGCTGGACTTTCCACAGCCTAGGGAGATTAGAGTATCGGTCGA	probe.14663_PBM3.3257_svmreg2135_rc	TGGACTTTCCACA	0.666021	0.663128	0.658721	0.678182	0.664052	TCGACCGATACTCTAATCTCCCTAGGC	T	G	T	G	G	A	A	A	G	T	C	C	A	G	CGCG
CGCGCTGACCTCTGAGCGGCCTAGGGAGATTAGAGTATCGGTCGA	probe.2959_PBM3.2959_svmreg1758_rc	TGACCTCTGAGCG	0.665849	0.696027	0.718162	0.691454	0.557755	TCGACCGATACTCTAATCTCCCTAGGC	C	G	C	T	C	A	G	A	G	G	T	C	A	G	CGCG
CGCGCTGGACCTTGTACAGCCTAGGGAGATTAGAGTATCGGTCGA	probe.14099_PBM3.2693_svmreg1411_rc	TGGACCTTGTACA	0.665831	0.701837	0.623089	0.686492	0.651907	TCGACCGATACTCTAATCTCCCTAGGC	T	G	T	A	C	A	A	G	G	T	C	C	A	G	CGCG
CGCGCTGACCTTTATGCCTGCCTAGGGAGATTAGAGTATCGGTCGA	probe.12586_PBM3.1180_dr2varythree223_rc	TGACCTTTATGCCT	0.665786	0.645781	0.66902	0.74687	0.601474	TCGACCGATACTCTAATCTCCCTAGGC	A	G	G	C	A	T	A	A	A	G	G	T	C	A	GCGCG
CGCGCCACCCTTTGACCTGCCTAGGGAGATTAGAGTATCGGTCGA	probe.958_PBM3.958_EBvarythree649_rc	CACCCTTTGACCT	0.665721	0.647149	0.685265	0.667899	0.662573	TCGACCGATACTCTAATCTCCCTAGGC	A	G	G	T	C	A	A	A	G	G	G	T	G	G	CGCG
CGCGCTGACCTTTTGAGTAGCCTAGGGAGATTAGAGTATCGGTCGA	probe.1042_PBM3.1042_dr2varythree46_rc	TGACCTTTTGAGTA	0.665509	0.70826	0.666069	0.639221	0.648485	TCGACCGATACTCTAATCTCCCTAGGC	T	A	C	T	C	A	A	A	A	G	G	T	C	A	GCGCG
CGCGCCGACCTGCGACCGGCCTAGGGAGATTAGAGTATCGGTCGA	probe.14575_PBM3.3169_svmreg2020_rc	CGACCTGCGACCG	0.665463	0.643283	0.876585	0.518586	0.623397	TCGACCGATACTCTAATCTCCCTAGGC	C	G	G	T	C	G	C	A	G	G	T	C	G	G	CGCG
CGCGCTGACCTCTGGTGAGCCTAGGGAGATTAGAGTATCGGTCGA	probe.11725_PBM3.319_aluscore7_rc	TGACCTCTGGTGA	0.665215	0.668733	0.611327	0.640229	0.74057	TCGACCGATACTCTAATCTCCCTAGGC	T	C	A	C	C	A	G	A	G	G	T	C	A	G	CGCG
CGCGCTGGACTTTCAACAGCCTAGGGAGATTAGAGTATCGGTCGA	probe.9791_PBM3.2187_svmreg702_rc	TGGACTTTCAACA	0.66516	0.637781	0.668712	0.699919	0.654228	TCGACCGATACTCTAATCTCCCTAGGC	T	G	T	T	G	A	A	A	G	T	C	C	A	G	CGCG
CGCGCTGGACTCTGCCCAGCCTAGGGAGATTAGAGTATCGGTCGA	probe.2652_PBM3.2652_svmreg1356_rc	TGGACTCTGCCCA	0.665083	0.688293	0.60002	0.746076	0.625945	TCGACCGATACTCTAATCTCCCTAGGC	T	G	G	G	C	A	G	A	G	T	C	C	A	G	CGCG
CGCGCTGGACTCTGACTGGCCTAGGGAGATTAGAGTATCGGTCGA	probe.10228_PBM3.2624_svmreg1318_rc	TGGACTCTGACTG	0.664773	0.645813	0.625503	0.705526	0.682249	TCGACCGATACTCTAATCTCCCTAGGC	C	A	G	T	C	A	G	A	G	T	C	C	A	G	CGCG
CGCGCTGACCTTTTATACTGCCTAGGGAGATTAGAGTATCGGTCGA	probe.12549_PBM3.1143_dr2varythree175_rc	TGACCTTTTATACT	0.664699	0.619887	0.710285	0.664713	0.663909	TCGACCGATACTCTAATCTCCCTAGGC	A	G	T	A	T	A	A	A	A	G	G	T	C	A	GCGCG
CGCGCTGACCTTGTCACCTGCCTAGGGAGATTAGAGTATCGGTCGA	probe.5017_PBM3.1215_dr2varythree270_rc	TGACCTTGTCACCT	0.66467	0.733896	0.696209	0.607749	0.620826	TCGACCGATACTCTAATCTCCCTAGGC	A	G	G	T	G	A	C	A	A	G	G	T	C	A	GCGCG
CGCGCACACCTTTGACCTGCCTAGGGAGATTAGAGTATCGGTCGA	probe.4778_PBM3.976_EBvarythree675_rc	ACACCTTTGACCT	0.664451	0.659995	0.668908			TCGACCGATACTCTAATCTCCCTAGGC	A	G	G	T	C	A	A	A	G	G	T	G	T	G	CGCG
CGCGCTGACCTTTTGGCTTGCCTAGGGAGATTAGAGTATCGGTCGA	probe.8702_PBM3.1098_dr2varythree114_rc	TGACCTTTTGGCTT	0.663931	0.727161	0.677821	0.646263	0.604478	TCGACCGATACTCTAATCTCCCTAGGC	A	A	G	C	C	A	A	A	A	G	G	T	C	A	GCGCG
CGCGCTGACCGTTTGACCTGCCTAGGGAGATTAGAGTATCGGTCGA	probe.12753_PBM3.1347_dr2varythree446_rc	TGACCGTTTGACCT	0.663753	0.677389	0.664974	0.62943	0.683218	TCGACCGATACTCTAATCTCCCTAGGC	A	G	G	T	C	A	A	A	C	G	G	T	C	A	GCGCG
CGCGCTGACCTTTTAGGCTGCCTAGGGAGATTAGAGTATCGGTCGA	probe.12531_PBM3.1125_dr2varythree151_rc	TGACCTTTTAGGCT	0.663751	0.677227	0.643411	0.696767	0.637598	TCGACCGATACTCTAATCTCCCTAGGC	A	G	C	C	T	A	A	A	A	G	G	T	C	A	GCGCG
CGCGCTGACCTCCCGACCTGCCTAGGGAGATTAGAGTATCGGTCGA	probe.12659_PBM3.1253_dr2varythree321_rc	TGACCTCCCGACCT	0.663217	0.713764	0.676828	0.680203	0.582074	TCGACCGATACTCTAATCTCCCTAGGC	A	G	G	T	C	G	G	G	A	G	G	T	C	A	GCGCG
CGCGCCGACCCTTGACTGGCCTAGGGAGATTAGAGTATCGGTCGA	probe.6672_PBM3.2870_svmreg1637_rc	CGACCCTTGACTG	0.663216	0.64579	0.669223	0.631275	0.706575	TCGACCGATACTCTAATCTCCCTAGGC	C	A	G	T	C	A	A	G	G	G	T	C	G	G	CGCG
CGCGCTGGACTCTGGACAGCCTAGGGAGATTAGAGTATCGGTCGA	probe.9773_PBM3.2169_svmreg679_rc	TGGACTCTGGACA	0.662576	0.665503	0.641934	0.683758	0.659107	TCGACCGATACTCTAATCTCCCTAGGC	T	G	T	C	C	A	G	A	G	T	C	C	A	G	CGCG
CGCGCTGACCTTTTTGGCTGCCTAGGGAGATTAGAGTATCGGTCGA	probe.4928_PBM3.1126_dr2varythree152_rc	TGACCTTTTTGGCT	0.66257	0.718176	0.686371	0.605679	0.640052	TCGACCGATACTCTAATCTCCCTAGGC	A	G	C	C	A	A	A	A	A	G	G	T	C	A	GCGCG
CGCGCTGGACTTTGCATAGCCTAGGGAGATTAGAGTATCGGTCGA	probe.9836_PBM3.2232_svmreg764_rc	TGGACTTTGCATA	0.66238	0.585224	0.688091	0.76788	0.608326	TCGACCGATACTCTAATCTCCCTAGGC	T	A	T	G	C	A	A	A	G	T	C	C	A	G	CGCG
CGCGCTGGACTTCGATCTGCCTAGGGAGATTAGAGTATCGGTCGA	probe.2023_PBM3.2023_svmreg445_rc	TGGACTTCGATCT	0.662275	0.692418	0.6256	0.678678	0.652403	TCGACCGATACTCTAATCTCCCTAGGC	A	G	A	T	C	G	A	A	G	T	C	C	A	G	CGCG
CGCGCTGACCTTCGTACTGCCTAGGGAGATTAGAGTATCGGTCGA	probe.9819_PBM3.2215_svmreg743_rc	TGACCTTCGTACT	0.66221	0.597961	0.627186	0.691629	0.732065	TCGACCGATACTCTAATCTCCCTAGGC	A	G	T	A	C	G	A	A	G	G	T	C	A	G	CGCG
CGCGCTGACCTTTGAAGAGCCTAGGGAGATTAGAGTATCGGTCGA	probe.11923_PBM3.517_EBvarythree39_rc	TGACCTTTGAAGA	0.662197	0.666778	0.652972	0.694807	0.634233	TCGACCGATACTCTAATCTCCCTAGGC	T	C	T	T	C	A	A	A	G	G	T	C	A	G	CGCG
CGCGCTGGACTTTTGCCAGCCTAGGGAGATTAGAGTATCGGTCGA	probe.2605_PBM3.2605_svmreg1291_rc	TGGACTTTTGCCA	0.66216	0.666165	0.642049	0.678267		TCGACCGATACTCTAATCTCCCTAGGC	T	G	G	C	A	A	A	A	G	T	C	C	A	G	CGCG
CGCGCTGACCTTCGCACAGCCTAGGGAGATTAGAGTATCGGTCGA	probe.9945_PBM3.2341_svmreg919_rc	TGACCTTCGCACA	0.662135	0.665548	0.670144	0.650714		TCGACCGATACTCTAATCTCCCTAGGC	T	G	T	G	C	G	A	A	G	G	T	C	A	G	CGCG
CGCGCTGACCCGGTGACCTGCCTAGGGAGATTAGAGTATCGGTCGA	probe.5118_PBM3.1316_dr2varythree405_rc	TGACCCGGTGACCT	0.661789	0.6338	0.680916	0.664137	0.668305	TCGACCGATACTCTAATCTCCCTAGGC	A	G	G	T	C	A	C	C	G	G	G	T	C	A	GCGCG
CGCGCTGACCTTTTGAGAGGCCTAGGGAGATTAGAGTATCGGTCGA	probe.1022_PBM3.1022_dr2varythree26_rc	TGACCTTTTGAGAG	0.661466	0.640724	0.692365	0.733775	0.579	TCGACCGATACTCTAATCTCCCTAGGC	C	T	C	T	C	A	A	A	A	G	G	T	C	A	GCGCG
CGCGCTGACCCCCGACCTGCCTAGGGAGATTAGAGTATCGGTCGA	probe.4522_PBM3.720_EBvarythree321_rc	TGACCCCCGACCT	0.661408	0.740468	0.668284	0.689643	0.547237	TCGACCGATACTCTAATCTCCCTAGGC	A	G	G	T	C	G	G	G	G	G	T	C	A	G	CGCG
CGCGCTGACCTTGGGTCGGCCTAGGGAGATTAGAGTATCGGTCGA	probe.6666_PBM3.2864_svmreg1631_rc	TGACCTTGGGTCG	0.661368	0.694295	0.660141	0.662956	0.628078	TCGACCGATACTCTAATCTCCCTAGGC	C	G	A	C	C	C	A	A	G	G	T	C	A	G	CGCG
CGCGCTGACCCTTGCATCGCCTAGGGAGATTAGAGTATCGGTCGA	probe.11170_PBM3.3566_svmreg2550_rc	TGACCCTTGCATC	0.661185	0.662114	0.700295	0.690147	0.592182	TCGACCGATACTCTAATCTCCCTAGGC	G	A	T	G	C	A	A	G	G	G	T	C	A	G	CGCG
CGCGCTGACCTTTTGACGAGCCTAGGGAGATTAGAGTATCGGTCGA	probe.1033_PBM3.1033_dr2varythree37_rc	TGACCTTTTGACGA	0.660034	0.723778	0.662703	0.636372	0.617283	TCGACCGATACTCTAATCTCCCTAGGC	T	C	G	T	C	A	A	A	A	G	G	T	C	A	GCGCG
CGCGCTGAACATTGACCCGCCTAGGGAGATTAGAGTATCGGTCGA	probe.1954_PBM3.1954_svmreg331_rc	TGAACATTGACCC	0.659464	0.722098	0.669113	0.714947	0.531697	TCGACCGATACTCTAATCTCCCTAGGC	G	G	G	T	C	A	A	T	G	T	T	C	A	G	CGCG
CGCGCTGACCTCAGCTCAGCCTAGGGAGATTAGAGTATCGGTCGA	probe.7973_PBM3.369_aluscore73_rc	TGACCTCAGCTCA	0.6589	0.728641	0.607509	0.677863	0.621587	TCGACCGATACTCTAATCTCCCTAGGC	T	G	A	G	C	T	G	A	G	G	T	C	A	G	CGCG
CGCGCTGACCTTCGGTCCGCCTAGGGAGATTAGAGTATCGGTCGA	probe.3533_PBM3.3533_svmreg2504_rc	TGACCTTCGGTCC	0.658728	0.630013	0.688792	0.664022	0.652085	TCGACCGATACTCTAATCTCCCTAGGC	G	G	A	C	C	G	A	A	G	G	T	C	A	G	CGCG
CGCGCTGGACTTTGTAAAGCCTAGGGAGATTAGAGTATCGGTCGA	probe.14307_PBM3.2901_svmreg1679_rc	TGGACTTTGTAAA	0.658519	0.666126	0.680016	0.687003	0.60093	TCGACCGATACTCTAATCTCCCTAGGC	T	T	T	A	C	A	A	A	G	T	C	C	A	G	CGCG
CGCGCTGACCTTTCGTCTGCCTAGGGAGATTAGAGTATCGGTCGA	probe.618_PBM3.618_EBvarythree181_rc	TGACCTTTCGTCT	0.658397	0.659369	0.715871	0.622322	0.636025	TCGACCGATACTCTAATCTCCCTAGGC	A	G	A	C	G	A	A	A	G	G	T	C	A	G	CGCG
CGCGCTGAGCCTTTGACCTGCCTAGGGAGATTAGAGTATCGGTCGA	probe.9001_PBM3.1397_dr2varythree514_rc	TGAGCCTTTGACCT	0.658203	0.649572	0.67079	0.654248		TCGACCGATACTCTAATCTCCCTAGGC	A	G	G	T	C	A	A	A	G	G	C	T	C	A	GCGCG
CGCGCCGGACATTGAACTGCCTAGGGAGATTAGAGTATCGGTCGA	probe.13541_PBM3.2135_svmreg615_rc	CGGACATTGAACT	0.658191	0.684478	0.663245	0.626849		TCGACCGATACTCTAATCTCCCTAGGC	A	G	T	T	C	A	A	T	G	T	C	C	G	G	CGCG
CGCGCGTCCAAAGCTCAAGCCTAGGGAGATTAGAGTATCGGTCGA	probe.9263_PBM3.1659_randomseq21_rc	GTCCAAAGCTCAA	0.65802	0.645678	0.638344	0.733824	0.614234	TCGACCGATACTCTAATCTCCCTAGGC	T	T	G	A	G	C	T	T	T	G	G	A	C	G	CGCG
CGCGCTGACCTCGTGGTCGCCTAGGGAGATTAGAGTATCGGTCGA	probe.7951_PBM3.347_aluscore44_rc	TGACCTCGTGGTC	0.657897	0.671731	0.644014	0.650851	0.664993	TCGACCGATACTCTAATCTCCCTAGGC	G	A	C	C	A	C	G	A	G	G	T	C	A	G	CGCG
CGCGCTGACCTTGCGACCTGCCTAGGGAGATTAGAGTATCGGTCGA	probe.1218_PBM3.1218_dr2varythree274_rc	TGACCTTGCGACCT	0.657663	0.731649	0.669818	0.651702	0.577484	TCGACCGATACTCTAATCTCCCTAGGC	A	G	G	T	C	G	C	A	A	G	G	T	C	A	GCGCG
CGCGCTGAACTTTGGTCTGCCTAGGGAGATTAGAGTATCGGTCGA	probe.2737_PBM3.2737_svmreg1469_rc	TGAACTTTGGTCT	0.657647	0.630485		0.706361	0.636094	TCGACCGATACTCTAATCTCCCTAGGC	A	G	A	C	C	A	A	A	G	T	T	C	A	G	CGCG
CGCGCTGGACTTTTGATAGCCTAGGGAGATTAGAGTATCGGTCGA	probe.14833_PBM3.3427_svmreg2363_rc	TGGACTTTTGATA	0.657457	0.609644	0.661249	0.680616	0.67832	TCGACCGATACTCTAATCTCCCTAGGC	T	A	T	C	A	A	A	A	G	T	C	C	A	G	CGCG
CGCGCTGACCTTTTGGTATGCCTAGGGAGATTAGAGTATCGGTCGA	probe.8699_PBM3.1095_dr2varythree110_rc	TGACCTTTTGGTAT	0.657449	0.656711	0.691999	0.643603	0.637484	TCGACCGATACTCTAATCTCCCTAGGC	A	T	A	C	C	A	A	A	A	G	G	T	C	A	GCGCG
CGCGCTGACCTTTTGAGGCGCCTAGGGAGATTAGAGTATCGGTCGA	probe.12408_PBM3.1002_dr2varythree6_rc	TGACCTTTTGAGGC	0.657191	0.667472	0.712966	0.596802	0.651524	TCGACCGATACTCTAATCTCCCTAGGC	G	C	C	T	C	A	A	A	A	G	G	T	C	A	GCGCG
CGCGCCGGCCTTTGACCTGCCTAGGGAGATTAGAGTATCGGTCGA	probe.12373_PBM3.967_EBvarythree661_rc	CGGCCTTTGACCT	0.657142	0.674729	0.609346	0.759423	0.585069	TCGACCGATACTCTAATCTCCCTAGGC	A	G	G	T	C	A	A	A	G	G	C	C	G	G	CGCG
CGCGCTGGACTTTGGAGAGCCTAGGGAGATTAGAGTATCGGTCGA	probe.5993_PBM3.2191_svmreg709_rc	TGGACTTTGGAGA	0.657084	0.676531	0.682199	0.691536	0.578072	TCGACCGATACTCTAATCTCCCTAGGC	T	C	T	C	C	A	A	A	G	T	C	C	A	G	CGCG
CGCGCTGACCTTGTTCCTGCCTAGGGAGATTAGAGTATCGGTCGA	probe.672_PBM3.672_EBvarythree254_rc	TGACCTTGTTCCT	0.657013	0.624776	0.7205	0.603295	0.679483	TCGACCGATACTCTAATCTCCCTAGGC	A	G	G	A	A	C	A	A	G	G	T	C	A	G	CGCG
CGCGCTGGACTCTGCCCGGCCTAGGGAGATTAGAGTATCGGTCGA	probe.10056_PBM3.2452_svmreg1085_rc	TGGACTCTGCCCG	0.656772	0.62663	0.691979	0.704636	0.603843	TCGACCGATACTCTAATCTCCCTAGGC	C	G	G	G	C	A	G	A	G	T	C	C	A	G	CGCG
CGCGCAAACCTTTGACCTGCCTAGGGAGATTAGAGTATCGGTCGA	probe.981_PBM3.981_EBvarythree683_rc	AAACCTTTGACCT	0.656668	0.655208	0.681468	0.692505	0.597493	TCGACCGATACTCTAATCTCCCTAGGC	A	G	G	T	C	A	A	A	G	G	T	T	T	G	CGCG
CGCGCTGGACTCTGAAGGGCCTAGGGAGATTAGAGTATCGGTCGA	probe.7484_PBM3.3682_svmreg2701_rc	TGGACTCTGAAGG	0.656619	0.665695	0.652989	0.698733	0.609057	TCGACCGATACTCTAATCTCCCTAGGC	C	C	T	T	C	A	G	A	G	T	C	C	A	G	CGCG
CGCGCTGAACTTTGAACAGCCTAGGGAGATTAGAGTATCGGTCGA	probe.13251_PBM3.1845_svmreg94_rc	TGAACTTTGAACA	0.656371	0.647035	0.661394	0.75948	0.557576	TCGACCGATACTCTAATCTCCCTAGGC	T	G	T	T	C	A	A	A	G	T	T	C	A	G	CGCG
CGCGCTGACCTGGGGACCTGCCTAGGGAGATTAGAGTATCGGTCGA	probe.12675_PBM3.1269_dr2varythree342_rc	TGACCTGGGGACCT	0.656012	0.605087	0.629745	0.59437	0.794848	TCGACCGATACTCTAATCTCCCTAGGC	A	G	G	T	C	C	C	C	A	G	G	T	C	A	GCGCG
CGCGCTGGACTCTGAATGGCCTAGGGAGATTAGAGTATCGGTCGA	probe.6874_PBM3.3072_svmreg1892_rc	TGGACTCTGAATG	0.655736	0.658548	0.654402	0.654258		TCGACCGATACTCTAATCTCCCTAGGC	C	A	T	T	C	A	G	A	G	T	C	C	A	G	CGCG
CGCGCCGCACTTTGAACTGCCTAGGGAGATTAGAGTATCGGTCGA	probe.2606_PBM3.2606_svmreg1292_rc	CGCACTTTGAACT	0.655678	0.572287	0.722513	0.727569	0.600343	TCGACCGATACTCTAATCTCCCTAGGC	A	G	T	T	C	A	A	A	G	T	G	C	G	G	CGCG
CGCGCTGACCTTTGAGTAGCCTAGGGAGATTAGAGTATCGGTCGA	probe.8128_PBM3.524_EBvarythree46_rc	TGACCTTTGAGTA	0.655557	0.687193	0.628065	0.722068	0.584902	TCGACCGATACTCTAATCTCCCTAGGC	T	A	C	T	C	A	A	A	G	G	T	C	A	G	CGCG
CGCGCTGGACTCTGCACGGCCTAGGGAGATTAGAGTATCGGTCGA	probe.6206_PBM3.2404_svmreg1015_rc	TGGACTCTGCACG	0.65553	0.673724	0.600322	0.619305	0.728768	TCGACCGATACTCTAATCTCCCTAGGC	C	G	T	G	C	A	G	A	G	T	C	C	A	G	CGCG
CGCGCTGACCCTTTACCTGCCTAGGGAGATTAGAGTATCGGTCGA	probe.1790_PBM3.1790_Ebnonadj77_rc	TGACCCTTTACCT	0.655258	0.639342		0.663101	0.663332	TCGACCGATACTCTAATCTCCCTAGGC	A	G	G	T	A	A	A	G	G	G	T	C	A	G	CGCG
CGCGCTGGACTTTAAACAGCCTAGGGAGATTAGAGTATCGGTCGA	probe.5886_PBM3.2084_svmreg539_rc	TGGACTTTAAACA	0.65483	0.63795	0.58829	0.756406	0.636673	TCGACCGATACTCTAATCTCCCTAGGC	T	G	T	T	T	A	A	A	G	T	C	C	A	G	CGCG
CGCGCTGGACTCTGGCCGGCCTAGGGAGATTAGAGTATCGGTCGA	probe.3029_PBM3.3029_svmreg1841_rc	TGGACTCTGGCCG	0.654525	0.672811	0.651712	0.674641	0.618937	TCGACCGATACTCTAATCTCCCTAGGC	C	G	G	C	C	A	G	A	G	T	C	C	A	G	CGCG
CGCGCTGGACTTTTAATTGCCTAGGGAGATTAGAGTATCGGTCGA	probe.14556_PBM3.3150_svmreg1995_rc	TGGACTTTTAATT	0.654475	0.634733	0.682737	0.581028	0.719402	TCGACCGATACTCTAATCTCCCTAGGC	A	A	T	T	A	A	A	A	G	T	C	C	A	G	CGCG
CGCGCTGCACTTTGGGAGGCCTAGGGAGATTAGAGTATCGGTCGA	probe.11793_PBM3.387_aluscore93_rc	TGCACTTTGGGAG	0.654464	0.695443	0.668927	0.58595	0.667536	TCGACCGATACTCTAATCTCCCTAGGC	C	T	C	C	C	A	A	A	G	T	G	C	A	G	CGCG
CGCGCTGGAGTTTGACCCGCCTAGGGAGATTAGAGTATCGGTCGA	probe.10009_PBM3.2405_svmreg1017_rc	TGGAGTTTGACCC	0.654313		0.621373	0.704843	0.636725	TCGACCGATACTCTAATCTCCCTAGGC	G	G	G	T	C	A	A	A	C	T	C	C	A	G	CGCG
CGCGCTGACCTCACGACCTGCCTAGGGAGATTAGAGTATCGGTCGA	probe.5061_PBM3.1259_dr2varythree329_rc	TGACCTCACGACCT	0.654289	0.674458	0.671078	0.635133	0.636489	TCGACCGATACTCTAATCTCCCTAGGC	A	G	G	T	C	G	T	G	A	G	G	T	C	A	GCGCG
CGCGCTGGACTTTTACCTGCCTAGGGAGATTAGAGTATCGGTCGA	probe.9485_PBM3.1881_svmreg181_rc	TGGACTTTTACCT	0.654181	0.634065	0.652358	0.676119		TCGACCGATACTCTAATCTCCCTAGGC	A	G	G	T	A	A	A	A	G	T	C	C	A	G	CGCG
CGCGCGGGACTTTGCACTGCCTAGGGAGATTAGAGTATCGGTCGA	probe.5887_PBM3.2085_svmreg540_rc	GGGACTTTGCACT	0.654089	0.615039	0.595273	0.751955		TCGACCGATACTCTAATCTCCCTAGGC	A	G	T	G	C	A	A	A	G	T	C	C	C	G	CGCG
CGCGCTGACCTTTCCTCCTGCCTAGGGAGATTAGAGTATCGGTCGA	probe.1193_PBM3.1193_dr2varythree241_rc	TGACCTTTCCTCCT	0.653644	0.7651	0.653135	0.634012	0.56233	TCGACCGATACTCTAATCTCCCTAGGC	A	G	G	A	G	G	A	A	A	G	G	T	C	A	GCGCG
CGCGCTGACCTGTGGACCTGCCTAGGGAGATTAGAGTATCGGTCGA	probe.5077_PBM3.1275_dr2varythree350_rc	TGACCTGTGGACCT	0.653637	0.691372	0.679686	0.606655	0.636836	TCGACCGATACTCTAATCTCCCTAGGC	A	G	G	T	C	C	A	C	A	G	G	T	C	A	GCGCG
CGCGCTGGACTTTTCACCGCCTAGGGAGATTAGAGTATCGGTCGA	probe.2047_PBM3.2047_svmreg487_rc	TGGACTTTTCACC	0.653624	0.630436		0.676813		TCGACCGATACTCTAATCTCCCTAGGC	G	G	T	G	A	A	A	A	G	T	C	C	A	G	CGCG
CGCGCTGGACTTTGTTTGGCCTAGGGAGATTAGAGTATCGGTCGA	probe.7217_PBM3.3415_svmreg2349_rc	TGGACTTTGTTTG	0.653622	0.732189	0.630269	0.634202	0.617828	TCGACCGATACTCTAATCTCCCTAGGC	C	A	A	A	C	A	A	A	G	T	C	C	A	G	CGCG
CGCGCTGACCTTCAAACCTGCCTAGGGAGATTAGAGTATCGGTCGA	probe.8839_PBM3.1235_dr2varythree297_rc	TGACCTTCAAACCT	0.65351	0.646451	0.69486	0.641935	0.630794	TCGACCGATACTCTAATCTCCCTAGGC	A	G	G	T	T	T	G	A	A	G	G	T	C	A	GCGCG
CGCGCTGACCTTTTGGCTGCCTAGGGAGATTAGAGTATCGGTCGA	probe.8200_PBM3.596_EBvarythree152_rc	TGACCTTTTGGCT	0.653452	0.658361	0.664543		0.637453	TCGACCGATACTCTAATCTCCCTAGGC	A	G	C	C	A	A	A	A	G	G	T	C	A	G	CGCG
CGCGCTGACCGTTGACCTGCCTAGGGAGATTAGAGTATCGGTCGA	probe.4566_PBM3.764_EBvarythree382_rc	TGACCGTTGACCT	0.653225	0.62302	0.685071	0.677556	0.627254	TCGACCGATACTCTAATCTCCCTAGGC	A	G	G	T	C	A	A	C	G	G	T	C	A	G	CGCG
CGCGCTGACCCTAGACCGGCCTAGGGAGATTAGAGTATCGGTCGA	probe.13923_PBM3.2517_svmreg1171_rc	TGACCCTAGACCG	0.652999	0.599879	0.618477	0.734343	0.659295	TCGACCGATACTCTAATCTCCCTAGGC	C	G	G	T	C	T	A	G	G	G	T	C	A	G	CGCG
CGCGCTGACCTCGCACCTGCCTAGGGAGATTAGAGTATCGGTCGA	probe.8281_PBM3.677_EBvarythree261_rc	TGACCTCGCACCT	0.652813	0.682799	0.685292	0.700405	0.542755	TCGACCGATACTCTAATCTCCCTAGGC	A	G	G	T	G	C	G	A	G	G	T	C	A	G	CGCG
CGCGCTGACCCTGGAACCGCCTAGGGAGATTAGAGTATCGGTCGA	probe.10227_PBM3.2623_svmreg1316_rc	TGACCCTGGAACC	0.652808	0.662441	0.63732	0.609545	0.701927	TCGACCGATACTCTAATCTCCCTAGGC	G	G	T	T	C	C	A	G	G	G	T	C	A	G	CGCG
CGCGCTGCACTTTGCACCGCCTAGGGAGATTAGAGTATCGGTCGA	probe.6209_PBM3.2407_svmreg1019_rc	TGCACTTTGCACC	0.652459	0.628212	0.593504	0.689425	0.698695	TCGACCGATACTCTAATCTCCCTAGGC	G	G	T	G	C	A	A	A	G	T	G	C	A	G	CGCG
CGCGCTGACCTGTGTACAGCCTAGGGAGATTAGAGTATCGGTCGA	probe.2571_PBM3.2571_svmreg1240_rc	TGACCTGTGTACA	0.652229	0.805824	0.623725	0.545398	0.633968	TCGACCGATACTCTAATCTCCCTAGGC	T	G	T	A	C	A	C	A	G	G	T	C	A	G	CGCG
CGCGCTGACCTATGACCTGCCTAGGGAGATTAGAGTATCGGTCGA	probe.4497_PBM3.695_EBvarythree287_rc	TGACCTATGACCT	0.65211	0.612979	0.646629	0.761416	0.587416	TCGACCGATACTCTAATCTCCCTAGGC	A	G	G	T	C	A	T	A	G	G	T	C	A	G	CGCG
CGCGCTGACCCTTGGCCAGCCTAGGGAGATTAGAGTATCGGTCGA	probe.2940_PBM3.2940_svmreg1736_rc	TGACCCTTGGCCA	0.652063	0.649989	0.593156	0.713043		TCGACCGATACTCTAATCTCCCTAGGC	T	G	G	C	C	A	A	G	G	G	T	C	A	G	CGCG
CGCGCTGACCCTTTACCAGCCTAGGGAGATTAGAGTATCGGTCGA	probe.11389_PBM3.3785_svmreg2827_rc	TGACCCTTTACCA	0.651777	0.589314	0.652474	0.651492	0.713828	TCGACCGATACTCTAATCTCCCTAGGC	T	G	G	T	A	A	A	G	G	G	T	C	A	G	CGCG
CGCGCTGACCTTTTCCCCTGCCTAGGGAGATTAGAGTATCGGTCGA	probe.12515_PBM3.1109_dr2varythree129_rc	TGACCTTTTCCCCT	0.65155	0.64824	0.722197	0.685384	0.55038	TCGACCGATACTCTAATCTCCCTAGGC	A	G	G	G	G	A	A	A	A	G	G	T	C	A	GCGCG
CGCGCTGGACTTTTAACCGCCTAGGGAGATTAGAGTATCGGTCGA	probe.13269_PBM3.1863_svmreg138_rc	TGGACTTTTAACC	0.651463	0.623597	0.650528	0.671241	0.660487	TCGACCGATACTCTAATCTCCCTAGGC	G	G	T	T	A	A	A	A	G	T	C	C	A	G	CGCG
CGCGCGACCTCTCGACCTGCCTAGGGAGATTAGAGTATCGGTCGA	probe.3838_PBM3.36_H4.36_rc	GACCTCTCGACCT	0.651352	0.705814	0.65883	0.668057	0.572709	TCGACCGATACTCTAATCTCCCTAGGC	A	G	G	T	C	G	A	G	A	G	G	T	C	G	CGCG
CGCGCGCACCTTTGACCTGCCTAGGGAGATTAGAGTATCGGTCGA	probe.8579_PBM3.975_EBvarythree674_rc	GCACCTTTGACCT	0.651286	0.667252		0.680463	0.606143	TCGACCGATACTCTAATCTCCCTAGGC	A	G	G	T	C	A	A	A	G	G	T	G	C	G	CGCG
CGCGCCGACCTTTGACAAGCCTAGGGAGATTAGAGTATCGGTCGA	probe.6165_PBM3.2363_svmreg953_rc	CGACCTTTGACAA	0.651229	0.603691	0.695002	0.654993		TCGACCGATACTCTAATCTCCCTAGGC	T	T	G	T	C	A	A	A	G	G	T	C	G	G	CGCG
CGCGCTGACCTTCGTCCTGCCTAGGGAGATTAGAGTATCGGTCGA	probe.4467_PBM3.665_EBvarythree245_rc	TGACCTTCGTCCT	0.650788	0.608288	0.694722	0.649355		TCGACCGATACTCTAATCTCCCTAGGC	A	G	G	A	C	G	A	A	G	G	T	C	A	G	CGCG
CGCGCTGAACTCTGGACTGCCTAGGGAGATTAGAGTATCGGTCGA	probe.3585_PBM3.3585_svmreg2575_rc	TGAACTCTGGACT	0.650769	0.708753	0.624485	0.623442	0.646395	TCGACCGATACTCTAATCTCCCTAGGC	A	G	T	C	C	A	G	A	G	T	T	C	A	G	CGCG
CGCGCTGACCTTTTTACCTGCCTAGGGAGATTAGAGTATCGGTCGA	probe.8721_PBM3.1117_dr2varythree140_rc	TGACCTTTTTACCT	0.650672	0.691602	0.702942	0.59041	0.617733	TCGACCGATACTCTAATCTCCCTAGGC	A	G	G	T	A	A	A	A	A	G	G	T	C	A	GCGCG
CGCGCTGGACTCTGAACAGCCTAGGGAGATTAGAGTATCGGTCGA	probe.13374_PBM3.1968_svmreg359_rc	TGGACTCTGAACA	0.65051	0.634439	0.618563	0.726422	0.622615	TCGACCGATACTCTAATCTCCCTAGGC	T	G	T	T	C	A	G	A	G	T	C	C	A	G	CGCG
CGCGCTGACCTTTTTCCAGCCTAGGGAGATTAGAGTATCGGTCGA	probe.14157_PBM3.2751_svmreg1485_rc	TGACCTTTTTCCA	0.650418	0.591212	0.634737	0.639565	0.736157	TCGACCGATACTCTAATCTCCCTAGGC	T	G	G	A	A	A	A	A	G	G	T	C	A	G	CGCG
CGCGCTGAACTTTGTACAGCCTAGGGAGATTAGAGTATCGGTCGA	probe.13341_PBM3.1935_svmreg296_rc	TGAACTTTGTACA	0.649897	0.627777	0.689341	0.675148	0.60732	TCGACCGATACTCTAATCTCCCTAGGC	T	G	T	A	C	A	A	A	G	T	T	C	A	G	CGCG
CGCGCAGACCTTTGAACCGCCTAGGGAGATTAGAGTATCGGTCGA	probe.11408_PBM3.2_H4.2_rc	AGACCTTTGAACC	0.649683	0.692298	0.586517	0.742119	0.577801	TCGACCGATACTCTAATCTCCCTAGGC	G	G	T	T	C	A	A	A	G	G	T	C	T	G	CGCG
CGCGCTGAACCCTGGAGGGCCTAGGGAGATTAGAGTATCGGTCGA	probe.7878_PBM3.274_alufreq59_rc	TGAACCCTGGAGG	0.64949	0.698418	0.637127	0.644236	0.618178	TCGACCGATACTCTAATCTCCCTAGGC	C	C	T	C	C	A	G	G	G	T	T	C	A	G	CGCG
CGCGCCGACCTCTGACTGGCCTAGGGAGATTAGAGTATCGGTCGA	probe.6631_PBM3.2829_svmreg1585_rc	CGACCTCTGACTG	0.649122	0.665315		0.65722	0.624831	TCGACCGATACTCTAATCTCCCTAGGC	C	A	G	T	C	A	G	A	G	G	T	C	G	G	CGCG
CGCGCTGACCTCCGACCTGCCTAGGGAGATTAGAGTATCGGTCGA	probe.8290_PBM3.686_EBvarythree273_rc	TGACCTCCGACCT	0.648762	0.670826	0.690063	0.688367	0.545792	TCGACCGATACTCTAATCTCCCTAGGC	A	G	G	T	C	G	G	A	G	G	T	C	A	G	CGCG
CGCGCTGACCCTGGATCCGCCTAGGGAGATTAGAGTATCGGTCGA	probe.11159_PBM3.3555_svmreg2538_rc	TGACCCTGGATCC	0.648606	0.644437	0.702737	0.637256	0.609996	TCGACCGATACTCTAATCTCCCTAGGC	G	G	A	T	C	C	A	G	G	G	T	C	A	G	CGCG
CGCGCTGAACTTTGGAATGCCTAGGGAGATTAGAGTATCGGTCGA	probe.14971_PBM3.3565_svmreg2549_rc	TGAACTTTGGAAT	0.64853	0.62712	0.657668	0.703879	0.605453	TCGACCGATACTCTAATCTCCCTAGGC	A	T	T	C	C	A	A	A	G	T	T	C	A	G	CGCG
CGCGCCGACCTCTGACCGGCCTAGGGAGATTAGAGTATCGGTCGA	probe.5709_PBM3.1907_svmreg234_rc	CGACCTCTGACCG	0.648507		0.639128	0.673505	0.632888	TCGACCGATACTCTAATCTCCCTAGGC	C	G	G	T	C	A	G	A	G	G	T	C	G	G	CGCG
CGCGCTGACCTTTCTCCTGCCTAGGGAGATTAGAGTATCGGTCGA	probe.588_PBM3.588_EBvarythree141_rc	TGACCTTTCTCCT	0.648321	0.671751	0.66332	0.694082	0.564131	TCGACCGATACTCTAATCTCCCTAGGC	A	G	G	A	G	A	A	A	G	G	T	C	A	G	CGCG
CGCGCGGACCTTTGCACTGCCTAGGGAGATTAGAGTATCGGTCGA	probe.2282_PBM3.2282_svmreg835_rc	GGACCTTTGCACT	0.648065	0.635878	0.70224	0.709782	0.544359	TCGACCGATACTCTAATCTCCCTAGGC	A	G	T	G	C	A	A	A	G	G	T	C	C	G	CGCG
CGCGCTGGACTTTTACCAGCCTAGGGAGATTAGAGTATCGGTCGA	probe.5660_PBM3.1858_svmreg123_rc	TGGACTTTTACCA	0.647499	0.623987	0.624673	0.692143	0.649194	TCGACCGATACTCTAATCTCCCTAGGC	T	G	G	T	A	A	A	A	G	T	C	C	A	G	CGCG
CGCGCTGACCCTAGCCCTGCCTAGGGAGATTAGAGTATCGGTCGA	probe.181_PBM3.181_H4.181_rc	TGACCCTAGCCCT	0.64705	0.627795	0.635633	0.737081	0.587691	TCGACCGATACTCTAATCTCCCTAGGC	A	G	G	G	C	T	A	G	G	G	T	C	A	G	CGCG
CGCGCTGGACTTTGTATAGCCTAGGGAGATTAGAGTATCGGTCGA	probe.9765_PBM3.2161_svmreg667_rc	TGGACTTTGTATA	0.646997		0.546753	0.685533	0.708705	TCGACCGATACTCTAATCTCCCTAGGC	T	A	T	A	C	A	A	A	G	T	C	C	A	G	CGCG
CGCGCTGACCGGGTGACCTGCCTAGGGAGATTAGAGTATCGGTCGA	probe.8921_PBM3.1317_dr2varythree406_rc	TGACCGGGTGACCT	0.646988	0.605549	0.644343	0.753417	0.584644	TCGACCGATACTCTAATCTCCCTAGGC	A	G	G	T	C	A	C	C	C	G	G	T	C	A	GCGCG
CGCGCTGACCTTACGACCTGCCTAGGGAGATTAGAGTATCGGTCGA	probe.5021_PBM3.1219_dr2varythree275_rc	TGACCTTACGACCT	0.646339	0.582981	0.728499	0.669874	0.604002	TCGACCGATACTCTAATCTCCCTAGGC	A	G	G	T	C	G	T	A	A	G	G	T	C	A	GCGCG
CGCGCTAACCTTTGACCAGCCTAGGGAGATTAGAGTATCGGTCGA	probe.13607_PBM3.2201_svmreg726_rc	TAACCTTTGACCA	0.646059		0.649818	0.788932	0.499427	TCGACCGATACTCTAATCTCCCTAGGC	T	G	G	T	C	A	A	A	G	G	T	T	A	G	CGCG
CGCGCTGGCCACTGACCCGCCTAGGGAGATTAGAGTATCGGTCGA	probe.11537_PBM3.131_H4.131_rc	TGGCCACTGACCC	0.645744	0.607664	0.598683	0.653498	0.723131	TCGACCGATACTCTAATCTCCCTAGGC	G	G	G	T	C	A	G	T	G	G	C	C	A	G	CGCG
CGCGCTGACCTGTGCACCGCCTAGGGAGATTAGAGTATCGGTCGA	probe.9729_PBM3.2125_svmreg604_rc	TGACCTGTGCACC	0.645695	0.653904	0.680415	0.623152	0.625309	TCGACCGATACTCTAATCTCCCTAGGC	G	G	T	G	C	A	C	A	G	G	T	C	A	G	CGCG
CGCGCTGACCTGTGCCCCGCCTAGGGAGATTAGAGTATCGGTCGA	probe.14147_PBM3.2741_svmreg1474_rc	TGACCTGTGCCCC	0.645653	0.629497	0.66636	0.641101		TCGACCGATACTCTAATCTCCCTAGGC	G	G	G	G	C	A	C	A	G	G	T	C	A	G	CGCG
CGCGCTGGACTTTGGGCTGCCTAGGGAGATTAGAGTATCGGTCGA	probe.13852_PBM3.2446_svmreg1077_rc	TGGACTTTGGGCT	0.64548	0.678475	0.601624	0.72052	0.581299	TCGACCGATACTCTAATCTCCCTAGGC	A	G	C	C	C	A	A	A	G	T	C	C	A	G	CGCG
CGCGCTGACCTTTTGGTCTGCCTAGGGAGATTAGAGTATCGGTCGA	probe.4873_PBM3.1071_dr2varythree78_rc	TGACCTTTTGGTCT	0.645143	0.721762	0.639107	0.624189	0.595513	TCGACCGATACTCTAATCTCCCTAGGC	A	G	A	C	C	A	A	A	A	G	G	T	C	A	GCGCG
CGCGCTGGACTTTTTCCCGCCTAGGGAGATTAGAGTATCGGTCGA	probe.6510_PBM3.2708_svmreg1430_rc	TGGACTTTTTCCC	0.645103	0.679204	0.654574	0.598768	0.647867	TCGACCGATACTCTAATCTCCCTAGGC	G	G	G	A	A	A	A	A	G	T	C	C	A	G	CGCG
CGCGCTGACCTCTTACCGGCCTAGGGAGATTAGAGTATCGGTCGA	probe.7136_PBM3.3334_svmreg2236_rc	TGACCTCTTACCG	0.644753	0.65579	0.64534	0.70055	0.577331	TCGACCGATACTCTAATCTCCCTAGGC	C	G	G	T	A	A	G	A	G	G	T	C	A	G	CGCG
CGCGCTGCCCTTTGCACAGCCTAGGGAGATTAGAGTATCGGTCGA	probe.15183_PBM3.3777_svmreg2818_rc	TGCCCTTTGCACA	0.644678	0.596731	0.642595	0.601429	0.737956	TCGACCGATACTCTAATCTCCCTAGGC	T	G	T	G	C	A	A	A	G	G	G	C	A	G	CGCG
CGCGCTGACCTTTTAGTCTGCCTAGGGAGATTAGAGTATCGGTCGA	probe.4951_PBM3.1149_dr2varythree183_rc	TGACCTTTTAGTCT	0.64436	0.665031	0.629275	0.658055	0.625079	TCGACCGATACTCTAATCTCCCTAGGC	A	G	A	C	T	A	A	A	A	G	G	T	C	A	GCGCG
CGCGCTGACCTTTTCATCGCCTAGGGAGATTAGAGTATCGGTCGA	probe.3653_PBM3.3653_svmreg2664_rc	TGACCTTTTCATC	0.643895	0.64676		0.64103		TCGACCGATACTCTAATCTCCCTAGGC	G	A	T	G	A	A	A	A	G	G	T	C	A	G	CGCG
CGCGCCGACCTTTGTCTCGCCTAGGGAGATTAGAGTATCGGTCGA	probe.9868_PBM3.2264_svmreg808_rc	CGACCTTTGTCTC	0.643801	0.661924	0.614432	0.658541	0.640307	TCGACCGATACTCTAATCTCCCTAGGC	G	A	G	A	C	A	A	A	G	G	T	C	G	G	CGCG
CGCGCTGACCTGTGAACCGCCTAGGGAGATTAGAGTATCGGTCGA	probe.13292_PBM3.1886_svmreg193_rc	TGACCTGTGAACC	0.643608	0.638316	0.694568	0.65528	0.586269	TCGACCGATACTCTAATCTCCCTAGGC	G	G	T	T	C	A	C	A	G	G	T	C	A	G	CGCG
CGCGCTGACCTTTTTCTCTGCCTAGGGAGATTAGAGTATCGGTCGA	probe.12553_PBM3.1147_dr2varythree180_rc	TGACCTTTTTCTCT	0.643537	0.649323	0.667893	0.612669	0.644263	TCGACCGATACTCTAATCTCCCTAGGC	A	G	A	G	A	A	A	A	A	G	G	T	C	A	GCGCG
CGCGCTGACCCGTTGACCTGCCTAGGGAGATTAGAGTATCGGTCGA	probe.1340_PBM3.1340_dr2varythree437_rc	TGACCCGTTGACCT	0.643479	0.609001	0.687729	0.633708		TCGACCGATACTCTAATCTCCCTAGGC	A	G	G	T	C	A	A	C	G	G	G	T	C	A	GCGCG
CGCGCTGACCTTGGGACCTGCCTAGGGAGATTAGAGTATCGGTCGA	probe.8825_PBM3.1221_dr2varythree278_rc	TGACCTTGGGACCT	0.643418	0.626357	0.637371	0.632091	0.677853	TCGACCGATACTCTAATCTCCCTAGGC	A	G	G	T	C	C	C	A	A	G	G	T	C	A	GCGCG
CGCGCTGACCTCAAACCTGCCTAGGGAGATTAGAGTATCGGTCGA	probe.12108_PBM3.702_EBvarythree297_rc	TGACCTCAAACCT	0.643383	0.64198	0.705706	0.636502	0.589344	TCGACCGATACTCTAATCTCCCTAGGC	A	G	G	T	T	T	G	A	G	G	T	C	A	G	CGCG
CGCGCTGACCTCTGGAGCGCCTAGGGAGATTAGAGTATCGGTCGA	probe.15108_PBM3.3702_svmreg2724_rc	TGACCTCTGGAGC	0.642418		0.662095	0.651638	0.61352	TCGACCGATACTCTAATCTCCCTAGGC	G	C	T	C	C	A	G	A	G	G	T	C	A	G	CGCG
CGCGCTCACTTTTGACCTGCCTAGGGAGATTAGAGTATCGGTCGA	probe.13231_PBM3.1825_Ebnonadj141_rc	TCACTTTTGACCT	0.642311	0.657902	0.660369	0.687416	0.563557	TCGACCGATACTCTAATCTCCCTAGGC	A	G	G	T	C	A	A	A	A	G	T	G	A	G	CGCG
CGCGCGGACCTTAGACCCGCCTAGGGAGATTAGAGTATCGGTCGA	probe.9728_PBM3.2124_svmreg603_rc	GGACCTTAGACCC	0.642166	0.656872	0.576473	0.79122	0.544098	TCGACCGATACTCTAATCTCCCTAGGC	G	G	G	T	C	T	A	A	G	G	T	C	C	G	CGCG
CGCGCCGACCTGGGACCGGCCTAGGGAGATTAGAGTATCGGTCGA	probe.6968_PBM3.3166_svmreg2017_rc	CGACCTGGGACCG	0.641788	0.675836	0.565295	0.5526	0.773419	TCGACCGATACTCTAATCTCCCTAGGC	C	G	G	T	C	C	C	A	G	G	T	C	G	G	CGCG
CGCGCTGACCTTGCACCTGCCTAGGGAGATTAGAGTATCGGTCGA	probe.8256_PBM3.652_EBvarythree226_rc	TGACCTTGCACCT	0.641619	0.629327	0.710743	0.584635	0.641772	TCGACCGATACTCTAATCTCCCTAGGC	A	G	G	T	G	C	A	A	G	G	T	C	A	G	CGCG
CGCGCTGCCCTTTGGTCTGCCTAGGGAGATTAGAGTATCGGTCGA	probe.7801_PBM3.197_H4.197_rc	TGCCCTTTGGTCT	0.641582	0.645733	0.678189	0.599801	0.642604	TCGACCGATACTCTAATCTCCCTAGGC	A	G	A	C	C	A	A	A	G	G	G	C	A	G	CGCG
CGCGCTGGACTTCGGTCTGCCTAGGGAGATTAGAGTATCGGTCGA	probe.14480_PBM3.3074_svmreg1894_rc	TGGACTTCGGTCT	0.641522	0.695969	0.616495	0.673529	0.580094	TCGACCGATACTCTAATCTCCCTAGGC	A	G	A	C	C	G	A	A	G	T	C	C	A	G	CGCG
CGCGCCGGACTTTTGACTGCCTAGGGAGATTAGAGTATCGGTCGA	probe.10078_PBM3.2474_svmreg1114_rc	CGGACTTTTGACT	0.641457	0.691551	0.672726	0.577007	0.624543	TCGACCGATACTCTAATCTCCCTAGGC	A	G	T	C	A	A	A	A	G	T	C	C	G	G	CGCG
CGCGCTGACCTTCGTACAGCCTAGGGAGATTAGAGTATCGGTCGA	probe.9809_PBM3.2205_svmreg731_rc	TGACCTTCGTACA	0.64125	0.636431	0.628281	0.659036		TCGACCGATACTCTAATCTCCCTAGGC	T	G	T	A	C	G	A	A	G	G	T	C	A	G	CGCG
CGCGCTGACCTCCTGATCGCCTAGGGAGATTAGAGTATCGGTCGA	probe.391_PBM3.391_aluscore97_rc	TGACCTCCTGATC	0.641203	0.634271	0.715632	0.663511	0.551399	TCGACCGATACTCTAATCTCCCTAGGC	G	A	T	C	A	G	G	A	G	G	T	C	A	G	CGCG
CGCGCTGACCTTCGACTGGCCTAGGGAGATTAGAGTATCGGTCGA	probe.6230_PBM3.2428_svmreg1055_rc	TGACCTTCGACTG	0.64077	0.692845	0.616092	0.592238	0.661907	TCGACCGATACTCTAATCTCCCTAGGC	C	A	G	T	C	G	A	A	G	G	T	C	A	G	CGCG
CGCGCCGACCTTTAAACGGCCTAGGGAGATTAGAGTATCGGTCGA	probe.13698_PBM3.2292_svmreg850_rc	CGACCTTTAAACG	0.640682	0.615354	0.639276	0.695323	0.612775	TCGACCGATACTCTAATCTCCCTAGGC	C	G	T	T	T	A	A	A	G	G	T	C	G	G	CGCG
CGCGCTGGCCTTTGACCTGCCTAGGGAGATTAGAGTATCGGTCGA	probe.3891_PBM3.89_H4.89_rc	TGGCCTTTGACCT	0.640297	0.651	0.595779	0.669339	0.645071	TCGACCGATACTCTAATCTCCCTAGGC	A	G	G	T	C	A	A	A	G	G	C	C	A	G	CGCG
CGCGCCGGACTCTGAACAGCCTAGGGAGATTAGAGTATCGGTCGA	probe.2567_PBM3.2567_svmreg1236_rc	CGGACTCTGAACA	0.640122	0.633315	0.62845	0.60279	0.695934	TCGACCGATACTCTAATCTCCCTAGGC	T	G	T	T	C	A	G	A	G	T	C	C	G	G	CGCG
CGCGCCGACCTTTGTATGGCCTAGGGAGATTAGAGTATCGGTCGA	probe.2635_PBM3.2635_svmreg1332_rc	CGACCTTTGTATG	0.639889	0.655096	0.630989	0.633582		TCGACCGATACTCTAATCTCCCTAGGC	C	A	T	A	C	A	A	A	G	G	T	C	G	G	CGCG
CGCGCTCACCTTTGAACCGCCTAGGGAGATTAGAGTATCGGTCGA	probe.9631_PBM3.2027_svmreg454_rc	TCACCTTTGAACC	0.639884	0.65038		0.629739	0.639531	TCGACCGATACTCTAATCTCCCTAGGC	G	G	T	T	C	A	A	A	G	G	T	G	A	G	CGCG
CGCGCTGACCTTAGGTCCGCCTAGGGAGATTAGAGTATCGGTCGA	probe.7577_PBM3.3775_svmreg2816_rc	TGACCTTAGGTCC	0.639876	0.60875	0.595	0.663614	0.69214	TCGACCGATACTCTAATCTCCCTAGGC	G	G	A	C	C	T	A	A	G	G	T	C	A	G	CGCG
CGCGCTGACCCGTGACCTGCCTAGGGAGATTAGAGTATCGGTCGA	probe.758_PBM3.758_EBvarythree373_rc	TGACCCGTGACCT	0.639829	0.607035	0.70189	0.662147	0.588242	TCGACCGATACTCTAATCTCCCTAGGC	A	G	G	T	C	A	C	G	G	G	T	C	A	G	CGCG
CGCGCTGGACTTTGCTAGGCCTAGGGAGATTAGAGTATCGGTCGA	probe.11584_PBM3.178_H4.178_rc	TGGACTTTGCTAG	0.639304	0.64389	0.648281	0.623178	0.641867	TCGACCGATACTCTAATCTCCCTAGGC	C	T	A	G	C	A	A	A	G	T	C	C	A	G	CGCG
CGCGCTGACCTGTGTACCGCCTAGGGAGATTAGAGTATCGGTCGA	probe.2079_PBM3.2079_svmreg533_rc	TGACCTGTGTACC	0.639111	0.617084	0.671943	0.616155	0.651263	TCGACCGATACTCTAATCTCCCTAGGC	G	G	T	A	C	A	C	A	G	G	T	C	A	G	CGCG
CGCGCTGCACATTGACCCGCCTAGGGAGATTAGAGTATCGGTCGA	probe.3615_PBM3.3615_svmreg2616_rc	TGCACATTGACCC	0.638983	0.630824	0.658746	0.649685	0.616677	TCGACCGATACTCTAATCTCCCTAGGC	G	G	G	T	C	A	A	T	G	T	G	C	A	G	CGCG
CGCGCTGAACTTTGAGCTGCCTAGGGAGATTAGAGTATCGGTCGA	probe.7293_PBM3.3491_svmreg2450_rc	TGAACTTTGAGCT	0.638964	0.70244	0.607482	0.686473	0.559462	TCGACCGATACTCTAATCTCCCTAGGC	A	G	C	T	C	A	A	A	G	T	T	C	A	G	CGCG
CGCGCTGGACTCTTACCAGCCTAGGGAGATTAGAGTATCGGTCGA	probe.3042_PBM3.3042_svmreg1857_rc	TGGACTCTTACCA	0.638701	0.584657	0.65127	0.672384	0.646492	TCGACCGATACTCTAATCTCCCTAGGC	T	G	G	T	A	A	G	A	G	T	C	C	A	G	CGCG
CGCGCTGGACTCTTAACAGCCTAGGGAGATTAGAGTATCGGTCGA	probe.14924_PBM3.3518_svmreg2485_rc	TGGACTCTTAACA	0.638611	0.640968	0.631722	0.701465	0.580288	TCGACCGATACTCTAATCTCCCTAGGC	T	G	T	T	A	A	G	A	G	T	C	C	A	G	CGCG
CGCGCTGACCTTTCTGCCTGCCTAGGGAGATTAGAGTATCGGTCGA	probe.8782_PBM3.1178_dr2varythree221_rc	TGACCTTTCTGCCT	0.638355	0.687189	0.66282	0.663631	0.53978	TCGACCGATACTCTAATCTCCCTAGGC	A	G	G	C	A	G	A	A	A	G	G	T	C	A	GCGCG
CGCGCGGACTCTTGGACTGCCTAGGGAGATTAGAGTATCGGTCGA	probe.7650_PBM3.46_H4.46_rc	GGACTCTTGGACT	0.638244		0.639918	0.662678	0.612138	TCGACCGATACTCTAATCTCCCTAGGC	A	G	T	C	C	A	A	G	A	G	T	C	C	G	CGCG
CGCGCTGACCTCCAACCTGCCTAGGGAGATTAGAGTATCGGTCGA	probe.696_PBM3.696_EBvarythree289_rc	TGACCTCCAACCT	0.638204	0.70849	0.711468	0.598398	0.534459	TCGACCGATACTCTAATCTCCCTAGGC	A	G	G	T	T	G	G	A	G	G	T	C	A	G	CGCG
CGCGCCGACCTCTTACCCGCCTAGGGAGATTAGAGTATCGGTCGA	probe.7437_PBM3.3635_svmreg2639_rc	CGACCTCTTACCC	0.637933	0.562218	0.686027	0.665555		TCGACCGATACTCTAATCTCCCTAGGC	G	G	G	T	A	A	G	A	G	G	T	C	G	G	CGCG
CGCGCTGGAATTTGACCTGCCTAGGGAGATTAGAGTATCGGTCGA	probe.12295_PBM3.889_EBvarythree554_rc	TGGAATTTGACCT	0.637913		0.721986	0.639246	0.552506	TCGACCGATACTCTAATCTCCCTAGGC	A	G	G	T	C	A	A	A	T	T	C	C	A	G	CGCG
CGCGCTGGACTCTGAGCGGCCTAGGGAGATTAGAGTATCGGTCGA	probe.10703_PBM3.3099_svmreg1930_rc	TGGACTCTGAGCG	0.637906	0.652532	0.603645	0.657541		TCGACCGATACTCTAATCTCCCTAGGC	C	G	C	T	C	A	G	A	G	T	C	C	A	G	CGCG
CGCGCTGGACTTTCCACTGCCTAGGGAGATTAGAGTATCGGTCGA	probe.14326_PBM3.2920_svmreg1709_rc	TGGACTTTCCACT	0.637462	0.596303	0.706236	0.645045	0.602263	TCGACCGATACTCTAATCTCCCTAGGC	A	G	T	G	G	A	A	A	G	T	C	C	A	G	CGCG
CGCGCTGGACTCTTAGACGCCTAGGGAGATTAGAGTATCGGTCGA	probe.3808_PBM3.6_H4.6_rc	TGGACTCTTAGAC	0.63716	0.607241	0.630952	0.689909	0.620538	TCGACCGATACTCTAATCTCCCTAGGC	G	T	C	T	A	A	G	A	G	T	C	C	A	G	CGCG
CGCGCTGACCTTTTTAGCTGCCTAGGGAGATTAGAGTATCGGTCGA	probe.12535_PBM3.1129_dr2varythree156_rc	TGACCTTTTTAGCT	0.636717	0.698746	0.68663	0.602869	0.558623	TCGACCGATACTCTAATCTCCCTAGGC	A	G	C	T	A	A	A	A	A	G	G	T	C	A	GCGCG
CGCGCTGACCTTTTATGCTGCCTAGGGAGATTAGAGTATCGGTCGA	probe.1131_PBM3.1131_dr2varythree159_rc	TGACCTTTTATGCT	0.636671	0.645491	0.647967	0.637026	0.616199	TCGACCGATACTCTAATCTCCCTAGGC	A	G	C	A	T	A	A	A	A	G	G	T	C	A	GCGCG
CGCGCTGACCTGGTGACCTGCCTAGGGAGATTAGAGTATCGGTCGA	probe.5095_PBM3.1293_dr2varythree374_rc	TGACCTGGTGACCT	0.63667	0.678106	0.627474	0.584663	0.656438	TCGACCGATACTCTAATCTCCCTAGGC	A	G	G	T	C	A	C	C	A	G	G	T	C	A	GCGCG
CGCGCCGACCTTTTCACCGCCTAGGGAGATTAGAGTATCGGTCGA	probe.2587_PBM3.2587_svmreg1266_rc	CGACCTTTTCACC	0.636523	0.67069	0.642475	0.661334	0.571593	TCGACCGATACTCTAATCTCCCTAGGC	G	G	T	G	A	A	A	A	G	G	T	C	G	G	CGCG
CGCGCTGACCTTGTGATCGCCTAGGGAGATTAGAGTATCGGTCGA	probe.11640_PBM3.234_alufreq18_rc	TGACCTTGTGATC	0.636463	0.671951	0.640129	0.619079	0.614695	TCGACCGATACTCTAATCTCCCTAGGC	G	A	T	C	A	C	A	A	G	G	T	C	A	G	CGCG
CGCGCTGGACTTTTCTCTGCCTAGGGAGATTAGAGTATCGGTCGA	probe.7126_PBM3.3324_svmreg2219_rc	TGGACTTTTCTCT	0.636282	0.620561	0.708111	0.589868	0.626586	TCGACCGATACTCTAATCTCCCTAGGC	A	G	A	G	A	A	A	A	G	T	C	C	A	G	CGCG
CGCGCTGGACGTTGCCCCGCCTAGGGAGATTAGAGTATCGGTCGA	probe.13457_PBM3.2051_svmreg491_rc	TGGACGTTGCCCC	0.636259	0.601522	0.628798	0.612673	0.702042	TCGACCGATACTCTAATCTCCCTAGGC	G	G	G	G	C	A	A	C	G	T	C	C	A	G	CGCG
CGCGCGGGACGTTGACCCGCCTAGGGAGATTAGAGTATCGGTCGA	probe.10385_PBM3.2781_svmreg1522_rc	GGGACGTTGACCC	0.635914	0.774198	0.592729	0.586266	0.590464	TCGACCGATACTCTAATCTCCCTAGGC	G	G	G	T	C	A	A	C	G	T	C	C	C	G	CGCG
CGCGCTGGACTTTTCCCCGCCTAGGGAGATTAGAGTATCGGTCGA	probe.13604_PBM3.2198_svmreg720_rc	TGGACTTTTCCCC	0.635881	0.62492	0.67378	0.641391	0.603432	TCGACCGATACTCTAATCTCCCTAGGC	G	G	G	G	A	A	A	A	G	T	C	C	A	G	CGCG
CGCGCTGACCTGTGCACAGCCTAGGGAGATTAGAGTATCGGTCGA	probe.2701_PBM3.2701_svmreg1419_rc	TGACCTGTGCACA	0.635164	0.655229	0.601501	0.579519	0.704406	TCGACCGATACTCTAATCTCCCTAGGC	T	G	T	G	C	A	C	A	G	G	T	C	A	G	CGCG
CGCGCTGAACTTTGCCTCGCCTAGGGAGATTAGAGTATCGGTCGA	probe.2765_PBM3.2765_svmreg1501_rc	TGAACTTTGCCTC	0.635077	0.64372	0.619698	0.724657	0.552232	TCGACCGATACTCTAATCTCCCTAGGC	G	A	G	G	C	A	A	A	G	T	T	C	A	G	CGCG
CGCGCTGACCTGTGGAGGGCCTAGGGAGATTAGAGTATCGGTCGA	probe.10859_PBM3.3255_svmreg2132_rc	TGACCTGTGGAGG	0.635028	0.646181	0.605986	0.622582	0.665364	TCGACCGATACTCTAATCTCCCTAGGC	C	C	T	C	C	A	C	A	G	G	T	C	A	G	CGCG
CGCGCTCACCTTTGCACCGCCTAGGGAGATTAGAGTATCGGTCGA	probe.10525_PBM3.2921_svmreg1713_rc	TCACCTTTGCACC	0.634958	0.547848	0.76372	0.593306		TCGACCGATACTCTAATCTCCCTAGGC	G	G	T	G	C	A	A	A	G	G	T	G	A	G	CGCG
CGCGCAATGATGTGGTTGCGCCTAGGGAGATTAGAGTATCGGTCGA	probe.9196_PBM3.1592_14randomseq4_rc	AATGATGTGGTTG	0.634789	0.651424	0.63821	0.507942	0.74158	TCGACCGATACTCTAATCTCCCTAGGC	G	C	A	A	C	C	A	C	A	T	C	A	T	T	GCGCG
CGCGCTGACCTTCGAATCGCCTAGGGAGATTAGAGTATCGGTCGA	probe.13657_PBM3.2251_svmreg788_rc	TGACCTTCGAATC	0.634759	0.636412	0.664555	0.66069	0.577378	TCGACCGATACTCTAATCTCCCTAGGC	G	A	T	T	C	G	A	A	G	G	T	C	A	G	CGCG
CGCGCTGGACTTTGAAGAGCCTAGGGAGATTAGAGTATCGGTCGA	probe.5961_PBM3.2159_svmreg663_rc	TGGACTTTGAAGA	0.634577	0.657843	0.62019	0.685811	0.574464	TCGACCGATACTCTAATCTCCCTAGGC	T	C	T	T	C	A	A	A	G	T	C	C	A	G	CGCG
CGCGCTGGACTTTTCTCCGCCTAGGGAGATTAGAGTATCGGTCGA	probe.3531_PBM3.3531_svmreg2502_rc	TGGACTTTTCTCC	0.634535	0.57811	0.59117	0.630646	0.738212	TCGACCGATACTCTAATCTCCCTAGGC	G	G	A	G	A	A	A	A	G	T	C	C	A	G	CGCG
CGCGCTGCACTTTTGACCTGCCTAGGGAGATTAGAGTATCGGTCGA	probe.5253_PBM3.1451_dr2varythree585_rc	TGCACTTTTGACCT	0.634372	0.640632	0.675969	0.640034	0.580855	TCGACCGATACTCTAATCTCCCTAGGC	A	G	G	T	C	A	A	A	A	G	T	G	C	A	GCGCG
CGCGCTGACCTTTGTAGAGCCTAGGGAGATTAGAGTATCGGTCGA	probe.7239_PBM3.3437_svmreg2379_rc	TGACCTTTGTAGA	0.634349	0.658075	0.591562	0.65812	0.629638	TCGACCGATACTCTAATCTCCCTAGGC	T	C	T	A	C	A	A	A	G	G	T	C	A	G	CGCG
CGCGCTGCCCTCTGGACCGCCTAGGGAGATTAGAGTATCGGTCGA	probe.7627_PBM3.23_H4.23_rc	TGCCCTCTGGACC	0.634045	0.631615	0.631288	0.561054	0.712223	TCGACCGATACTCTAATCTCCCTAGGC	G	G	T	C	C	A	G	A	G	G	G	C	A	G	CGCG
CGCGCTGACCCTAGAACCGCCTAGGGAGATTAGAGTATCGGTCGA	probe.6309_PBM3.2507_svmreg1159_rc	TGACCCTAGAACC	0.633773	0.625663	0.657517	0.672837	0.579075	TCGACCGATACTCTAATCTCCCTAGGC	G	G	T	T	C	T	A	G	G	G	T	C	A	G	CGCG
CGCGCCGACCTTTAACTCGCCTAGGGAGATTAGAGTATCGGTCGA	probe.3352_PBM3.3352_svmreg2266_rc	CGACCTTTAACTC	0.63366	0.66921	0.668683	0.663026	0.533722	TCGACCGATACTCTAATCTCCCTAGGC	G	A	G	T	T	A	A	A	G	G	T	C	G	G	CGCG
CGCGCTCAACTTTGACCTGCCTAGGGAGATTAGAGTATCGGTCGA	probe.8538_PBM3.934_EBvarythree617_rc	TCAACTTTGACCT	0.633444	0.636599	0.676674	0.609977	0.610526	TCGACCGATACTCTAATCTCCCTAGGC	A	G	G	T	C	A	A	A	G	T	T	G	A	G	CGCG
CGCGCTGATCTTTGACCTGCCTAGGGAGATTAGAGTATCGGTCGA	probe.8455_PBM3.851_EBvarythree500_rc	TGATCTTTGACCT	0.633356	0.642522	0.586877	0.742563	0.56146	TCGACCGATACTCTAATCTCCCTAGGC	A	G	G	T	C	A	A	A	G	A	T	C	A	G	CGCG
CGCGCTGCACTTTGATCTGCCTAGGGAGATTAGAGTATCGGTCGA	probe.183_PBM3.183_H4.183_rc	TGCACTTTGATCT	0.63321	0.642896	0.580684	0.665449	0.643811	TCGACCGATACTCTAATCTCCCTAGGC	A	G	A	T	C	A	A	A	G	T	G	C	A	G	CGCG
CGCGCTGACCTCAGATGAGCCTAGGGAGATTAGAGTATCGGTCGA	probe.11687_PBM3.281_alufreq66_rc	TGACCTCAGATGA	0.633084	0.605343	0.635127	0.592746	0.699119	TCGACCGATACTCTAATCTCCCTAGGC	T	C	A	T	C	T	G	A	G	G	T	C	A	G	CGCG
CGCGCGTACTTTGGGAGGGCCTAGGGAGATTAGAGTATCGGTCGA	probe.256_PBM3.256_alufreq41_rc	GTACTTTGGGAGG	0.63301	0.559579	0.694887	0.644563		TCGACCGATACTCTAATCTCCCTAGGC	C	C	T	C	C	C	A	A	A	G	T	A	C	G	CGCG
CGCGCTGGACTCTTACCCGCCTAGGGAGATTAGAGTATCGGTCGA	probe.10975_PBM3.3371_svmreg2288_rc	TGGACTCTTACCC	0.632743	0.628782	0.629889	0.644303	0.627999	TCGACCGATACTCTAATCTCCCTAGGC	G	G	G	T	A	A	G	A	G	T	C	C	A	G	CGCG
CGCGCTGACCTCAAATGAGCCTAGGGAGATTAGAGTATCGGTCGA	probe.7894_PBM3.290_alufreq75_rc	TGACCTCAAATGA	0.632609		0.698943	0.635657	0.563225	TCGACCGATACTCTAATCTCCCTAGGC	T	C	A	T	T	T	G	A	G	G	T	C	A	G	CGCG
CGCGCCGACCCTTGCCCAGCCTAGGGAGATTAGAGTATCGGTCGA	probe.11148_PBM3.3544_svmreg2521_rc	CGACCCTTGCCCA	0.632542	0.579924	0.690312	0.603796	0.656136	TCGACCGATACTCTAATCTCCCTAGGC	T	G	G	G	C	A	A	G	G	G	T	C	G	G	CGCG
CGCGCTGACCTTCCGACCTGCCTAGGGAGATTAGAGTATCGGTCGA	probe.5019_PBM3.1217_dr2varythree273_rc	TGACCTTCCGACCT	0.632376	0.647133	0.626198	0.646034	0.610139	TCGACCGATACTCTAATCTCCCTAGGC	A	G	G	T	C	G	G	A	A	G	G	T	C	A	GCGCG
CGCGCCAACCTTTGATCCGCCTAGGGAGATTAGAGTATCGGTCGA	probe.10776_PBM3.3172_svmreg2025_rc	CAACCTTTGATCC	0.632343	0.589982	0.601985	0.709988	0.627418	TCGACCGATACTCTAATCTCCCTAGGC	G	G	A	T	C	A	A	A	G	G	T	T	G	G	CGCG
CGCGCGGACCCTTGACCAGCCTAGGGAGATTAGAGTATCGGTCGA	probe.10599_PBM3.2995_svmreg1801_rc	GGACCCTTGACCA	0.63212	0.652681	0.64514	0.682889	0.547768	TCGACCGATACTCTAATCTCCCTAGGC	T	G	G	T	C	A	A	G	G	G	T	C	C	G	CGCG
CGCGCTGACCGTGTGACCTGCCTAGGGAGATTAGAGTATCGGTCGA	probe.12729_PBM3.1323_dr2varythree414_rc	TGACCGTGTGACCT	0.631879	0.68919	0.653197	0.553248		TCGACCGATACTCTAATCTCCCTAGGC	A	G	G	T	C	A	C	A	C	G	G	T	C	A	GCGCG
CGCGCTGGACTTTGCAGCGCCTAGGGAGATTAGAGTATCGGTCGA	probe.2633_PBM3.2633_svmreg1329_rc	TGGACTTTGCAGC	0.631862	0.608036	0.600705	0.657074	0.661632	TCGACCGATACTCTAATCTCCCTAGGC	G	C	T	G	C	A	A	A	G	T	C	C	A	G	CGCG
CGCGCTGGACTTTGATAAGCCTAGGGAGATTAGAGTATCGGTCGA	probe.10532_PBM3.2928_svmreg1720_rc	TGGACTTTGATAA	0.631844	0.595182	0.598624	0.69421	0.63936	TCGACCGATACTCTAATCTCCCTAGGC	T	T	A	T	C	A	A	A	G	T	C	C	A	G	CGCG
CGCGCCGACCTTTGCCTAGCCTAGGGAGATTAGAGTATCGGTCGA	probe.6531_PBM3.2729_svmreg1459_rc	CGACCTTTGCCTA	0.631799	0.626319	0.617775	0.651302		TCGACCGATACTCTAATCTCCCTAGGC	T	A	G	G	C	A	A	A	G	G	T	C	G	G	CGCG
CGCGCTGCCCTCTGACCTGCCTAGGGAGATTAGAGTATCGGTCGA	probe.3991_PBM3.189_H4.189_rc	TGCCCTCTGACCT	0.631683	0.625079	0.619223	0.63535	0.647081	TCGACCGATACTCTAATCTCCCTAGGC	A	G	G	T	C	A	G	A	G	G	G	C	A	G	CGCG
CGCGCTGTACTTTGAACTGCCTAGGGAGATTAGAGTATCGGTCGA	probe.1868_PBM3.1868_svmreg153_rc	TGTACTTTGAACT	0.631544	0.721786	0.586283	0.673629	0.544479	TCGACCGATACTCTAATCTCCCTAGGC	A	G	T	T	C	A	A	A	G	T	A	C	A	G	CGCG
CGCGCGGACTTTTGACCAGCCTAGGGAGATTAGAGTATCGGTCGA	probe.10829_PBM3.3225_svmreg2093_rc	GGACTTTTGACCA	0.631524	0.642431	0.620216	0.649098	0.61435	TCGACCGATACTCTAATCTCCCTAGGC	T	G	G	T	C	A	A	A	A	G	T	C	C	G	CGCG
CGCGCTGACCACTTGACCTGCCTAGGGAGATTAGAGTATCGGTCGA	probe.1339_PBM3.1339_dr2varythree435_rc	TGACCACTTGACCT	0.631321	0.671695	0.657189	0.672011	0.524386	TCGACCGATACTCTAATCTCCCTAGGC	A	G	G	T	C	A	A	G	T	G	G	T	C	A	GCGCG
CGCGCTGACCTCATACCTGCCTAGGGAGATTAGAGTATCGGTCGA	probe.4516_PBM3.714_EBvarythree313_rc	TGACCTCATACCT	0.63132	0.601731	0.644138	0.639398	0.640013	TCGACCGATACTCTAATCTCCCTAGGC	A	G	G	T	A	T	G	A	G	G	T	C	A	G	CGCG
CGCGCTGCCCGTTGACCTGCCTAGGGAGATTAGAGTATCGGTCGA	probe.9417_PBM3.1813_Ebnonadj117_rc	TGCCCGTTGACCT	0.631282	0.583623	0.660051	0.583186	0.698267	TCGACCGATACTCTAATCTCCCTAGGC	A	G	G	T	C	A	A	C	G	G	G	C	A	G	CGCG
CGCGCTGACCTTATGATCGCCTAGGGAGATTAGAGTATCGGTCGA	probe.326_PBM3.326_aluscore16_rc	TGACCTTATGATC	0.631102	0.702371	0.543779	0.634961	0.643296	TCGACCGATACTCTAATCTCCCTAGGC	G	A	T	C	A	T	A	A	G	G	T	C	A	G	CGCG
CGCGCTGACCTCAGAACCGCCTAGGGAGATTAGAGTATCGGTCGA	probe.14682_PBM3.3276_svmreg2160_rc	TGACCTCAGAACC	0.630926	0.638603	0.637808	0.672165	0.575127	TCGACCGATACTCTAATCTCCCTAGGC	G	G	T	T	C	T	G	A	G	G	T	C	A	G	CGCG
CGCGCTGACCTTTATCCGGCCTAGGGAGATTAGAGTATCGGTCGA	probe.2833_PBM3.2833_svmreg1589_rc	TGACCTTTATCCG	0.630873	0.668397	0.614812	0.716976	0.523305	TCGACCGATACTCTAATCTCCCTAGGC	C	G	G	A	T	A	A	A	G	G	T	C	A	G	CGCG
CGCGCTGAACTTCGGACTGCCTAGGGAGATTAGAGTATCGGTCGA	probe.6281_PBM3.2479_svmreg1121_rc	TGAACTTCGGACT	0.630851	0.631445		0.628823	0.632285	TCGACCGATACTCTAATCTCCCTAGGC	A	G	T	C	C	G	A	A	G	T	T	C	A	G	CGCG
CGCGCCGGACATTGAACCGCCTAGGGAGATTAGAGTATCGGTCGA	probe.2395_PBM3.2395_svmreg1000_rc	CGGACATTGAACC	0.630473	0.64985	0.619825	0.711852	0.540367	TCGACCGATACTCTAATCTCCCTAGGC	G	G	T	T	C	A	A	T	G	T	C	C	G	G	CGCG
CGCGCTGACCGTCGACCTGCCTAGGGAGATTAGAGTATCGGTCGA	probe.4532_PBM3.730_EBvarythree334_rc	TGACCGTCGACCT	0.630429	0.627275	0.611315	0.620863	0.662265	TCGACCGATACTCTAATCTCCCTAGGC	A	G	G	T	C	G	A	C	G	G	T	C	A	G	CGCG
CGCGCTGACCTTCTACCCGCCTAGGGAGATTAGAGTATCGGTCGA	probe.5953_PBM3.2151_svmreg644_rc	TGACCTTCTACCC	0.630259	0.64609	0.61999	0.683547	0.571409	TCGACCGATACTCTAATCTCCCTAGGC	G	G	G	T	A	G	A	A	G	G	T	C	A	G	CGCG
CGCGCTGACCTTCCGCCTGCCTAGGGAGATTAGAGTATCGGTCGA	probe.4441_PBM3.639_EBvarythree209_rc	TGACCTTCCGCCT	0.630147	0.62622	0.638109	0.563533	0.692726	TCGACCGATACTCTAATCTCCCTAGGC	A	G	G	C	G	G	A	A	G	G	T	C	A	G	CGCG
CGCGCTGACCTTGGAACCTGCCTAGGGAGATTAGAGTATCGGTCGA	probe.12639_PBM3.1233_dr2varythree294_rc	TGACCTTGGAACCT	0.630113	0.672805	0.646649	0.606095	0.594902	TCGACCGATACTCTAATCTCCCTAGGC	A	G	G	T	T	C	C	A	A	G	G	T	C	A	GCGCG
CGCGCGGACTTTTGTGACGCCTAGGGAGATTAGAGTATCGGTCGA	probe.11423_PBM3.17_H4.17_rc	GGACTTTTGTGAC	0.62948	0.621385	0.649261	0.573321	0.673952	TCGACCGATACTCTAATCTCCCTAGGC	G	T	C	A	C	A	A	A	A	G	T	C	C	G	CGCG
CGCGCTGAACTTTGAAACGCCTAGGGAGATTAGAGTATCGGTCGA	probe.13978_PBM3.2572_svmreg1241_rc	TGAACTTTGAAAC	0.62946	0.599757	0.676372	0.687638	0.554072	TCGACCGATACTCTAATCTCCCTAGGC	G	T	T	T	C	A	A	A	G	T	T	C	A	G	CGCG
CGCGCTGTTGTTTGACCTGCCTAGGGAGATTAGAGTATCGGTCGA	probe.8485_PBM3.881_EBvarythree544_rc	TGTTGTTTGACCT	0.629436	0.633393	0.644659	0.518263	0.721427	TCGACCGATACTCTAATCTCCCTAGGC	A	G	G	T	C	A	A	A	C	A	A	C	A	G	CGCG
CGCGCTGACCTTGAACCTGCCTAGGGAGATTAGAGTATCGGTCGA	probe.12063_PBM3.657_EBvarythree234_rc	TGACCTTGAACCT	0.629272	0.631505	0.582089	0.706006	0.597489	TCGACCGATACTCTAATCTCCCTAGGC	A	G	G	T	T	C	A	A	G	G	T	C	A	G	CGCG
CGCGCTGACCGTCTGACCTGCCTAGGGAGATTAGAGTATCGGTCGA	probe.12717_PBM3.1311_dr2varythree398_rc	TGACCGTCTGACCT	0.629222	0.602605	0.630251	0.584065	0.699965	TCGACCGATACTCTAATCTCCCTAGGC	A	G	G	T	C	A	G	A	C	G	G	T	C	A	GCGCG
CGCGCTGGACTTTAAGCGGCCTAGGGAGATTAGAGTATCGGTCGA	probe.7511_PBM3.3709_svmreg2733_rc	TGGACTTTAAGCG	0.6291	0.65049	0.612157	0.672944	0.58081	TCGACCGATACTCTAATCTCCCTAGGC	C	G	C	T	T	A	A	A	G	T	C	C	A	G	CGCG
CGCGCTGACCCTTCACCTGCCTAGGGAGATTAGAGTATCGGTCGA	probe.9388_PBM3.1784_Ebnonadj65_rc	TGACCCTTCACCT	0.628947	0.666505	0.654374	0.675671	0.519239	TCGACCGATACTCTAATCTCCCTAGGC	A	G	G	T	G	A	A	G	G	G	T	C	A	G	CGCG
CGCGCTGACCTTGGACCTGCCTAGGGAGATTAGAGTATCGGTCGA	probe.12061_PBM3.655_EBvarythree230_rc	TGACCTTGGACCT	0.628674	0.667103	0.622798	0.636095	0.588703	TCGACCGATACTCTAATCTCCCTAGGC	A	G	G	T	C	C	A	A	G	G	T	C	A	G	CGCG
CGCGCTGACCTTGCCACCTGCCTAGGGAGATTAGAGTATCGGTCGA	probe.12612_PBM3.1206_dr2varythree258_rc	TGACCTTGCCACCT	0.628591	0.711212	0.648737	0.517262	0.637154	TCGACCGATACTCTAATCTCCCTAGGC	A	G	G	T	G	G	C	A	A	G	G	T	C	A	GCGCG
CGCGCCGGACTTGGACCTGCCTAGGGAGATTAGAGTATCGGTCGA	probe.6424_PBM3.2622_svmreg1315_rc	CGGACTTGGACCT	0.628466		0.635695	0.659869	0.589835	TCGACCGATACTCTAATCTCCCTAGGC	A	G	G	T	C	C	A	A	G	T	C	C	G	G	CGCG
CGCGCTGCCCTTTGGCCTGCCTAGGGAGATTAGAGTATCGGTCGA	probe.3884_PBM3.82_H4.82_rc	TGCCCTTTGGCCT	0.628463	0.616415	0.6291	0.637149	0.631188	TCGACCGATACTCTAATCTCCCTAGGC	A	G	G	C	C	A	A	A	G	G	G	C	A	G	CGCG
CGCGCTGACTTTGGACCTGCCTAGGGAGATTAGAGTATCGGTCGA	probe.9402_PBM3.1798_Ebnonadj88_rc	TGACTTTGGACCT	0.628253	0.656295	0.588352	0.624585	0.643778	TCGACCGATACTCTAATCTCCCTAGGC	A	G	G	T	C	C	A	A	A	G	T	C	A	G	CGCG
CGCGCTGGACTCTGACTAGCCTAGGGAGATTAGAGTATCGGTCGA	probe.10580_PBM3.2976_svmreg1779_rc	TGGACTCTGACTA	0.62824	0.573158	0.63785		0.673713	TCGACCGATACTCTAATCTCCCTAGGC	T	A	G	T	C	A	G	A	G	T	C	C	A	G	CGCG
CGCGCTGACCTTGGAACTGCCTAGGGAGATTAGAGTATCGGTCGA	probe.13178_PBM3.1772_Ebnonadj42_rc	TGACCTTGGAACT	0.628214	0.669598	0.61263	0.602412		TCGACCGATACTCTAATCTCCCTAGGC	A	G	T	T	C	C	A	A	G	G	T	C	A	G	CGCG
CGCGCTGAACTCTGGACCGCCTAGGGAGATTAGAGTATCGGTCGA	probe.191_PBM3.191_H4.191_rc	TGAACTCTGGACC	0.628138	0.637449	0.623875	0.638905	0.612324	TCGACCGATACTCTAATCTCCCTAGGC	G	G	T	C	C	A	G	A	G	T	T	C	A	G	CGCG
CGCGCTGACCTGTGTCCAGCCTAGGGAGATTAGAGTATCGGTCGA	probe.10606_PBM3.3002_svmreg1810_rc	TGACCTGTGTCCA	0.628074	0.641749	0.616594	0.618352	0.635603	TCGACCGATACTCTAATCTCCCTAGGC	T	G	G	A	C	A	C	A	G	G	T	C	A	G	CGCG
CGCGCTGACCTTGTGATTGCCTAGGGAGATTAGAGTATCGGTCGA	probe.371_PBM3.371_aluscore75_rc	TGACCTTGTGATT	0.627974	0.654344	0.695118	0.597497	0.564939	TCGACCGATACTCTAATCTCCCTAGGC	A	A	T	C	A	C	A	A	G	G	T	C	A	G	CGCG
CGCGCTGAACTCTGAACCGCCTAGGGAGATTAGAGTATCGGTCGA	probe.13802_PBM3.2396_svmreg1001_rc	TGAACTCTGAACC	0.627549	0.624652	0.612699	0.674838	0.598007	TCGACCGATACTCTAATCTCCCTAGGC	G	G	T	T	C	A	G	A	G	T	T	C	A	G	CGCG
CGCGCTGACCTTGCGCCTGCCTAGGGAGATTAGAGTATCGGTCGA	probe.640_PBM3.640_EBvarythree210_rc	TGACCTTGCGCCT	0.627536	0.741468	0.617555	0.591249	0.559872	TCGACCGATACTCTAATCTCCCTAGGC	A	G	G	C	G	C	A	A	G	G	T	C	A	G	CGCG
CGCGCCGACCTGGGACCCGCCTAGGGAGATTAGAGTATCGGTCGA	probe.11245_PBM3.3641_svmreg2648_rc	CGACCTGGGACCC	0.627486	0.584094	0.659436	0.562119	0.704294	TCGACCGATACTCTAATCTCCCTAGGC	G	G	G	T	C	C	C	A	G	G	T	C	G	G	CGCG
CGCGCTGGAATTTGACCCGCCTAGGGAGATTAGAGTATCGGTCGA	probe.14191_PBM3.2785_svmreg1527_rc	TGGAATTTGACCC	0.627461	0.693575			0.561347	TCGACCGATACTCTAATCTCCCTAGGC	G	G	G	T	C	A	A	A	T	T	C	C	A	G	CGCG
CGCGCTGGACTGTGGACAGCCTAGGGAGATTAGAGTATCGGTCGA	probe.5895_PBM3.2093_svmreg554_rc	TGGACTGTGGACA	0.627358	0.639062	0.537515	0.55944	0.773416	TCGACCGATACTCTAATCTCCCTAGGC	T	G	T	C	C	A	C	A	G	T	C	C	A	G	CGCG
CGCGCTGAACTTTTGACCTGCCTAGGGAGATTAGAGTATCGGTCGA	probe.1434_PBM3.1434_dr2varythree563_rc	TGAACTTTTGACCT	0.627284	0.60543	0.648935	0.670199	0.584574	TCGACCGATACTCTAATCTCCCTAGGC	A	G	G	T	C	A	A	A	A	G	T	T	C	A	GCGCG
CGCGCTGGACTTTGATGAGCCTAGGGAGATTAGAGTATCGGTCGA	probe.10325_PBM3.2721_svmreg1448_rc	TGGACTTTGATGA	0.627266	0.628728	0.640203	0.649335	0.590799	TCGACCGATACTCTAATCTCCCTAGGC	T	C	A	T	C	A	A	A	G	T	C	C	A	G	CGCG
CGCGCTGACCATTTGACCTGCCTAGGGAGATTAGAGTATCGGTCGA	probe.8952_PBM3.1348_dr2varythree447_rc	TGACCATTTGACCT	0.627213	0.628185		0.613938	0.639516	TCGACCGATACTCTAATCTCCCTAGGC	A	G	G	T	C	A	A	A	T	G	G	T	C	A	GCGCG
CGCGCTGACCTTTAGGCCTGCCTAGGGAGATTAGAGTATCGGTCGA	probe.4976_PBM3.1174_dr2varythree215_rc	TGACCTTTAGGCCT	0.626733	0.619138	0.629301	0.654202	0.604289	TCGACCGATACTCTAATCTCCCTAGGC	A	G	G	C	C	T	A	A	A	G	G	T	C	A	GCGCG
CGCGCTGTACATTGACCCGCCTAGGGAGATTAGAGTATCGGTCGA	probe.2542_PBM3.2542_svmreg1206_rc	TGTACATTGACCC	0.626615	0.597081	0.604272	0.718735	0.586371	TCGACCGATACTCTAATCTCCCTAGGC	G	G	G	T	C	A	A	T	G	T	A	C	A	G	CGCG
CGCGCTGACCTTCGGATCGCCTAGGGAGATTAGAGTATCGGTCGA	probe.10441_PBM3.2837_svmreg1594_rc	TGACCTTCGGATC	0.626596	0.644673	0.616052	0.675207	0.57045	TCGACCGATACTCTAATCTCCCTAGGC	G	A	T	C	C	G	A	A	G	G	T	C	A	G	CGCG
CGCGCCGACCTGTGCACGGCCTAGGGAGATTAGAGTATCGGTCGA	probe.11033_PBM3.3429_svmreg2367_rc	CGACCTGTGCACG	0.6264	0.589436	0.623209	0.53826	0.754698	TCGACCGATACTCTAATCTCCCTAGGC	C	G	T	G	C	A	C	A	G	G	T	C	G	G	CGCG
CGCGCTGACCTGTGAACGGCCTAGGGAGATTAGAGTATCGGTCGA	probe.1948_PBM3.1948_svmreg321_rc	TGACCTGTGAACG	0.626004	0.709195	0.668389	0.572189	0.554244	TCGACCGATACTCTAATCTCCCTAGGC	C	G	T	T	C	A	C	A	G	G	T	C	A	G	CGCG
CGCGCTGACCTCAGACCGGCCTAGGGAGATTAGAGTATCGGTCGA	probe.3080_PBM3.3080_svmreg1902_rc	TGACCTCAGACCG	0.625976		0.60573	0.646221		TCGACCGATACTCTAATCTCCCTAGGC	C	G	G	T	C	T	G	A	G	G	T	C	A	G	CGCG
CGCGCTGACCTCGTGATTGCCTAGGGAGATTAGAGTATCGGTCGA	probe.309_PBM3.309_alufreq96_rc	TGACCTCGTGATT	0.625519	0.668836	0.674816	0.59705	0.561373	TCGACCGATACTCTAATCTCCCTAGGC	A	A	T	C	A	C	G	A	G	G	T	C	A	G	CGCG
CGCGCTGGACGTTGTTCCGCCTAGGGAGATTAGAGTATCGGTCGA	probe.11215_PBM3.3611_svmreg2611_rc	TGGACGTTGTTCC	0.625494	0.669729	0.621408	0.514802	0.696036	TCGACCGATACTCTAATCTCCCTAGGC	G	G	A	A	C	A	A	C	G	T	C	C	A	G	CGCG
CGCGCCGACCTCCGACCCGCCTAGGGAGATTAGAGTATCGGTCGA	probe.11045_PBM3.3441_svmreg2383_rc	CGACCTCCGACCC	0.625291	0.638358	0.61524	0.638074	0.609491	TCGACCGATACTCTAATCTCCCTAGGC	G	G	G	T	C	G	G	A	G	G	T	C	G	G	CGCG
CGCGCTGACCTGTGACCTGCCTAGGGAGATTAGAGTATCGGTCGA	probe.694_PBM3.694_EBvarythree286_rc	TGACCTGTGACCT	0.625266	0.669727	0.621117	0.667758	0.542461	TCGACCGATACTCTAATCTCCCTAGGC	A	G	G	T	C	A	C	A	G	G	T	C	A	G	CGCG
CGCGCCGACCTTCGCACCGCCTAGGGAGATTAGAGTATCGGTCGA	probe.2496_PBM3.2496_svmreg1145_rc	CGACCTTCGCACC	0.625115		0.658678	0.642628	0.574038	TCGACCGATACTCTAATCTCCCTAGGC	G	G	T	G	C	G	A	A	G	G	T	C	G	G	CGCG
CGCGCTGACCTTTAGGCTGCCTAGGGAGATTAGAGTATCGGTCGA	probe.4397_PBM3.595_EBvarythree151_rc	TGACCTTTAGGCT	0.625051	0.660698	0.622215	0.645577	0.571716	TCGACCGATACTCTAATCTCCCTAGGC	A	G	C	C	T	A	A	A	G	G	T	C	A	G	CGCG
CGCGCTGACCTTCGAAACGCCTAGGGAGATTAGAGTATCGGTCGA	probe.3004_PBM3.3004_svmreg1812_rc	TGACCTTCGAAAC	0.624981	0.618324	0.665599	0.65832	0.55768	TCGACCGATACTCTAATCTCCCTAGGC	G	T	T	T	C	G	A	A	G	G	T	C	A	G	CGCG
CGCGCTGACCTTCGGCCGGCCTAGGGAGATTAGAGTATCGGTCGA	probe.6103_PBM3.2301_svmreg862_rc	TGACCTTCGGCCG	0.624724		0.608163	0.709162	0.556845	TCGACCGATACTCTAATCTCCCTAGGC	C	G	G	C	C	G	A	A	G	G	T	C	A	G	CGCG
CGCGCTGACCTCGTGATCGCCTAGGGAGATTAGAGTATCGGTCGA	probe.220_PBM3.220_alufreq3_rc	TGACCTCGTGATC	0.624667	0.663824	0.58091	0.598891	0.655041	TCGACCGATACTCTAATCTCCCTAGGC	G	A	T	C	A	C	G	A	G	G	T	C	A	G	CGCG
CGCGCCGTTCTTTGACCCGCCTAGGGAGATTAGAGTATCGGTCGA	probe.11022_PBM3.3418_svmreg2352_rc	CGTTCTTTGACCC	0.624588	0.60677	0.645497	0.597295	0.64879	TCGACCGATACTCTAATCTCCCTAGGC	G	G	G	T	C	A	A	A	G	A	A	C	G	G	CGCG
CGCGCTGAACCCGAGAGGGCCTAGGGAGATTAGAGTATCGGTCGA	probe.7907_PBM3.303_alufreq89_rc	TGAACCCGAGAGG	0.624129	0.652556	0.624083	0.585201	0.634674	TCGACCGATACTCTAATCTCCCTAGGC	C	C	T	C	T	C	G	G	G	T	T	C	A	G	CGCG
CGCGCCGACCTTTGTTGGGCCTAGGGAGATTAGAGTATCGGTCGA	probe.7552_PBM3.3750_svmreg2784_rc	CGACCTTTGTTGG	0.623823	0.60299	0.659136	0.593311	0.639857	TCGACCGATACTCTAATCTCCCTAGGC	C	C	A	A	C	A	A	A	G	G	T	C	G	G	CGCG
CGCGCAGACCTTTGTACTGCCTAGGGAGATTAGAGTATCGGTCGA	probe.2828_PBM3.2828_svmreg1584_rc	AGACCTTTGTACT	0.623477	0.625853	0.581254	0.700264	0.586537	TCGACCGATACTCTAATCTCCCTAGGC	A	G	T	A	C	A	A	A	G	G	T	C	T	G	CGCG
CGCGCGGACCTTTGCTCCGCCTAGGGAGATTAGAGTATCGGTCGA	probe.6914_PBM3.3112_svmreg1944_rc	GGACCTTTGCTCC	0.623297	0.626162	0.628025	0.662248	0.576755	TCGACCGATACTCTAATCTCCCTAGGC	G	G	A	G	C	A	A	A	G	G	T	C	C	G	CGCG
CGCGCTGACCTTGTGGTCGCCTAGGGAGATTAGAGTATCGGTCGA	probe.349_PBM3.349_aluscore47_rc	TGACCTTGTGGTC	0.623156	0.632567		0.573808	0.663091	TCGACCGATACTCTAATCTCCCTAGGC	G	A	C	C	A	C	A	A	G	G	T	C	A	G	CGCG
CGCGCTGAACTTTGGTGGGCCTAGGGAGATTAGAGTATCGGTCGA	probe.10937_PBM3.3333_svmreg2235_rc	TGAACTTTGGTGG	0.623019	0.615111	0.658345	0.626681	0.591938	TCGACCGATACTCTAATCTCCCTAGGC	C	C	A	C	C	A	A	A	G	T	T	C	A	G	CGCG
CGCGCTGACCGTTGGCGGGCCTAGGGAGATTAGAGTATCGGTCGA	probe.3403_PBM3.3403_svmreg2331_rc	TGACCGTTGGCGG	0.622861	0.5822	0.548329	0.480838	0.880075	TCGACCGATACTCTAATCTCCCTAGGC	C	C	G	C	C	A	A	C	G	G	T	C	A	G	CGCG
CGCGCTGAACCTTGAACGGCCTAGGGAGATTAGAGTATCGGTCGA	probe.6168_PBM3.2366_svmreg957_rc	TGAACCTTGAACG	0.622846	0.632038	0.647145	0.679103	0.5331	TCGACCGATACTCTAATCTCCCTAGGC	C	G	T	T	C	A	A	G	G	T	T	C	A	G	CGCG
CGCGCTGGACTATGCCCCGCCTAGGGAGATTAGAGTATCGGTCGA	probe.9761_PBM3.2157_svmreg656_rc	TGGACTATGCCCC	0.622821	0.626905	0.541293	0.78837	0.534717	TCGACCGATACTCTAATCTCCCTAGGC	G	G	G	G	C	A	T	A	G	T	C	C	A	G	CGCG
CGCGCTGACCCTGGAACGGCCTAGGGAGATTAGAGTATCGGTCGA	probe.14484_PBM3.3078_svmreg1899_rc	TGACCCTGGAACG	0.622616	0.614316	0.623241	0.699592	0.553316	TCGACCGATACTCTAATCTCCCTAGGC	C	G	T	T	C	C	A	G	G	G	T	C	A	G	CGCG
CGCGCCCGCCTTTGACCTGCCTAGGGAGATTAGAGTATCGGTCGA	probe.8568_PBM3.964_EBvarythree657_rc	CCGCCTTTGACCT	0.62258	0.578608	0.621865		0.667269	TCGACCGATACTCTAATCTCCCTAGGC	A	G	G	T	C	A	A	A	G	G	C	G	G	G	CGCG
CGCGCCGACCTTAGACCTGCCTAGGGAGATTAGAGTATCGGTCGA	probe.13596_PBM3.2190_svmreg708_rc	CGACCTTAGACCT	0.622576	0.600829	0.615315	0.651584		TCGACCGATACTCTAATCTCCCTAGGC	A	G	G	T	C	T	A	A	G	G	T	C	G	G	CGCG
CGCGCGGACCTTTTGACCTGCCTAGGGAGATTAGAGTATCGGTCGA	probe.12975_PBM3.1569_dr2varythree742_rc	GGACCTTTTGACCT	0.622479	0.630473	0.624823	0.62882	0.6058	TCGACCGATACTCTAATCTCCCTAGGC	A	G	G	T	C	A	A	A	A	G	G	T	C	C	GCGCG
CGCGCCGACCTTCGTACGGCCTAGGGAGATTAGAGTATCGGTCGA	probe.10162_PBM3.2558_svmreg1226_rc	CGACCTTCGTACG	0.622438	0.629243	0.634325	0.626395	0.599788	TCGACCGATACTCTAATCTCCCTAGGC	C	G	T	A	C	G	A	A	G	G	T	C	G	G	CGCG
CGCGCTGACCTTCACCCTGCCTAGGGAGATTAGAGTATCGGTCGA	probe.8237_PBM3.633_EBvarythree201_rc	TGACCTTCACCCT	0.62229	0.614676	0.607326	0.633028	0.634129	TCGACCGATACTCTAATCTCCCTAGGC	A	G	G	G	T	G	A	A	G	G	T	C	A	G	CGCG
CGCGCACACCTTTTGACCTGCCTAGGGAGATTAGAGTATCGGTCGA	probe.9171_PBM3.1567_dr2varythree739_rc	ACACCTTTTGACCT	0.622275	0.688089	0.633011	0.545724		TCGACCGATACTCTAATCTCCCTAGGC	A	G	G	T	C	A	A	A	A	G	G	T	G	T	GCGCG
CGCGCTGACCCATTGACCTGCCTAGGGAGATTAGAGTATCGGTCGA	probe.12749_PBM3.1343_dr2varythree441_rc	TGACCCATTGACCT	0.621478	0.62408	0.643285	0.645056	0.573491	TCGACCGATACTCTAATCTCCCTAGGC	A	G	G	T	C	A	A	T	G	G	G	T	C	A	GCGCG
CGCGCTGACCTTCTACCGGCCTAGGGAGATTAGAGTATCGGTCGA	probe.13941_PBM3.2535_svmreg1195_rc	TGACCTTCTACCG	0.621408	0.673194	0.626485	0.599541	0.586411	TCGACCGATACTCTAATCTCCCTAGGC	C	G	G	T	A	G	A	A	G	G	T	C	A	G	CGCG
CGCGCTGAACTCTGAACTGCCTAGGGAGATTAGAGTATCGGTCGA	probe.6939_PBM3.3137_svmreg1978_rc	TGAACTCTGAACT	0.621254	0.667611	0.578475	0.621648	0.617283	TCGACCGATACTCTAATCTCCCTAGGC	A	G	T	T	C	A	G	A	G	T	T	C	A	G	CGCG
CGCGCTAGACTTTGAACCGCCTAGGGAGATTAGAGTATCGGTCGA	probe.9678_PBM3.2074_svmreg526_rc	TAGACTTTGAACC	0.621247	0.554971	0.550718	0.758051		TCGACCGATACTCTAATCTCCCTAGGC	G	G	T	T	C	A	A	A	G	T	C	T	A	G	CGCG
CGCGCCGACCTTGTGATCGCCTAGGGAGATTAGAGTATCGGTCGA	probe.4181_PBM3.379_aluscore84_rc	CGACCTTGTGATC	0.621143	0.678918	0.648502	0.58273	0.574423	TCGACCGATACTCTAATCTCCCTAGGC	G	A	T	C	A	C	A	A	G	G	T	C	G	G	CGCG
CGCGCTGGACTTTGCAAGGCCTAGGGAGATTAGAGTATCGGTCGA	probe.14339_PBM3.2933_svmreg1726_rc	TGGACTTTGCAAG	0.62096	0.614711		0.674113	0.574056	TCGACCGATACTCTAATCTCCCTAGGC	C	T	T	G	C	A	A	A	G	T	C	C	A	G	CGCG
CGCGCTGCCCTTTGGACAGCCTAGGGAGATTAGAGTATCGGTCGA	probe.14500_PBM3.3094_svmreg1923_rc	TGCCCTTTGGACA	0.620886	0.596715	0.604537	0.647276	0.635015	TCGACCGATACTCTAATCTCCCTAGGC	T	G	T	C	C	A	A	A	G	G	G	C	A	G	CGCG
CGCGCTCACCTTTGTACCGCCTAGGGAGATTAGAGTATCGGTCGA	probe.10261_PBM3.2657_svmreg1364_rc	TCACCTTTGTACC	0.620784	0.6096	0.658975	0.640015	0.574548	TCGACCGATACTCTAATCTCCCTAGGC	G	G	T	A	C	A	A	A	G	G	T	G	A	G	CGCG
CGCGCTGGACCTTGCACAGCCTAGGGAGATTAGAGTATCGGTCGA	probe.2717_PBM3.2717_svmreg1440_rc	TGGACCTTGCACA	0.620752	0.612046	0.615931	0.654597	0.600433	TCGACCGATACTCTAATCTCCCTAGGC	T	G	T	G	C	A	A	G	G	T	C	C	A	G	CGCG
CGCGCTGAACTTTGGTCGGCCTAGGGAGATTAGAGTATCGGTCGA	probe.13590_PBM3.2184_svmreg699_rc	TGAACTTTGGTCG	0.620463	0.611637	0.618741	0.758403	0.493071	TCGACCGATACTCTAATCTCCCTAGGC	C	G	A	C	C	A	A	A	G	T	T	C	A	G	CGCG
CGCGCCGACCTTTTTCCCGCCTAGGGAGATTAGAGTATCGGTCGA	probe.10186_PBM3.2582_svmreg1258_rc	CGACCTTTTTCCC	0.620112	0.637361	0.651466	0.534919	0.656703	TCGACCGATACTCTAATCTCCCTAGGC	G	G	G	A	A	A	A	A	G	G	T	C	G	G	CGCG
CGCGCTGCCGTTTGACCTGCCTAGGGAGATTAGAGTATCGGTCGA	probe.8474_PBM3.870_EBvarythree529_rc	TGCCGTTTGACCT	0.619671	0.585479	0.608808	0.600312	0.684084	TCGACCGATACTCTAATCTCCCTAGGC	A	G	G	T	C	A	A	A	C	G	G	C	A	G	CGCG
CGCGCTGACCGCGTGACCTGCCTAGGGAGATTAGAGTATCGGTCGA	probe.1314_PBM3.1314_dr2varythree402_rc	TGACCGCGTGACCT	0.619615	0.642886	0.653846	0.588914	0.592812	TCGACCGATACTCTAATCTCCCTAGGC	A	G	G	T	C	A	C	G	C	G	G	T	C	A	GCGCG
CGCGCTGACGTCTTGACCTGCCTAGGGAGATTAGAGTATCGGTCGA	probe.1358_PBM3.1358_dr2varythree462_rc	TGACGTCTTGACCT	0.619608	0.589704	0.611339	0.613025	0.664364	TCGACCGATACTCTAATCTCCCTAGGC	A	G	G	T	C	A	A	G	A	C	G	T	C	A	GCGCG
CGCGCTGACCTTACAACCTGCCTAGGGAGATTAGAGTATCGGTCGA	probe.1231_PBM3.1231_dr2varythree291_rc	TGACCTTACAACCT	0.619335	0.653933	0.645996	0.590597	0.586814	TCGACCGATACTCTAATCTCCCTAGGC	A	G	G	T	T	G	T	A	A	G	G	T	C	A	GCGCG
CGCGCGCCCCTTTGACCTGCCTAGGGAGATTAGAGTATCGGTCGA	probe.4755_PBM3.953_EBvarythree642_rc	GCCCCTTTGACCT	0.619334	0.600825	0.641863	0.615093	0.619553	TCGACCGATACTCTAATCTCCCTAGGC	A	G	G	T	C	A	A	A	G	G	G	G	C	G	CGCG
CGCGCTGGACTTTCCCCGGCCTAGGGAGATTAGAGTATCGGTCGA	probe.14781_PBM3.3375_svmreg2293_rc	TGGACTTTCCCCG	0.619261	0.632247	0.621474	0.661032	0.562291	TCGACCGATACTCTAATCTCCCTAGGC	C	G	G	G	G	A	A	A	G	T	C	C	A	G	CGCG
CGCGCTGGACTTTTGATGGCCTAGGGAGATTAGAGTATCGGTCGA	probe.10727_PBM3.3123_svmreg1959_rc	TGGACTTTTGATG	0.61897	0.691483	0.609775	0.555651		TCGACCGATACTCTAATCTCCCTAGGC	C	A	T	C	A	A	A	A	G	T	C	C	A	G	CGCG
CGCGCTGACCCATGAACCGCCTAGGGAGATTAGAGTATCGGTCGA	probe.14027_PBM3.2621_svmreg1314_rc	TGACCCATGAACC	0.618832	0.626727	0.629029	0.642953	0.576617	TCGACCGATACTCTAATCTCCCTAGGC	G	G	T	T	C	A	T	G	G	G	T	C	A	G	CGCG
CGCGCTGACCTCGGAACGGCCTAGGGAGATTAGAGTATCGGTCGA	probe.3778_PBM3.3778_svmreg2819_rc	TGACCTCGGAACG	0.618781	0.631965	0.604731	0.665362	0.573065	TCGACCGATACTCTAATCTCCCTAGGC	C	G	T	T	C	C	G	A	G	G	T	C	A	G	CGCG
CGCGCTGACCTTGATCCTGCCTAGGGAGATTAGAGTATCGGTCGA	probe.669_PBM3.669_EBvarythree250_rc	TGACCTTGATCCT	0.618538	0.63618	0.611777	0.629073	0.597123	TCGACCGATACTCTAATCTCCCTAGGC	A	G	G	A	T	C	A	A	G	G	T	C	A	G	CGCG
CGCGCTGAACTTTGCCTTGCCTAGGGAGATTAGAGTATCGGTCGA	probe.3704_PBM3.3704_svmreg2727_rc	TGAACTTTGCCTT	0.618505	0.632768	0.725468	0.586318	0.529468	TCGACCGATACTCTAATCTCCCTAGGC	A	A	G	G	C	A	A	A	G	T	T	C	A	G	CGCG
CGCGCTGACCCTCGACCAGCCTAGGGAGATTAGAGTATCGGTCGA	probe.6877_PBM3.3075_svmreg1895_rc	TGACCCTCGACCA	0.618304	0.674117	0.611027		0.569767	TCGACCGATACTCTAATCTCCCTAGGC	T	G	G	T	C	G	A	G	G	G	T	C	A	G	CGCG
CGCGCTGGACTTTAACTGGCCTAGGGAGATTAGAGTATCGGTCGA	probe.14554_PBM3.3148_svmreg1993_rc	TGGACTTTAACTG	0.618302	0.626702	0.636175	0.639571	0.570759	TCGACCGATACTCTAATCTCCCTAGGC	C	A	G	T	T	A	A	A	G	T	C	C	A	G	CGCG
CGCGCTGACCCTCGAACAGCCTAGGGAGATTAGAGTATCGGTCGA	probe.7490_PBM3.3688_svmreg2707_rc	TGACCCTCGAACA	0.617991	0.6534	0.639845	0.628614	0.550104	TCGACCGATACTCTAATCTCCCTAGGC	T	G	T	T	C	G	A	G	G	G	T	C	A	G	CGCG
CGCGCTGCACTTTGCACTGCCTAGGGAGATTAGAGTATCGGTCGA	probe.6233_PBM3.2431_svmreg1058_rc	TGCACTTTGCACT	0.617983	0.602342	0.605038	0.621434	0.643118	TCGACCGATACTCTAATCTCCCTAGGC	A	G	T	G	C	A	A	A	G	T	G	C	A	G	CGCG
CGCGCGTGCCTTTTGACCTGCCTAGGGAGATTAGAGTATCGGTCGA	probe.9167_PBM3.1563_dr2varythree734_rc	GTGCCTTTTGACCT	0.617953	0.62908	0.633373	0.567037	0.642321	TCGACCGATACTCTAATCTCCCTAGGC	A	G	G	T	C	A	A	A	A	G	G	C	A	C	GCGCG
CGCGCTGACCGTCGACCAGCCTAGGGAGATTAGAGTATCGGTCGA	probe.10510_PBM3.2906_svmreg1685_rc	TGACCGTCGACCA	0.617794	0.609861	0.619039	0.589176	0.653101	TCGACCGATACTCTAATCTCCCTAGGC	T	G	G	T	C	G	A	C	G	G	T	C	A	G	CGCG
CGCGCTGAGACTTTGACCTGCCTAGGGAGATTAGAGTATCGGTCGA	probe.9007_PBM3.1403_dr2varythree522_rc	TGAGACTTTGACCT	0.617661	0.642855	0.595603	0.69388	0.538305	TCGACCGATACTCTAATCTCCCTAGGC	A	G	G	T	C	A	A	A	G	T	C	T	C	A	GCGCG
CGCGCTGACCTCAGGACCTGCCTAGGGAGATTAGAGTATCGGTCGA	probe.12677_PBM3.1271_dr2varythree345_rc	TGACCTCAGGACCT	0.617651	0.60772	0.591814	0.653357	0.617713	TCGACCGATACTCTAATCTCCCTAGGC	A	G	G	T	C	C	T	G	A	G	G	T	C	A	GCGCG
CGCGCTGACCTGTGAACTGCCTAGGGAGATTAGAGTATCGGTCGA	probe.2365_PBM3.2365_svmreg955_rc	TGACCTGTGAACT	0.617616	0.60781	0.635833	0.609205		TCGACCGATACTCTAATCTCCCTAGGC	A	G	T	T	C	A	C	A	G	G	T	C	A	G	CGCG
CGCGCTGACCTCAGGTGGGCCTAGGGAGATTAGAGTATCGGTCGA	probe.316_PBM3.316_aluscore3_rc	TGACCTCAGGTGG	0.617615	0.615341	0.613937	0.595572	0.645611	TCGACCGATACTCTAATCTCCCTAGGC	C	C	A	C	C	T	G	A	G	G	T	C	A	G	CGCG
CGCGCTGAACCTTGGACGGCCTAGGGAGATTAGAGTATCGGTCGA	probe.14780_PBM3.3374_svmreg2292_rc	TGAACCTTGGACG	0.617573		0.571866	0.716815	0.564038	TCGACCGATACTCTAATCTCCCTAGGC	C	G	T	C	C	A	A	G	G	T	T	C	A	G	CGCG
CGCGCGTACCTTTGACCTGCCTAGGGAGATTAGAGTATCGGTCGA	probe.12389_PBM3.983_EBvarythree686_rc	GTACCTTTGACCT	0.617561	0.627872	0.582183	0.642627		TCGACCGATACTCTAATCTCCCTAGGC	A	G	G	T	C	A	A	A	G	G	T	A	C	G	CGCG
CGCGCCGGACTTTGATTGGCCTAGGGAGATTAGAGTATCGGTCGA	probe.10424_PBM3.2820_svmreg1574_rc	CGGACTTTGATTG	0.61754	0.596685	0.595779	0.649719	0.627976	TCGACCGATACTCTAATCTCCCTAGGC	C	A	A	T	C	A	A	A	G	T	C	C	G	G	CGCG
CGCGCTGAACTGTGCACGGCCTAGGGAGATTAGAGTATCGGTCGA	probe.15034_PBM3.3628_svmreg2630_rc	TGAACTGTGCACG	0.617475	0.610634	0.653418		0.588372	TCGACCGATACTCTAATCTCCCTAGGC	C	G	T	G	C	A	C	A	G	T	T	C	A	G	CGCG
CGCGCTGGACTTTTAACTGCCTAGGGAGATTAGAGTATCGGTCGA	probe.9478_PBM3.1874_svmreg170_rc	TGGACTTTTAACT	0.617403	0.666318	0.624182		0.561709	TCGACCGATACTCTAATCTCCCTAGGC	A	G	T	T	A	A	A	A	G	T	C	C	A	G	CGCG
CGCGCTGACCGCTGACCTGCCTAGGGAGATTAGAGTATCGGTCGA	probe.12162_PBM3.756_EBvarythree370_rc	TGACCGCTGACCT	0.617135	0.600064	0.591524	0.569807	0.707146	TCGACCGATACTCTAATCTCCCTAGGC	A	G	G	T	C	A	G	C	G	G	T	C	A	G	CGCG
CGCGCTGCTCTTTGACCCGCCTAGGGAGATTAGAGTATCGGTCGA	probe.6741_PBM3.2939_svmreg1735_rc	TGCTCTTTGACCC	0.617059	0.696322	0.62098	0.634187	0.516748	TCGACCGATACTCTAATCTCCCTAGGC	G	G	G	T	C	A	A	A	G	A	G	C	A	G	CGCG
CGCGCTGAACTTTGTTCTGCCTAGGGAGATTAGAGTATCGGTCGA	probe.2796_PBM3.2796_svmreg1540_rc	TGAACTTTGTTCT	0.61661	0.681136	0.601019	0.636482	0.547804	TCGACCGATACTCTAATCTCCCTAGGC	A	G	A	A	C	A	A	A	G	T	T	C	A	G	CGCG
CGCGCTGGACTTTGCAGAGCCTAGGGAGATTAGAGTATCGGTCGA	probe.2750_PBM3.2750_svmreg1484_rc	TGGACTTTGCAGA	0.616356	0.587841	0.621714	0.670268	0.585603	TCGACCGATACTCTAATCTCCCTAGGC	T	C	T	G	C	A	A	A	G	T	C	C	A	G	CGCG
CGCGCTGACCCTCGACCTGCCTAGGGAGATTAGAGTATCGGTCGA	probe.729_PBM3.729_EBvarythree333_rc	TGACCCTCGACCT	0.616317	0.637217	0.644947	0.591299	0.591804	TCGACCGATACTCTAATCTCCCTAGGC	A	G	G	T	C	G	A	G	G	G	T	C	A	G	CGCG
CGCGCTGACTTTTGACCCGCCTAGGGAGATTAGAGTATCGGTCGA	probe.1840_PBM3.1840_svmreg71_rc	TGACTTTTGACCC	0.616188	0.618856	0.656067	0.644803	0.545027	TCGACCGATACTCTAATCTCCCTAGGC	G	G	G	T	C	A	A	A	A	G	T	C	A	G	CGCG
CGCGCGGACCTGTGAACCGCCTAGGGAGATTAGAGTATCGGTCGA	probe.14601_PBM3.3195_svmreg2056_rc	GGACCTGTGAACC	0.616117	0.606771	0.643095	0.628867	0.585735	TCGACCGATACTCTAATCTCCCTAGGC	G	G	T	T	C	A	C	A	G	G	T	C	C	G	CGCG
CGCGCAGACCCTTGACCCGCCTAGGGAGATTAGAGTATCGGTCGA	probe.10094_PBM3.2490_svmreg1136_rc	AGACCCTTGACCC	0.616071	0.569359	0.581891	0.632653	0.680383	TCGACCGATACTCTAATCTCCCTAGGC	G	G	G	T	C	A	A	G	G	G	T	C	T	G	CGCG
CGCGCGGGACTTTGATCTGCCTAGGGAGATTAGAGTATCGGTCGA	probe.5928_PBM3.2126_svmreg605_rc	GGGACTTTGATCT	0.615939		0.583402	0.646455	0.617959	TCGACCGATACTCTAATCTCCCTAGGC	A	G	A	T	C	A	A	A	G	T	C	C	C	G	CGCG
CGCGCTGACCGGTTGACCTGCCTAGGGAGATTAGAGTATCGGTCGA	probe.1341_PBM3.1341_dr2varythree438_rc	TGACCGGTTGACCT	0.61587	0.613139	0.629733	0.617966	0.602642	TCGACCGATACTCTAATCTCCCTAGGC	A	G	G	T	C	A	A	C	C	G	G	T	C	A	GCGCG
CGCGCTGCACTTTGCCCAGCCTAGGGAGATTAGAGTATCGGTCGA	probe.14317_PBM3.2911_svmreg1695_rc	TGCACTTTGCCCA	0.615452	0.602024	0.640982	0.639474	0.579329	TCGACCGATACTCTAATCTCCCTAGGC	T	G	G	G	C	A	A	A	G	T	G	C	A	G	CGCG
CGCGCGAACCTTGGCCCCGCCTAGGGAGATTAGAGTATCGGTCGA	probe.7615_PBM3.11_H4.11_rc	GAACCTTGGCCCC	0.615441	0.625754	0.613331	0.62878	0.5939	TCGACCGATACTCTAATCTCCCTAGGC	G	G	G	G	C	C	A	A	G	G	T	T	C	G	CGCG
CGCGCTGGACTTTGTCTAGCCTAGGGAGATTAGAGTATCGGTCGA	probe.13830_PBM3.2424_svmreg1051_rc	TGGACTTTGTCTA	0.615421	0.579888	0.615878	0.665234	0.600686	TCGACCGATACTCTAATCTCCCTAGGC	T	A	G	A	C	A	A	A	G	T	C	C	A	G	CGCG
CGCGCGTGCCTTTGACCCGCCTAGGGAGATTAGAGTATCGGTCGA	probe.9_PBM3.9_H4.9_rc	GTGCCTTTGACCC	0.61539	0.613951	0.574018	0.622819	0.650774	TCGACCGATACTCTAATCTCCCTAGGC	G	G	G	T	C	A	A	A	G	G	C	A	C	G	CGCG
CGCGCTGAACCTTGATCCGCCTAGGGAGATTAGAGTATCGGTCGA	probe.3579_PBM3.3579_svmreg2569_rc	TGAACCTTGATCC	0.615284	0.629596	0.589575	0.657132	0.584834	TCGACCGATACTCTAATCTCCCTAGGC	G	G	A	T	C	A	A	G	G	T	T	C	A	G	CGCG
CGCGCTGACCCTAGACCAGCCTAGGGAGATTAGAGTATCGGTCGA	probe.14700_PBM3.3294_svmreg2184_rc	TGACCCTAGACCA	0.615041		0.616869	0.65346	0.574794	TCGACCGATACTCTAATCTCCCTAGGC	T	G	G	T	C	T	A	G	G	G	T	C	A	G	CGCG
CGCGCTGGACTTGGACCAGCCTAGGGAGATTAGAGTATCGGTCGA	probe.9492_PBM3.1888_svmreg198_rc	TGGACTTGGACCA	0.614752	0.645604		0.533364	0.665289	TCGACCGATACTCTAATCTCCCTAGGC	T	G	G	T	C	C	A	A	G	T	C	C	A	G	CGCG
CGCGCTGACCTGTGCACTGCCTAGGGAGATTAGAGTATCGGTCGA	probe.6626_PBM3.2824_svmreg1578_rc	TGACCTGTGCACT	0.614575		0.683886	0.572663	0.587175	TCGACCGATACTCTAATCTCCCTAGGC	A	G	T	G	C	A	C	A	G	G	T	C	A	G	CGCG
CGCGCGGACCTTGGAACCGCCTAGGGAGATTAGAGTATCGGTCGA	probe.13675_PBM3.2269_svmreg818_rc	GGACCTTGGAACC	0.614344	0.614542	0.562801	0.723298	0.556735	TCGACCGATACTCTAATCTCCCTAGGC	G	G	T	T	C	C	A	A	G	G	T	C	C	G	CGCG
CGCGCTGACCTTGACACCTGCCTAGGGAGATTAGAGTATCGGTCGA	probe.1212_PBM3.1212_dr2varythree266_rc	TGACCTTGACACCT	0.613734	0.690076	0.594358	0.605046	0.565455	TCGACCGATACTCTAATCTCCCTAGGC	A	G	G	T	G	T	C	A	A	G	G	T	C	A	GCGCG
CGCGCTGACCTTAATACCTGCCTAGGGAGATTAGAGTATCGGTCGA	probe.12655_PBM3.1249_dr2varythree315_rc	TGACCTTAATACCT	0.613548	0.534997	0.639102	0.61267	0.667424	TCGACCGATACTCTAATCTCCCTAGGC	A	G	G	T	A	T	T	A	A	G	G	T	C	A	GCGCG
CGCGCTGACCTTGGACCGGCCTAGGGAGATTAGAGTATCGGTCGA	probe.9452_PBM3.1848_svmreg98_rc	TGACCTTGGACCG	0.613379	0.676124	0.585105	0.661974	0.530313	TCGACCGATACTCTAATCTCCCTAGGC	C	G	G	T	C	C	A	A	G	G	T	C	A	G	CGCG
CGCGCTGAACCCGGGAGAGCCTAGGGAGATTAGAGTATCGGTCGA	probe.4080_PBM3.278_alufreq63_rc	TGAACCCGGGAGA	0.613373	0.559959	0.626314	0.653847		TCGACCGATACTCTAATCTCCCTAGGC	T	C	T	C	C	C	G	G	G	T	T	C	A	G	CGCG
CGCGCCGACCTTTGTAGCGCCTAGGGAGATTAGAGTATCGGTCGA	probe.14894_PBM3.3488_svmreg2446_rc	CGACCTTTGTAGC	0.613323	0.605785	0.57107	0.644122	0.632316	TCGACCGATACTCTAATCTCCCTAGGC	G	C	T	A	C	A	A	A	G	G	T	C	G	G	CGCG
CGCGCGGACCTTGGAACGGCCTAGGGAGATTAGAGTATCGGTCGA	probe.10180_PBM3.2576_svmreg1247_rc	GGACCTTGGAACG	0.613286	0.590022	0.564925	0.684912		TCGACCGATACTCTAATCTCCCTAGGC	C	G	T	T	C	C	A	A	G	G	T	C	C	G	CGCG
CGCGCGGACCTTTGACTGGCCTAGGGAGATTAGAGTATCGGTCGA	probe.6185_PBM3.2383_svmreg982_rc	GGACCTTTGACTG	0.613212	0.53488	0.613403	0.609498	0.695066	TCGACCGATACTCTAATCTCCCTAGGC	C	A	G	T	C	A	A	A	G	G	T	C	C	G	CGCG
CGCGCCGACCGGTGACCCGCCTAGGGAGATTAGAGTATCGGTCGA	probe.7223_PBM3.3421_svmreg2355_rc	CGACCGGTGACCC	0.612909		0.622002	0.626107	0.590617	TCGACCGATACTCTAATCTCCCTAGGC	G	G	G	T	C	A	C	C	G	G	T	C	G	G	CGCG
CGCGCTGGACTTTTGCCTGCCTAGGGAGATTAGAGTATCGGTCGA	probe.3920_PBM3.118_H4.118_rc	TGGACTTTTGCCT	0.612707	0.658815	0.624449	0.577044	0.590519	TCGACCGATACTCTAATCTCCCTAGGC	A	G	G	C	A	A	A	A	G	T	C	C	A	G	CGCG
CGCGCTGACCACGTGACCTGCCTAGGGAGATTAGAGTATCGGTCGA	probe.12721_PBM3.1315_dr2varythree403_rc	TGACCACGTGACCT	0.612694	0.63439	0.683313	0.573521	0.559553	TCGACCGATACTCTAATCTCCCTAGGC	A	G	G	T	C	A	C	G	T	G	G	T	C	A	GCGCG
CGCGCTGGACTTTTAACGGCCTAGGGAGATTAGAGTATCGGTCGA	probe.13278_PBM3.1872_svmreg161_rc	TGGACTTTTAACG	0.612194	0.558577	0.625014	0.603751	0.661433	TCGACCGATACTCTAATCTCCCTAGGC	C	G	T	T	A	A	A	A	G	T	C	C	A	G	CGCG
CGCGCTGAACTTTCACCCGCCTAGGGAGATTAGAGTATCGGTCGA	probe.14033_PBM3.2627_svmreg1321_rc	TGAACTTTCACCC	0.612167	0.63532	0.602255	0.598926		TCGACCGATACTCTAATCTCCCTAGGC	G	G	G	T	G	A	A	A	G	T	T	C	A	G	CGCG
CGCGCTGACCTTCAAACGGCCTAGGGAGATTAGAGTATCGGTCGA	probe.11210_PBM3.3606_svmreg2603_rc	TGACCTTCAAACG	0.612128	0.615159	0.600216	0.613901	0.619235	TCGACCGATACTCTAATCTCCCTAGGC	C	G	T	T	T	G	A	A	G	G	T	C	A	G	CGCG
CGCGCCGGACATTGCACTGCCTAGGGAGATTAGAGTATCGGTCGA	probe.2867_PBM3.2867_svmreg1634_rc	CGGACATTGCACT	0.61206	0.602672	0.651129	0.58145	0.61299	TCGACCGATACTCTAATCTCCCTAGGC	A	G	T	G	C	A	A	T	G	T	C	C	G	G	CGCG
CGCGCCGACCTTTGAAGGGCCTAGGGAGATTAGAGTATCGGTCGA	probe.13798_PBM3.2392_svmreg992_rc	CGACCTTTGAAGG	0.611905	0.640442	0.615348	0.555522	0.636306	TCGACCGATACTCTAATCTCCCTAGGC	C	C	T	T	C	A	A	A	G	G	T	C	G	G	CGCG
CGCGCTGACCTATGCCCTGCCTAGGGAGATTAGAGTATCGGTCGA	probe.11623_PBM3.217_H4.217_rc	TGACCTATGCCCT	0.61186	0.578906	0.624523	0.681839	0.562175	TCGACCGATACTCTAATCTCCCTAGGC	A	G	G	G	C	A	T	A	G	G	T	C	A	G	CGCG
CGCGCCGGACCTTGACCAGCCTAGGGAGATTAGAGTATCGGTCGA	probe.2253_PBM3.2253_svmreg792_rc	CGGACCTTGACCA	0.611786	0.717464	0.573376		0.544519	TCGACCGATACTCTAATCTCCCTAGGC	T	G	G	T	C	A	A	G	G	T	C	C	G	G	CGCG
CGCGCTGACCTTGTCCCTGCCTAGGGAGATTAGAGTATCGGTCGA	probe.12043_PBM3.637_EBvarythree206_rc	TGACCTTGTCCCT	0.611554	0.65607	0.580952	0.628911	0.580284	TCGACCGATACTCTAATCTCCCTAGGC	A	G	G	G	A	C	A	A	G	G	T	C	A	G	CGCG
CGCGCCGACCTTTTCCCCGCCTAGGGAGATTAGAGTATCGGTCGA	probe.6445_PBM3.2643_svmreg1343_rc	CGACCTTTTCCCC	0.611454		0.662628	0.622415	0.549318	TCGACCGATACTCTAATCTCCCTAGGC	G	G	G	G	A	A	A	A	G	G	T	C	G	G	CGCG
CGCGCTGAACTTTGCATTGCCTAGGGAGATTAGAGTATCGGTCGA	probe.6966_PBM3.3164_svmreg2015_rc	TGAACTTTGCATT	0.611272	0.64545	0.597653	0.57654	0.625444	TCGACCGATACTCTAATCTCCCTAGGC	A	A	T	G	C	A	A	A	G	T	T	C	A	G	CGCG
CGCGCTGACCTCAGACCCGCCTAGGGAGATTAGAGTATCGGTCGA	probe.14360_PBM3.2954_svmreg1752_rc	TGACCTCAGACCC	0.611034		0.56429	0.631575	0.637236	TCGACCGATACTCTAATCTCCCTAGGC	G	G	G	T	C	T	G	A	G	G	T	C	A	G	CGCG
CGCGCGAACCTTTTGACCTGCCTAGGGAGATTAGAGTATCGGTCGA	probe.12978_PBM3.1572_dr2varythree746_rc	GAACCTTTTGACCT	0.610992	0.578388	0.710264	0.513146	0.64217	TCGACCGATACTCTAATCTCCCTAGGC	A	G	G	T	C	A	A	A	A	G	G	T	T	C	GCGCG
CGCGCCGACCAATGAACCGCCTAGGGAGATTAGAGTATCGGTCGA	probe.3340_PBM3.3340_svmreg2244_rc	CGACCAATGAACC	0.610671		0.64109		0.580251	TCGACCGATACTCTAATCTCCCTAGGC	G	G	T	T	C	A	T	T	G	G	T	C	G	G	CGCG
CGCGCTGAACTTTGGTCCGCCTAGGGAGATTAGAGTATCGGTCGA	probe.2719_PBM3.2719_svmreg1444_rc	TGAACTTTGGTCC	0.610554	0.620159	0.621206	0.700816	0.500035	TCGACCGATACTCTAATCTCCCTAGGC	G	G	A	C	C	A	A	A	G	T	T	C	A	G	CGCG
CGCGCTGACCTGGGACCTGCCTAGGGAGATTAGAGTATCGGTCGA	probe.8294_PBM3.690_EBvarythree278_rc	TGACCTGGGACCT	0.61055	0.594268	0.643792		0.593591	TCGACCGATACTCTAATCTCCCTAGGC	A	G	G	T	C	C	C	A	G	G	T	C	A	G	CGCG
CGCGCGGACCTTTGTTCCGCCTAGGGAGATTAGAGTATCGGTCGA	probe.14473_PBM3.3067_svmreg1885_rc	GGACCTTTGTTCC	0.610345	0.600888	0.574285	0.588268	0.677938	TCGACCGATACTCTAATCTCCCTAGGC	G	G	A	A	C	A	A	A	G	G	T	C	C	G	CGCG
CGCGCTGGACCTTGTACGGCCTAGGGAGATTAGAGTATCGGTCGA	probe.6343_PBM3.2541_svmreg1205_rc	TGGACCTTGTACG	0.610251	0.578957	0.548042	0.73613	0.577874	TCGACCGATACTCTAATCTCCCTAGGC	C	G	T	A	C	A	A	G	G	T	C	C	A	G	CGCG
CGCGCTGGACCTTGGCCAGCCTAGGGAGATTAGAGTATCGGTCGA	probe.7040_PBM3.3238_svmreg2110_rc	TGGACCTTGGCCA	0.610236	0.579042	0.529352	0.647747	0.684803	TCGACCGATACTCTAATCTCCCTAGGC	T	G	G	C	C	A	A	G	G	T	C	C	A	G	CGCG
CGCGCTGACCTTATGACCTGCCTAGGGAGATTAGAGTATCGGTCGA	probe.12634_PBM3.1228_dr2varythree287_rc	TGACCTTATGACCT	0.610198	0.627189	0.607051	0.64404	0.56251	TCGACCGATACTCTAATCTCCCTAGGC	A	G	G	T	C	A	T	A	A	G	G	T	C	A	GCGCG
CGCGCCGGACTTTGCCTGGCCTAGGGAGATTAGAGTATCGGTCGA	probe.3487_PBM3.3487_svmreg2445_rc	CGGACTTTGCCTG	0.609946	0.62765	0.560336	0.666607	0.585193	TCGACCGATACTCTAATCTCCCTAGGC	C	A	G	G	C	A	A	A	G	T	C	C	G	G	CGCG
CGCGCTGGCCTTTGAACTGCCTAGGGAGATTAGAGTATCGGTCGA	probe.1984_PBM3.1984_svmreg389_rc	TGGCCTTTGAACT	0.609621	0.656373	0.601192	0.591778	0.589142	TCGACCGATACTCTAATCTCCCTAGGC	A	G	T	T	C	A	A	A	G	G	C	C	A	G	CGCG
CGCGCTGGACTGTGAACAGCCTAGGGAGATTAGAGTATCGGTCGA	probe.1940_PBM3.1940_svmreg304_rc	TGGACTGTGAACA	0.609556	0.618695	0.5362	0.566225	0.717102	TCGACCGATACTCTAATCTCCCTAGGC	T	G	T	T	C	A	C	A	G	T	C	C	A	G	CGCG
CGCGCTGACCTGCAACCTGCCTAGGGAGATTAGAGTATCGGTCGA	probe.8301_PBM3.697_EBvarythree290_rc	TGACCTGCAACCT	0.609419	0.608547	0.705802	0.547076	0.576251	TCGACCGATACTCTAATCTCCCTAGGC	A	G	G	T	T	G	C	A	G	G	T	C	A	G	CGCG
CGCGCCTACCTTGGACCCGCCTAGGGAGATTAGAGTATCGGTCGA	probe.3065_PBM3.3065_svmreg1883_rc	CTACCTTGGACCC	0.609408	0.646022	0.611988	0.606324	0.5733	TCGACCGATACTCTAATCTCCCTAGGC	G	G	G	T	C	C	A	A	G	G	T	A	G	G	CGCG
CGCGCTGACCTTAGCCCCGCCTAGGGAGATTAGAGTATCGGTCGA	probe.9700_PBM3.2096_svmreg557_rc	TGACCTTAGCCCC	0.609162	0.633596	0.667721	0.637891	0.497439	TCGACCGATACTCTAATCTCCCTAGGC	G	G	G	G	C	T	A	A	G	G	T	C	A	G	CGCG
CGCGCTGACCAATTGACCTGCCTAGGGAGATTAGAGTATCGGTCGA	probe.5147_PBM3.1345_dr2varythree443_rc	TGACCAATTGACCT	0.609117	0.625506	0.659547	0.593558	0.557857	TCGACCGATACTCTAATCTCCCTAGGC	A	G	G	T	C	A	A	T	T	G	G	T	C	A	GCGCG
CGCGCTGACCGCTTGACCTGCCTAGGGAGATTAGAGTATCGGTCGA	probe.12744_PBM3.1338_dr2varythree434_rc	TGACCGCTTGACCT	0.608753	0.615407	0.615317	0.612136	0.592154	TCGACCGATACTCTAATCTCCCTAGGC	A	G	G	T	C	A	A	G	C	G	G	T	C	A	GCGCG
CGCGCTGACCTTGTAACCTGCCTAGGGAGATTAGAGTATCGGTCGA	probe.5041_PBM3.1239_dr2varythree302_rc	TGACCTTGTAACCT	0.608708	0.586891	0.585103	0.635157	0.627681	TCGACCGATACTCTAATCTCCCTAGGC	A	G	G	T	T	A	C	A	A	G	G	T	C	A	GCGCG
CGCGCTGACCCGATGACCTGCCTAGGGAGATTAGAGTATCGGTCGA	probe.5130_PBM3.1328_dr2varythree421_rc	TGACCCGATGACCT	0.608432	0.681154	0.616738	0.605998	0.529839	TCGACCGATACTCTAATCTCCCTAGGC	A	G	G	T	C	A	T	C	G	G	G	T	C	A	GCGCG
CGCGCTGGACTTGGTCCAGCCTAGGGAGATTAGAGTATCGGTCGA	probe.6758_PBM3.2956_svmreg1755_rc	TGGACTTGGTCCA	0.608277	0.648016	0.547058	0.56234	0.675692	TCGACCGATACTCTAATCTCCCTAGGC	T	G	G	A	C	C	A	A	G	T	C	C	A	G	CGCG
CGCGCTGACCTTAAACCTGCCTAGGGAGATTAGAGTATCGGTCGA	probe.4460_PBM3.658_EBvarythree235_rc	TGACCTTAAACCT	0.608226	0.619432	0.628298	0.576946		TCGACCGATACTCTAATCTCCCTAGGC	A	G	G	T	T	T	A	A	G	G	T	C	A	G	CGCG
CGCGCTGGACTTGGACCTGCCTAGGGAGATTAGAGTATCGGTCGA	probe.13347_PBM3.1941_svmreg306_rc	TGGACTTGGACCT	0.608185	0.660042	0.528576	0.677523	0.566598	TCGACCGATACTCTAATCTCCCTAGGC	A	G	G	T	C	C	A	A	G	T	C	C	A	G	CGCG
CGCGCAGGACTTTGCACCGCCTAGGGAGATTAGAGTATCGGTCGA	probe.2254_PBM3.2254_svmreg793_rc	AGGACTTTGCACC	0.608141	0.555526	0.575403	0.724904	0.57673	TCGACCGATACTCTAATCTCCCTAGGC	G	G	T	G	C	A	A	A	G	T	C	C	T	G	CGCG
CGCGCCGACCTTTGAAGAGCCTAGGGAGATTAGAGTATCGGTCGA	probe.14796_PBM3.3390_svmreg2311_rc	CGACCTTTGAAGA	0.608076	0.703801	0.589287	0.601585	0.537631	TCGACCGATACTCTAATCTCCCTAGGC	T	C	T	T	C	A	A	A	G	G	T	C	G	G	CGCG
CGCGCCGGACTTTGCATGGCCTAGGGAGATTAGAGTATCGGTCGA	probe.7549_PBM3.3747_svmreg2781_rc	CGGACTTTGCATG	0.607956	0.597119	0.616675	0.614691	0.60334	TCGACCGATACTCTAATCTCCCTAGGC	C	A	T	G	C	A	A	A	G	T	C	C	G	G	CGCG
CGCGCCGAACTTTTACCCGCCTAGGGAGATTAGAGTATCGGTCGA	probe.6074_PBM3.2272_svmreg821_rc	CGAACTTTTACCC	0.607756	0.73532	0.598822	0.527557	0.569323	TCGACCGATACTCTAATCTCCCTAGGC	G	G	G	T	A	A	A	A	G	T	T	C	G	G	CGCG
CGCGCTGCACTTTGGACGGCCTAGGGAGATTAGAGTATCGGTCGA	probe.2214_PBM3.2214_svmreg742_rc	TGCACTTTGGACG	0.607579	0.600932	0.549582	0.690585	0.589219	TCGACCGATACTCTAATCTCCCTAGGC	C	G	T	C	C	A	A	A	G	T	G	C	A	G	CGCG
CGCGCGGACCTTTGATCCGCCTAGGGAGATTAGAGTATCGGTCGA	probe.7664_PBM3.60_H4.60_rc	GGACCTTTGATCC	0.607416	0.627658	0.591484	0.682682	0.527841	TCGACCGATACTCTAATCTCCCTAGGC	G	G	A	T	C	A	A	A	G	G	T	C	C	G	CGCG
CGCGCTGACCTGTGACCAGCCTAGGGAGATTAGAGTATCGGTCGA	probe.1963_PBM3.1963_svmreg346_rc	TGACCTGTGACCA	0.6074	0.650224	0.597172	0.574804		TCGACCGATACTCTAATCTCCCTAGGC	T	G	G	T	C	A	C	A	G	G	T	C	A	G	CGCG
CGCGCTGACCGTTGGACAGCCTAGGGAGATTAGAGTATCGGTCGA	probe.6040_PBM3.2238_svmreg773_rc	TGACCGTTGGACA	0.607393	0.591696	0.588495	0.528857	0.720524	TCGACCGATACTCTAATCTCCCTAGGC	T	G	T	C	C	A	A	C	G	G	T	C	A	G	CGCG
CGCGCTGGGCTTTGACCCGCCTAGGGAGATTAGAGTATCGGTCGA	probe.6332_PBM3.2530_svmreg1188_rc	TGGGCTTTGACCC	0.607353	0.525201	0.550221	0.584461	0.769528	TCGACCGATACTCTAATCTCCCTAGGC	G	G	G	T	C	A	A	A	G	C	C	C	A	G	CGCG
CGCGCTGGACTTTGCAGTGCCTAGGGAGATTAGAGTATCGGTCGA	probe.2549_PBM3.2549_svmreg1215_rc	TGGACTTTGCAGT	0.607237	0.582484	0.63537	0.642139	0.568955	TCGACCGATACTCTAATCTCCCTAGGC	A	C	T	G	C	A	A	A	G	T	C	C	A	G	CGCG
CGCGCTGCTCTTTGACCTGCCTAGGGAGATTAGAGTATCGGTCGA	probe.8471_PBM3.867_EBvarythree525_rc	TGCTCTTTGACCT	0.607132	0.642112	0.590192	0.651363	0.54486	TCGACCGATACTCTAATCTCCCTAGGC	A	G	G	T	C	A	A	A	G	A	G	C	A	G	CGCG
CGCGCTGACCTTAACACCTGCCTAGGGAGATTAGAGTATCGGTCGA	probe.1213_PBM3.1213_dr2varythree267_rc	TGACCTTAACACCT	0.606898	0.562079	0.712724	0.629074	0.523714	TCGACCGATACTCTAATCTCCCTAGGC	A	G	G	T	G	T	T	A	A	G	G	T	C	A	GCGCG
CGCGCGACCCTTTTGACCTGCCTAGGGAGATTAGAGTATCGGTCGA	probe.9152_PBM3.1548_dr2varythree714_rc	GACCCTTTTGACCT	0.606876	0.643448	0.630672	0.561316	0.592067	TCGACCGATACTCTAATCTCCCTAGGC	A	G	G	T	C	A	A	A	A	G	G	G	T	C	GCGCG
CGCGCTGACACATTGACCTGCCTAGGGAGATTAGAGTATCGGTCGA	probe.8978_PBM3.1374_dr2varythree483_rc	TGACACATTGACCT	0.606821	0.605004	0.656889	0.588333	0.57706	TCGACCGATACTCTAATCTCCCTAGGC	A	G	G	T	C	A	A	T	G	T	G	T	C	A	GCGCG
CGCGCTGGACTTTTGAGGGCCTAGGGAGATTAGAGTATCGGTCGA	probe.14693_PBM3.3287_svmreg2173_rc	TGGACTTTTGAGG	0.606778	0.591732	0.626435	0.582311	0.626635	TCGACCGATACTCTAATCTCCCTAGGC	C	C	T	C	A	A	A	A	G	T	C	C	A	G	CGCG
CGCGCTGGACTATGAACCGCCTAGGGAGATTAGAGTATCGGTCGA	probe.9464_PBM3.1860_svmreg129_rc	TGGACTATGAACC	0.606769	0.686036	0.586614	0.646818	0.507609	TCGACCGATACTCTAATCTCCCTAGGC	G	G	T	T	C	A	T	A	G	T	C	C	A	G	CGCG
CGCGCTGTGGTTTGACCTGCCTAGGGAGATTAGAGTATCGGTCGA	probe.8479_PBM3.875_EBvarythree536_rc	TGTGGTTTGACCT	0.606738	0.653343	0.591642	0.492127	0.689841	TCGACCGATACTCTAATCTCCCTAGGC	A	G	G	T	C	A	A	A	C	C	A	C	A	G	CGCG
CGCGCTGACCTCAGGGGAGCCTAGGGAGATTAGAGTATCGGTCGA	probe.7931_PBM3.327_aluscore17_rc	TGACCTCAGGGGA	0.606585	0.570615	0.576503	0.592655	0.686568	TCGACCGATACTCTAATCTCCCTAGGC	T	C	C	C	C	T	G	A	G	G	T	C	A	G	CGCG
CGCGCTGACCCTATGACCTGCCTAGGGAGATTAGAGTATCGGTCGA	probe.5136_PBM3.1334_dr2varythree429_rc	TGACCCTATGACCT	0.60653	0.614091	0.610364	0.595134		TCGACCGATACTCTAATCTCCCTAGGC	A	G	G	T	C	A	T	A	G	G	G	T	C	A	GCGCG
CGCGCCGGATTTTGACCTGCCTAGGGAGATTAGAGTATCGGTCGA	probe.6852_PBM3.3050_svmreg1866_rc	CGGATTTTGACCT	0.606463	0.601275	0.622567	0.595547		TCGACCGATACTCTAATCTCCCTAGGC	A	G	G	T	C	A	A	A	A	T	C	C	G	G	CGCG
CGCGCTGAACTTTGGCTGGCCTAGGGAGATTAGAGTATCGGTCGA	probe.3146_PBM3.3146_svmreg1990_rc	TGAACTTTGGCTG	0.606362	0.621062	0.484107	0.525238	0.795039	TCGACCGATACTCTAATCTCCCTAGGC	C	A	G	C	C	A	A	A	G	T	T	C	A	G	CGCG
CGCGCTGACCTTGGTACCTGCCTAGGGAGATTAGAGTATCGGTCGA	probe.12651_PBM3.1245_dr2varythree310_rc	TGACCTTGGTACCT	0.606313	0.594459	0.67358	0.602809	0.554405	TCGACCGATACTCTAATCTCCCTAGGC	A	G	G	T	A	C	C	A	A	G	G	T	C	A	GCGCG
CGCGCCGAACTTCGAACAGCCTAGGGAGATTAGAGTATCGGTCGA	probe.14258_PBM3.2852_svmreg1616_rc	CGAACTTCGAACA	0.606302	0.579869	0.628115	0.552372	0.66485	TCGACCGATACTCTAATCTCCCTAGGC	T	G	T	T	C	G	A	A	G	T	T	C	G	G	CGCG
CGCGCCGACCTCCGACCGGCCTAGGGAGATTAGAGTATCGGTCGA	probe.10747_PBM3.3143_svmreg1987_rc	CGACCTCCGACCG	0.606055	0.677532	0.606499	0.544582	0.595607	TCGACCGATACTCTAATCTCCCTAGGC	C	G	G	T	C	G	G	A	G	G	T	C	G	G	CGCG
CGCGCTGACCACATGACCTGCCTAGGGAGATTAGAGTATCGGTCGA	probe.1327_PBM3.1327_dr2varythree419_rc	TGACCACATGACCT	0.605519	0.595088	0.657907	0.545447	0.623635	TCGACCGATACTCTAATCTCCCTAGGC	A	G	G	T	C	A	T	G	T	G	G	T	C	A	GCGCG
CGCGCTGGACTTTATACAGCCTAGGGAGATTAGAGTATCGGTCGA	probe.14077_PBM3.2671_svmreg1383_rc	TGGACTTTATACA	0.605472	0.542171	0.610104	0.624166	0.645447	TCGACCGATACTCTAATCTCCCTAGGC	T	G	T	A	T	A	A	A	G	T	C	C	A	G	CGCG
CGCGCTAACCTTTGTACTGCCTAGGGAGATTAGAGTATCGGTCGA	probe.7433_PBM3.3631_svmreg2634_rc	TAACCTTTGTACT	0.605287	0.579266	0.571323	0.766064	0.504496	TCGACCGATACTCTAATCTCCCTAGGC	A	G	T	A	C	A	A	A	G	G	T	T	A	G	CGCG
CGCGCTGACCTTGACCTGCCTAGGGAGATTAGAGTATCGGTCGA	probe.9356_PBM3.1752_DR0_rc	TGACCTTGACCTG	0.605148	0.595588	0.680987	0.64051	0.503507	TCGACCGATACTCTAATCTCCCTAGGC	A	G	G	T	C	A	A	G	G	T	C	A	G	C	GCG
CGCGCTGGACTGTGACCTGCCTAGGGAGATTAGAGTATCGGTCGA	probe.1962_PBM3.1962_svmreg344_rc	TGGACTGTGACCT	0.605144	0.63432		0.574009	0.607104	TCGACCGATACTCTAATCTCCCTAGGC	A	G	G	T	C	A	C	A	G	T	C	C	A	G	CGCG
CGCGCTGACCTTAACCCTGCCTAGGGAGATTAGAGTATCGGTCGA	probe.8239_PBM3.635_EBvarythree203_rc	TGACCTTAACCCT	0.604924	0.584803	0.665128	0.619566	0.550198	TCGACCGATACTCTAATCTCCCTAGGC	A	G	G	G	T	T	A	A	G	G	T	C	A	G	CGCG
CGCGCTGACCTTGTACCCGCCTAGGGAGATTAGAGTATCGGTCGA	probe.6057_PBM3.2255_svmreg794_rc	TGACCTTGTACCC	0.604704	0.630796	0.569284	0.65797	0.560769	TCGACCGATACTCTAATCTCCCTAGGC	G	G	G	T	A	C	A	A	G	G	T	C	A	G	CGCG
CGCGCTGACCATTTACCCGCCTAGGGAGATTAGAGTATCGGTCGA	probe.10099_PBM3.2495_svmreg1143_rc	TGACCATTTACCC	0.604621	0.549655	0.540715	0.574482	0.753633	TCGACCGATACTCTAATCTCCCTAGGC	G	G	G	T	A	A	A	T	G	G	T	C	A	G	CGCG
CGCGCTGGACCTTGACGGGCCTAGGGAGATTAGAGTATCGGTCGA	probe.11160_PBM3.3556_svmreg2539_rc	TGGACCTTGACGG	0.604578	0.590111	0.530242	0.663518	0.634442	TCGACCGATACTCTAATCTCCCTAGGC	C	C	G	T	C	A	A	G	G	T	C	C	A	G	CGCG
CGCGCTGACCTGTTACCCGCCTAGGGAGATTAGAGTATCGGTCGA	probe.10970_PBM3.3366_svmreg2283_rc	TGACCTGTTACCC	0.604504	0.638775		0.570233		TCGACCGATACTCTAATCTCCCTAGGC	G	G	G	T	A	A	C	A	G	G	T	C	A	G	CGCG
CGCGCGCGCCTTTTGACCTGCCTAGGGAGATTAGAGTATCGGTCGA	probe.1554_PBM3.1554_dr2varythree722_rc	GCGCCTTTTGACCT	0.604446	0.53444	0.706916	0.534973	0.641453	TCGACCGATACTCTAATCTCCCTAGGC	A	G	G	T	C	A	A	A	A	G	G	C	G	C	GCGCG
CGCGCCGTCCTTTGACCTGCCTAGGGAGATTAGAGTATCGGTCGA	probe.988_PBM3.988_EBvarythree693_rc	CGTCCTTTGACCT	0.604348	0.573263	0.618205	0.568455	0.65747	TCGACCGATACTCTAATCTCCCTAGGC	A	G	G	T	C	A	A	A	G	G	A	C	G	G	CGCG
CGCGCTGACCATGTGACCTGCCTAGGGAGATTAGAGTATCGGTCGA	probe.12730_PBM3.1324_dr2varythree415_rc	TGACCATGTGACCT	0.604308	0.652644	0.627918	0.557042	0.579628	TCGACCGATACTCTAATCTCCCTAGGC	A	G	G	T	C	A	C	A	T	G	G	T	C	A	GCGCG
CGCGCTGCCCCTTGACCTGCCTAGGGAGATTAGAGTATCGGTCGA	probe.13216_PBM3.1810_Ebnonadj113_rc	TGCCCCTTGACCT	0.604275	0.601375	0.618811	0.592639		TCGACCGATACTCTAATCTCCCTAGGC	A	G	G	T	C	A	A	G	G	G	G	C	A	G	CGCG
CGCGCTAAACTTTGACCTGCCTAGGGAGATTAGAGTATCGGTCGA	probe.12341_PBM3.935_EBvarythree619_rc	TAAACTTTGACCT	0.603884	0.590814	0.567405	0.627649	0.629666	TCGACCGATACTCTAATCTCCCTAGGC	A	G	G	T	C	A	A	A	G	T	T	T	A	G	CGCG
CGCGCCGACCTTCGAATGGCCTAGGGAGATTAGAGTATCGGTCGA	probe.7351_PBM3.3549_svmreg2528_rc	CGACCTTCGAATG	0.603877	0.620461	0.584938	0.588889	0.621218	TCGACCGATACTCTAATCTCCCTAGGC	C	A	T	T	C	G	A	A	G	G	T	C	G	G	CGCG
CGCGCTGGACTTTTTACCGCCTAGGGAGATTAGAGTATCGGTCGA	probe.9592_PBM3.1988_svmreg398_rc	TGGACTTTTTACC	0.603839	0.58601	0.514899	0.528566	0.785883	TCGACCGATACTCTAATCTCCCTAGGC	G	G	T	A	A	A	A	A	G	T	C	C	A	G	CGCG
CGCGCTGAACTTTGTCTCGCCTAGGGAGATTAGAGTATCGGTCGA	probe.3422_PBM3.3422_svmreg2358_rc	TGAACTTTGTCTC	0.603592	0.625113	0.551376	0.630923	0.606957	TCGACCGATACTCTAATCTCCCTAGGC	G	A	G	A	C	A	A	A	G	T	T	C	A	G	CGCG
CGCGCTGACCTGGGACCCGCCTAGGGAGATTAGAGTATCGGTCGA	probe.10604_PBM3.3000_svmreg1807_rc	TGACCTGGGACCC	0.603441	0.57096	0.56313	0.622612	0.657064	TCGACCGATACTCTAATCTCCCTAGGC	G	G	G	T	C	C	C	A	G	G	T	C	A	G	CGCG
CGCGCCGACCGTTGTACCGCCTAGGGAGATTAGAGTATCGGTCGA	probe.9865_PBM3.2261_svmreg804_rc	CGACCGTTGTACC	0.603094	0.643819	0.560953	0.528791	0.678811	TCGACCGATACTCTAATCTCCCTAGGC	G	G	T	A	C	A	A	C	G	G	T	C	G	G	CGCG
CGCGCTGACCTCGGCTCAGCCTAGGGAGATTAGAGTATCGGTCGA	probe.11764_PBM3.358_aluscore56_rc	TGACCTCGGCTCA	0.60285	0.591191	0.593681	0.633803	0.592725	TCGACCGATACTCTAATCTCCCTAGGC	T	G	A	G	C	C	G	A	G	G	T	C	A	G	CGCG
CGCGCTGACCGCCTGACCTGCCTAGGGAGATTAGAGTATCGGTCGA	probe.12708_PBM3.1302_dr2varythree386_rc	TGACCGCCTGACCT	0.602745	0.643449	0.58946	0.575325		TCGACCGATACTCTAATCTCCCTAGGC	A	G	G	T	C	A	G	G	C	G	G	T	C	A	GCGCG
CGCGCTGACCTCAGGCGAGCCTAGGGAGATTAGAGTATCGGTCGA	probe.7956_PBM3.352_aluscore50_rc	TGACCTCAGGCGA	0.602673	0.570398	0.623129	0.629952	0.587213	TCGACCGATACTCTAATCTCCCTAGGC	T	C	G	C	C	T	G	A	G	G	T	C	A	G	CGCG
CGCGCTGCACTTTGATCAGCCTAGGGAGATTAGAGTATCGGTCGA	probe.2439_PBM3.2439_svmreg1069_rc	TGCACTTTGATCA	0.602575	0.56757	0.630571	0.62336	0.5888	TCGACCGATACTCTAATCTCCCTAGGC	T	G	A	T	C	A	A	A	G	T	G	C	A	G	CGCG
CGCGCTGACCTTGGATCCGCCTAGGGAGATTAGAGTATCGGTCGA	probe.13310_PBM3.1904_svmreg227_rc	TGACCTTGGATCC	0.602549	0.614918	0.658217	0.618062	0.519	TCGACCGATACTCTAATCTCCCTAGGC	G	G	A	T	C	C	A	A	G	G	T	C	A	G	CGCG
CGCGCTGGACTTCGACCAGCCTAGGGAGATTAGAGTATCGGTCGA	probe.9460_PBM3.1856_svmreg119_rc	TGGACTTCGACCA	0.602408	0.638418	0.550278	0.66401	0.556925	TCGACCGATACTCTAATCTCCCTAGGC	T	G	G	T	C	G	A	A	G	T	C	C	A	G	CGCG
CGCGCGAACCCTTGGACTGCCTAGGGAGATTAGAGTATCGGTCGA	probe.11514_PBM3.108_H4.108_rc	GAACCCTTGGACT	0.60239	0.622087	0.586231	0.720548	0.480694	TCGACCGATACTCTAATCTCCCTAGGC	A	G	T	C	C	A	A	G	G	G	T	T	C	G	CGCG
CGCGCCGACCTGTGACTGGCCTAGGGAGATTAGAGTATCGGTCGA	probe.10976_PBM3.3372_svmreg2290_rc	CGACCTGTGACTG	0.602369	0.592328	0.644595	0.570185		TCGACCGATACTCTAATCTCCCTAGGC	C	A	G	T	C	A	C	A	G	G	T	C	G	G	CGCG
CGCGCTGACCTTGGCACTGCCTAGGGAGATTAGAGTATCGGTCGA	probe.6304_PBM3.2502_svmreg1152_rc	TGACCTTGGCACT	0.602174	0.611024	0.569766	0.588101	0.639807	TCGACCGATACTCTAATCTCCCTAGGC	A	G	T	G	C	C	A	A	G	G	T	C	A	G	CGCG
CGCGCTGAACGTTGACCTGCCTAGGGAGATTAGAGTATCGGTCGA	probe.8431_PBM3.827_EBvarythree467_rc	TGAACGTTGACCT	0.602162	0.603068	0.611378	0.610339	0.583861	TCGACCGATACTCTAATCTCCCTAGGC	A	G	G	T	C	A	A	C	G	T	T	C	A	G	CGCG
CGCGCTGACCTTGAAACCTGCCTAGGGAGATTAGAGTATCGGTCGA	probe.12642_PBM3.1236_dr2varythree298_rc	TGACCTTGAAACCT	0.602149	0.62973	0.637007	0.628296	0.513564	TCGACCGATACTCTAATCTCCCTAGGC	A	G	G	T	T	T	C	A	A	G	G	T	C	A	GCGCG
CGCGCCGGATTTTGGTCTGCCTAGGGAGATTAGAGTATCGGTCGA	probe.3923_PBM3.121_H4.121_rc	CGGATTTTGGTCT	0.602074	0.752689	0.605122	0.46443	0.586057	TCGACCGATACTCTAATCTCCCTAGGC	A	G	A	C	C	A	A	A	A	T	C	C	G	G	CGCG
CGCGCTGACTTTTGACCTGCCTAGGGAGATTAGAGTATCGGTCGA	probe.813_PBM3.813_EBvarythree448_rc	TGACTTTTGACCT	0.602019	0.578005	0.64475	0.612168	0.573152	TCGACCGATACTCTAATCTCCCTAGGC	A	G	G	T	C	A	A	A	A	G	T	C	A	G	CGCG
CGCGCTGACCTTACGCCTGCCTAGGGAGATTAGAGTATCGGTCGA	probe.4443_PBM3.641_EBvarythree211_rc	TGACCTTACGCCT	0.60165	0.628921	0.633195	0.602894	0.541588	TCGACCGATACTCTAATCTCCCTAGGC	A	G	G	C	G	T	A	A	G	G	T	C	A	G	CGCG
CGCGCCTACCTTTGACCCGCCTAGGGAGATTAGAGTATCGGTCGA	probe.9465_PBM3.1861_svmreg134_rc	CTACCTTTGACCC	0.60159	0.636543	0.595161	0.613707	0.560951	TCGACCGATACTCTAATCTCCCTAGGC	G	G	G	T	C	A	A	A	G	G	T	A	G	G	CGCG
CGCGCTGGACTGTGAACCGCCTAGGGAGATTAGAGTATCGGTCGA	probe.9555_PBM3.1951_svmreg328_rc	TGGACTGTGAACC	0.601539	0.630085	0.588712	0.599849	0.587512	TCGACCGATACTCTAATCTCCCTAGGC	G	G	T	T	C	A	C	A	G	T	C	C	A	G	CGCG
CGCGCTGAACTCTTGACCGCCTAGGGAGATTAGAGTATCGGTCGA	probe.4157_PBM3.355_aluscore53_rc	TGAACTCTTGACC	0.601532	0.594113	0.599728	0.610754		TCGACCGATACTCTAATCTCCCTAGGC	G	G	T	C	A	A	G	A	G	T	T	C	A	G	CGCG
CGCGCTGGACGTTGCTCCGCCTAGGGAGATTAGAGTATCGGTCGA	probe.10463_PBM3.2859_svmreg1624_rc	TGGACGTTGCTCC	0.601198	0.586495	0.617075	0.513893	0.687329	TCGACCGATACTCTAATCTCCCTAGGC	G	G	A	G	C	A	A	C	G	T	C	C	A	G	CGCG
CGCGCTGACCATTCACCTGCCTAGGGAGATTAGAGTATCGGTCGA	probe.13192_PBM3.1786_Ebnonadj67_rc	TGACCATTCACCT	0.601197	0.615709	0.650471	0.553271	0.585338	TCGACCGATACTCTAATCTCCCTAGGC	A	G	G	T	G	A	A	T	G	G	T	C	A	G	CGCG
CGCGCTGACGTCTGACCTGCCTAGGGAGATTAGAGTATCGGTCGA	probe.8379_PBM3.775_EBvarythree398_rc	TGACGTCTGACCT	0.601083	0.664377	0.587289	0.546842	0.605823	TCGACCGATACTCTAATCTCCCTAGGC	A	G	G	T	C	A	G	A	C	G	T	C	A	G	CGCG
CGCGCTGACCTTGGACTCGCCTAGGGAGATTAGAGTATCGGTCGA	probe.13483_PBM3.2077_svmreg529_rc	TGACCTTGGACTC	0.601001	0.600195	0.543958	0.661625	0.598226	TCGACCGATACTCTAATCTCCCTAGGC	G	A	G	T	C	C	A	A	G	G	T	C	A	G	CGCG
CGCGCTGACCCACTGACCTGCCTAGGGAGATTAGAGTATCGGTCGA	probe.12713_PBM3.1307_dr2varythree393_rc	TGACCCACTGACCT	0.600517	0.585904	0.670141	0.571416	0.574606	TCGACCGATACTCTAATCTCCCTAGGC	A	G	G	T	C	A	G	T	G	G	G	T	C	A	GCGCG
CGCGCTCACCTTTGGACGGCCTAGGGAGATTAGAGTATCGGTCGA	probe.14152_PBM3.2746_svmreg1480_rc	TCACCTTTGGACG	0.600465	0.625055	0.612081	0.655193	0.509531	TCGACCGATACTCTAATCTCCCTAGGC	C	G	T	C	C	A	A	A	G	G	T	G	A	G	CGCG
CGCGCTGACCTCCAGACCTGCCTAGGGAGATTAGAGTATCGGTCGA	probe.1277_PBM3.1277_dr2varythree353_rc	TGACCTCCAGACCT	0.600439	0.670452	0.560368	0.59285	0.578086	TCGACCGATACTCTAATCTCCCTAGGC	A	G	G	T	C	T	G	G	A	G	G	T	C	A	GCGCG
CGCGCTGAACTTTGGATTGCCTAGGGAGATTAGAGTATCGGTCGA	probe.6316_PBM3.2514_svmreg1167_rc	TGAACTTTGGATT	0.600299	0.629534	0.590067	0.630751	0.550845	TCGACCGATACTCTAATCTCCCTAGGC	A	A	T	C	C	A	A	A	G	T	T	C	A	G	CGCG
CGCGCTGACCTCGTAATCGCCTAGGGAGATTAGAGTATCGGTCGA	probe.7981_PBM3.377_aluscore81_rc	TGACCTCGTAATC	0.600217	0.578288	0.609995	0.633581	0.579003	TCGACCGATACTCTAATCTCCCTAGGC	G	A	T	T	A	C	G	A	G	G	T	C	A	G	CGCG
CGCGCATACCTTTGACCCGCCTAGGGAGATTAGAGTATCGGTCGA	probe.2501_PBM3.2501_svmreg1151_rc	ATACCTTTGACCC	0.600174	0.63386	0.614705	0.631344	0.520786	TCGACCGATACTCTAATCTCCCTAGGC	G	G	G	T	C	A	A	A	G	G	T	A	T	G	CGCG
CGCGCTGAACCCCGGAGGGCCTAGGGAGATTAGAGTATCGGTCGA	probe.11772_PBM3.366_aluscore68_rc	TGAACCCCGGAGG	0.600173	0.593822	0.606497	0.593876	0.606497	TCGACCGATACTCTAATCTCCCTAGGC	C	C	T	C	C	G	G	G	G	T	T	C	A	G	CGCG
CGCGCCGGACTATGACCTGCCTAGGGAGATTAGAGTATCGGTCGA	probe.2193_PBM3.2193_svmreg713_rc	CGGACTATGACCT	0.600135	0.624594	0.551892	0.72709	0.496966	TCGACCGATACTCTAATCTCCCTAGGC	A	G	G	T	C	A	T	A	G	T	C	C	G	G	CGCG
CGCGCTGGACTTCGACTTGCCTAGGGAGATTAGAGTATCGGTCGA	probe.3619_PBM3.3619_svmreg2620_rc	TGGACTTCGACTT	0.600101	0.606839	0.619815	0.621736	0.552012	TCGACCGATACTCTAATCTCCCTAGGC	A	A	G	T	C	G	A	A	G	T	C	C	A	G	CGCG
CGCGCTGGAATTTGGACTGCCTAGGGAGATTAGAGTATCGGTCGA	probe.7322_PBM3.3520_svmreg2487_rc	TGGAATTTGGACT	0.599855	0.580837	0.596431	0.650967	0.571185	TCGACCGATACTCTAATCTCCCTAGGC	A	G	T	C	C	A	A	A	T	T	C	C	A	G	CGCG
CGCGCTGACCATTGACCTGCCTAGGGAGATTAGAGTATCGGTCGA	probe.12171_PBM3.765_EBvarythree383_rc	TGACCATTGACCT	0.599847	0.639171	0.596861	0.60788	0.555476	TCGACCGATACTCTAATCTCCCTAGGC	A	G	G	T	C	A	A	T	G	G	T	C	A	G	CGCG
CGCGCTGACCCTAGACCCGCCTAGGGAGATTAGAGTATCGGTCGA	probe.13733_PBM3.2327_svmreg896_rc	TGACCCTAGACCC	0.599825	0.607668	0.619917	0.57135	0.600364	TCGACCGATACTCTAATCTCCCTAGGC	G	G	G	T	C	T	A	G	G	G	T	C	A	G	CGCG
CGCGCTGACCTTCGCATCGCCTAGGGAGATTAGAGTATCGGTCGA	probe.14729_PBM3.3323_svmreg2218_rc	TGACCTTCGCATC	0.599531	0.604814	0.630552	0.595821	0.566938	TCGACCGATACTCTAATCTCCCTAGGC	G	A	T	G	C	G	A	A	G	G	T	C	A	G	CGCG
CGCGCTGAACATTGACCTGCCTAGGGAGATTAGAGTATCGGTCGA	probe.12245_PBM3.839_EBvarythree483_rc	TGAACATTGACCT	0.599284	0.582559	0.58507	0.616388	0.613121	TCGACCGATACTCTAATCTCCCTAGGC	A	G	G	T	C	A	A	T	G	T	T	C	A	G	CGCG
CGCGCTGACCTCGGACCTGCCTAGGGAGATTAGAGTATCGGTCGA	probe.4491_PBM3.689_EBvarythree277_rc	TGACCTCGGACCT	0.59928	0.621417	0.675297	0.585862	0.514542	TCGACCGATACTCTAATCTCCCTAGGC	A	G	G	T	C	C	G	A	G	G	T	C	A	G	CGCG
CGCGCTGACCTTACCACCTGCCTAGGGAGATTAGAGTATCGGTCGA	probe.1207_PBM3.1207_dr2varythree259_rc	TGACCTTACCACCT	0.599262	0.635595	0.605846	0.556344		TCGACCGATACTCTAATCTCCCTAGGC	A	G	G	T	G	G	T	A	A	G	G	T	C	A	GCGCG
CGCGCTGACCCATGACCCGCCTAGGGAGATTAGAGTATCGGTCGA	probe.6397_PBM3.2595_svmreg1275_rc	TGACCCATGACCC	0.598879	0.577887	0.636907	0.625732	0.554988	TCGACCGATACTCTAATCTCCCTAGGC	G	G	G	T	C	A	T	G	G	G	T	C	A	G	CGCG
CGCGCTGAACATTGCACTGCCTAGGGAGATTAGAGTATCGGTCGA	probe.7161_PBM3.3359_svmreg2274_rc	TGAACATTGCACT	0.598766	0.514961	0.593253	0.562058	0.724794	TCGACCGATACTCTAATCTCCCTAGGC	A	G	T	G	C	A	A	T	G	T	T	C	A	G	CGCG
CGCGCTGACCTGTGACCGGCCTAGGGAGATTAGAGTATCGGTCGA	probe.1895_PBM3.1895_svmreg212_rc	TGACCTGTGACCG	0.598706	0.609181	0.609866	0.6309	0.544877	TCGACCGATACTCTAATCTCCCTAGGC	C	G	G	T	C	A	C	A	G	G	T	C	A	G	CGCG
CGCGCTGACCAGCTGACCTGCCTAGGGAGATTAGAGTATCGGTCGA	probe.1306_PBM3.1306_dr2varythree391_rc	TGACCAGCTGACCT	0.598692	0.553985	0.608269	0.596977	0.635539	TCGACCGATACTCTAATCTCCCTAGGC	A	G	G	T	C	A	G	C	T	G	G	T	C	A	GCGCG
CGCGCCGTCCTTTGAACCGCCTAGGGAGATTAGAGTATCGGTCGA	probe.9565_PBM3.1961_svmreg343_rc	CGTCCTTTGAACC	0.598555	0.605008	0.632668	0.55095	0.605593	TCGACCGATACTCTAATCTCCCTAGGC	G	G	T	T	C	A	A	A	G	G	A	C	G	G	CGCG
CGCGCCGACCCTTGTACGGCCTAGGGAGATTAGAGTATCGGTCGA	probe.7390_PBM3.3588_svmreg2581_rc	CGACCCTTGTACG	0.598329	0.592634	0.577603	0.620402	0.602675	TCGACCGATACTCTAATCTCCCTAGGC	C	G	T	A	C	A	A	G	G	G	T	C	G	G	CGCG
CGCGCAGAACTTTGACCTGCCTAGGGAGATTAGAGTATCGGTCGA	probe.5635_PBM3.1833_Ebnonadj155_rc	AGAACTTTGACCT	0.598165	0.619472	0.619316	0.610627	0.543245	TCGACCGATACTCTAATCTCCCTAGGC	A	G	G	T	C	A	A	A	G	T	T	C	T	G	CGCG
CGCGCTGACCTTCCAACCTGCCTAGGGAGATTAGAGTATCGGTCGA	probe.12635_PBM3.1229_dr2varythree289_rc	TGACCTTCCAACCT	0.597929	0.647047	0.639722	0.58272	0.522229	TCGACCGATACTCTAATCTCCCTAGGC	A	G	G	T	T	G	G	A	A	G	G	T	C	A	GCGCG
CGCGCCGACCTCTGACGGGCCTAGGGAGATTAGAGTATCGGTCGA	probe.3358_PBM3.3358_svmreg2273_rc	CGACCTCTGACGG	0.59787	0.595534	0.565785	0.575913	0.654248	TCGACCGATACTCTAATCTCCCTAGGC	C	C	G	T	C	A	G	A	G	G	T	C	G	G	CGCG
CGCGCGGACCTTTGAACGGCCTAGGGAGATTAGAGTATCGGTCGA	probe.1892_PBM3.1892_svmreg209_rc	GGACCTTTGAACG	0.597823	0.622378	0.589995	0.668173	0.510749	TCGACCGATACTCTAATCTCCCTAGGC	C	G	T	T	C	A	A	A	G	G	T	C	C	G	CGCG
CGCGCTACCCTTTGACCTGCCTAGGGAGATTAGAGTATCGGTCGA	probe.12312_PBM3.906_EBvarythree579_rc	TACCCTTTGACCT	0.597212	0.616813	0.548122	0.629449	0.594463	TCGACCGATACTCTAATCTCCCTAGGC	A	G	G	T	C	A	A	A	G	G	G	T	A	G	CGCG
CGCGCTGAACTTTGACTGGCCTAGGGAGATTAGAGTATCGGTCGA	probe.13352_PBM3.1946_svmreg316_rc	TGAACTTTGACTG	0.596917	0.647166	0.598606	0.614625	0.527273	TCGACCGATACTCTAATCTCCCTAGGC	C	A	G	T	C	A	A	A	G	T	T	C	A	G	CGCG
CGCGCTGGACTTAGTCCAGCCTAGGGAGATTAGAGTATCGGTCGA	probe.6201_PBM3.2399_svmreg1006_rc	TGGACTTAGTCCA	0.596543	0.556821	0.586495	0.622474	0.620381	TCGACCGATACTCTAATCTCCCTAGGC	T	G	G	A	C	T	A	A	G	T	C	C	A	G	CGCG
CGCGCTGACAATTGACCTGCCTAGGGAGATTAGAGTATCGGTCGA	probe.8413_PBM3.809_EBvarythree443_rc	TGACAATTGACCT	0.596535	0.598929	0.631276	0.565358	0.590579	TCGACCGATACTCTAATCTCCCTAGGC	A	G	G	T	C	A	A	T	T	G	T	C	A	G	CGCG
CGCGCTGACCTGGTACCTGCCTAGGGAGATTAGAGTATCGGTCGA	probe.4514_PBM3.712_EBvarythree310_rc	TGACCTGGTACCT	0.596527	0.592633		0.580441	0.616506	TCGACCGATACTCTAATCTCCCTAGGC	A	G	G	T	A	C	C	A	G	G	T	C	A	G	CGCG
CGCGCTGACCTTCATACCTGCCTAGGGAGATTAGAGTATCGGTCGA	probe.12653_PBM3.1247_dr2varythree313_rc	TGACCTTCATACCT	0.596185	0.60625	0.620986	0.598644	0.558862	TCGACCGATACTCTAATCTCCCTAGGC	A	G	G	T	A	T	G	A	A	G	G	T	C	A	GCGCG
CGCGCTGACCTGTGCTCCGCCTAGGGAGATTAGAGTATCGGTCGA	probe.3618_PBM3.3618_svmreg2619_rc	TGACCTGTGCTCC	0.596161	0.600656	0.616192	0.604147	0.563648	TCGACCGATACTCTAATCTCCCTAGGC	G	G	A	G	C	A	C	A	G	G	T	C	A	G	CGCG
CGCGCGGGACTTTGATCAGCCTAGGGAGATTAGAGTATCGGTCGA	probe.13562_PBM3.2156_svmreg653_rc	GGGACTTTGATCA	0.596141	0.629123	0.570693	0.633881	0.550866	TCGACCGATACTCTAATCTCCCTAGGC	T	G	A	T	C	A	A	A	G	T	C	C	C	G	CGCG
CGCGCTGAACCCGGGAAGGCCTAGGGAGATTAGAGTATCGGTCGA	probe.11661_PBM3.255_alufreq40_rc	TGAACCCGGGAAG	0.596019	0.613481	0.561693	0.527891	0.681012	TCGACCGATACTCTAATCTCCCTAGGC	C	T	T	C	C	C	G	G	G	T	T	C	A	G	CGCG
CGCGCCGACCGTGGACCGGCCTAGGGAGATTAGAGTATCGGTCGA	probe.2506_PBM3.2506_svmreg1158_rc	CGACCGTGGACCG	0.595888	0.548104	0.576854	0.564502	0.694094	TCGACCGATACTCTAATCTCCCTAGGC	C	G	G	T	C	C	A	C	G	G	T	C	G	G	CGCG
CGCGCTGAACTTTGTTCAGCCTAGGGAGATTAGAGTATCGGTCGA	probe.6265_PBM3.2463_svmreg1098_rc	TGAACTTTGTTCA	0.595878	0.577015	0.577101	0.592083	0.637313	TCGACCGATACTCTAATCTCCCTAGGC	T	G	A	A	C	A	A	A	G	T	T	C	A	G	CGCG
CGCGCTGACCTGTCACCTGCCTAGGGAGATTAGAGTATCGGTCGA	probe.4486_PBM3.684_EBvarythree270_rc	TGACCTGTCACCT	0.595696	0.547522	0.594801	0.616357	0.624104	TCGACCGATACTCTAATCTCCCTAGGC	A	G	G	T	G	A	C	A	G	G	T	C	A	G	CGCG
CGCGCTGACCTTGGGCCGGCCTAGGGAGATTAGAGTATCGGTCGA	probe.13766_PBM3.2360_svmreg950_rc	TGACCTTGGGCCG	0.595653	0.576593	0.682202	0.6074	0.516416	TCGACCGATACTCTAATCTCCCTAGGC	C	G	G	C	C	C	A	A	G	G	T	C	A	G	CGCG
CGCGCTGCACTGTGACCCGCCTAGGGAGATTAGAGTATCGGTCGA	probe.7661_PBM3.57_H4.57_rc	TGCACTGTGACCC	0.595653			0.584746	0.606559	TCGACCGATACTCTAATCTCCCTAGGC	G	G	G	T	C	A	C	A	G	T	G	C	A	G	CGCG
CGCGCTGGACTTTTGTCAGCCTAGGGAGATTAGAGTATCGGTCGA	probe.7185_PBM3.3383_svmreg2302_rc	TGGACTTTTGTCA	0.595509	0.597857	0.590013	0.605754	0.588411	TCGACCGATACTCTAATCTCCCTAGGC	T	G	A	C	A	A	A	A	G	T	C	C	A	G	CGCG
CGCGCTGACCTGCGAACGGCCTAGGGAGATTAGAGTATCGGTCGA	probe.6841_PBM3.3039_svmreg1852_rc	TGACCTGCGAACG	0.595491	0.595142	0.586804	0.559261	0.640755	TCGACCGATACTCTAATCTCCCTAGGC	C	G	T	T	C	G	C	A	G	G	T	C	A	G	CGCG
CGCGCTGAACTTTGCCTGGCCTAGGGAGATTAGAGTATCGGTCGA	probe.6565_PBM3.2763_svmreg1499_rc	TGAACTTTGCCTG	0.595465	0.550434	0.576876	0.632857	0.621694	TCGACCGATACTCTAATCTCCCTAGGC	C	A	G	G	C	A	A	A	G	T	T	C	A	G	CGCG
CGCGCTGAACCTTGCACAGCCTAGGGAGATTAGAGTATCGGTCGA	probe.7808_PBM3.204_H4.204_rc	TGAACCTTGCACA	0.595363	0.590884	0.58683	0.61571	0.588028	TCGACCGATACTCTAATCTCCCTAGGC	T	G	T	G	C	A	A	G	G	T	T	C	A	G	CGCG
CGCGCTGACCTTGAGACCTGCCTAGGGAGATTAGAGTATCGGTCGA	probe.8828_PBM3.1224_dr2varythree282_rc	TGACCTTGAGACCT	0.595163	0.645471	0.632046	0.551215	0.551921	TCGACCGATACTCTAATCTCCCTAGGC	A	G	G	T	C	T	C	A	A	G	G	T	C	A	GCGCG
CGCGCTGGACTATGGACTGCCTAGGGAGATTAGAGTATCGGTCGA	probe.5687_PBM3.1885_svmreg191_rc	TGGACTATGGACT	0.595112	0.578964	0.562727	0.711275	0.527484	TCGACCGATACTCTAATCTCCCTAGGC	A	G	T	C	C	A	T	A	G	T	C	C	A	G	CGCG
CGCGCTGACCCTAGACCTGCCTAGGGAGATTAGAGTATCGGTCGA	probe.4555_PBM3.753_EBvarythree365_rc	TGACCCTAGACCT	0.595038	0.587643	0.598734	0.646535	0.547241	TCGACCGATACTCTAATCTCCCTAGGC	A	G	G	T	C	T	A	G	G	G	T	C	A	G	CGCG
CGCGCTGACCTTGGCCCTGCCTAGGGAGATTAGAGTATCGGTCGA	probe.4433_PBM3.631_EBvarythree198_rc	TGACCTTGGCCCT	0.594936	0.593643	0.598566	0.626316	0.561218	TCGACCGATACTCTAATCTCCCTAGGC	A	G	G	G	C	C	A	A	G	G	T	C	A	G	CGCG
CGCGCTGGACTGTGTACAGCCTAGGGAGATTAGAGTATCGGTCGA	probe.9897_PBM3.2293_svmreg852_rc	TGGACTGTGTACA	0.594793	0.581029	0.539558	0.531269	0.727317	TCGACCGATACTCTAATCTCCCTAGGC	T	G	T	A	C	A	C	A	G	T	C	C	A	G	CGCG
CGCGCTTACCTTTGACCTGCCTAGGGAGATTAGAGTATCGGTCGA	probe.4714_PBM3.912_EBvarythree588_rc	TTACCTTTGACCT	0.594664	0.541657	0.626473	0.63667	0.573857	TCGACCGATACTCTAATCTCCCTAGGC	A	G	G	T	C	A	A	A	G	G	T	A	A	G	CGCG
CGCGCTGGACCATGACCCGCCTAGGGAGATTAGAGTATCGGTCGA	probe.7095_PBM3.3293_svmreg2183_rc	TGGACCATGACCC	0.59456	0.586285		0.680227	0.517166	TCGACCGATACTCTAATCTCCCTAGGC	G	G	G	T	C	A	T	G	G	T	C	C	A	G	CGCG
CGCGCTGAACCTTGGAGGGCCTAGGGAGATTAGAGTATCGGTCGA	probe.7922_PBM3.318_aluscore6_rc	TGAACCTTGGAGG	0.594556	0.619676	0.60816	0.536346	0.614042	TCGACCGATACTCTAATCTCCCTAGGC	C	C	T	C	C	A	A	G	G	T	T	C	A	G	CGCG
CGCGCTGCCCTTCGACCGGCCTAGGGAGATTAGAGTATCGGTCGA	probe.3613_PBM3.3613_svmreg2614_rc	TGCCCTTCGACCG	0.594546	0.665855	0.566645	0.557916	0.587769	TCGACCGATACTCTAATCTCCCTAGGC	C	G	G	T	C	G	A	A	G	G	G	C	A	G	CGCG
CGCGCTGCACTTTGGTCTGCCTAGGGAGATTAGAGTATCGGTCGA	probe.3831_PBM3.29_H4.29_rc	TGCACTTTGGTCT	0.594495		0.604361	0.580619	0.598505	TCGACCGATACTCTAATCTCCCTAGGC	A	G	A	C	C	A	A	A	G	T	G	C	A	G	CGCG
CGCGCTGACCAACGACCTGCCTAGGGAGATTAGAGTATCGGTCGA	probe.12134_PBM3.728_EBvarythree331_rc	TGACCAACGACCT	0.594489	0.608227	0.641951	0.533287		TCGACCGATACTCTAATCTCCCTAGGC	A	G	G	T	C	G	T	T	G	G	T	C	A	G	CGCG
CGCGCTAGACTTTGTACCGCCTAGGGAGATTAGAGTATCGGTCGA	probe.14364_PBM3.2958_svmreg1757_rc	TAGACTTTGTACC	0.594222	0.591277	0.584903	0.718627	0.482081	TCGACCGATACTCTAATCTCCCTAGGC	G	G	T	A	C	A	A	A	G	T	C	T	A	G	CGCG
CGCGCTGACCTTCATCCTGCCTAGGGAGATTAGAGTATCGGTCGA	probe.8272_PBM3.668_EBvarythree249_rc	TGACCTTCATCCT	0.593991	0.558228	0.628467	0.574899	0.614371	TCGACCGATACTCTAATCTCCCTAGGC	A	G	G	A	T	G	A	A	G	G	T	C	A	G	CGCG
CGCGCTGACCTTCTGCCTGCCTAGGGAGATTAGAGTATCGGTCGA	probe.648_PBM3.648_EBvarythree221_rc	TGACCTTCTGCCT	0.593899	0.667354	0.628036	0.583293	0.496914	TCGACCGATACTCTAATCTCCCTAGGC	A	G	G	C	A	G	A	A	G	G	T	C	A	G	CGCG
CGCGCTGACCTTGGACGGGCCTAGGGAGATTAGAGTATCGGTCGA	probe.14251_PBM3.2845_svmreg1606_rc	TGACCTTGGACGG	0.593847	0.567726	0.573422	0.652117	0.582124	TCGACCGATACTCTAATCTCCCTAGGC	C	C	G	T	C	C	A	A	G	G	T	C	A	G	CGCG
CGCGCTTTTCTTTGACCTGCCTAGGGAGATTAGAGTATCGGTCGA	probe.12357_PBM3.951_EBvarythree640_rc	TTTTCTTTGACCT	0.593815	0.661071	0.570903	0.491669	0.651618	TCGACCGATACTCTAATCTCCCTAGGC	A	G	G	T	C	A	A	A	G	A	A	A	A	G	CGCG
CGCGCTGACCTTGCTACCTGCCTAGGGAGATTAGAGTATCGGTCGA	probe.12648_PBM3.1242_dr2varythree306_rc	TGACCTTGCTACCT	0.593674	0.567242	0.608549	0.627118	0.571786	TCGACCGATACTCTAATCTCCCTAGGC	A	G	G	T	A	G	C	A	A	G	G	T	C	A	GCGCG
CGCGCCTGACTTTGAACTGCCTAGGGAGATTAGAGTATCGGTCGA	probe.6144_PBM3.2342_svmreg920_rc	CTGACTTTGAACT	0.593548	0.594016	0.638784	0.550456	0.590934	TCGACCGATACTCTAATCTCCCTAGGC	A	G	T	T	C	A	A	A	G	T	C	A	G	G	CGCG
CGCGCCGACCTTTGAAAGGCCTAGGGAGATTAGAGTATCGGTCGA	probe.2787_PBM3.2787_svmreg1531_rc	CGACCTTTGAAAG	0.593473	0.597607	0.611321	0.531906	0.633057	TCGACCGATACTCTAATCTCCCTAGGC	C	T	T	T	C	A	A	A	G	G	T	C	G	G	CGCG
CGCGCTGGACTTCTACCCGCCTAGGGAGATTAGAGTATCGGTCGA	probe.6438_PBM3.2636_svmreg1334_rc	TGGACTTCTACCC	0.593229	0.579339	0.580928	0.619421		TCGACCGATACTCTAATCTCCCTAGGC	G	G	G	T	A	G	A	A	G	T	C	C	A	G	CGCG
CGCGCTGACCTTCTTCCTGCCTAGGGAGATTAGAGTATCGGTCGA	probe.671_PBM3.671_EBvarythree253_rc	TGACCTTCTTCCT	0.593157	0.623417	0.619082	0.581861	0.548267	TCGACCGATACTCTAATCTCCCTAGGC	A	G	G	A	A	G	A	A	G	G	T	C	A	G	CGCG
CGCGCTGACCGTTGGACTGCCTAGGGAGATTAGAGTATCGGTCGA	probe.2104_PBM3.2104_svmreg572_rc	TGACCGTTGGACT	0.593019	0.647437	0.597302	0.557991	0.569348	TCGACCGATACTCTAATCTCCCTAGGC	A	G	T	C	C	A	A	C	G	G	T	C	A	G	CGCG
CGCGCTGACCTGTGATCAGCCTAGGGAGATTAGAGTATCGGTCGA	probe.6146_PBM3.2344_svmreg924_rc	TGACCTGTGATCA	0.592861	0.565239	0.569547	0.541398	0.695261	TCGACCGATACTCTAATCTCCCTAGGC	T	G	A	T	C	A	C	A	G	G	T	C	A	G	CGCG
CGCGCTGACCTTGTTACCTGCCTAGGGAGATTAGAGTATCGGTCGA	probe.12657_PBM3.1251_dr2varythree318_rc	TGACCTTGTTACCT	0.592857		0.608085	0.625535	0.54495	TCGACCGATACTCTAATCTCCCTAGGC	A	G	G	T	A	A	C	A	A	G	G	T	C	A	GCGCG
CGCGCGCCCCTTTTGACCTGCCTAGGGAGATTAGAGTATCGGTCGA	probe.12948_PBM3.1542_dr2varythree706_rc	GCCCCTTTTGACCT	0.592838	0.634226	0.586527	0.49925	0.651349	TCGACCGATACTCTAATCTCCCTAGGC	A	G	G	T	C	A	A	A	A	G	G	G	G	C	GCGCG
CGCGCTGACTCTTTGACCTGCCTAGGGAGATTAGAGTATCGGTCGA	probe.1387_PBM3.1387_dr2varythree500_rc	TGACTCTTTGACCT	0.592806	0.604476	0.58346	0.58759	0.595698	TCGACCGATACTCTAATCTCCCTAGGC	A	G	G	T	C	A	A	A	G	A	G	T	C	A	GCGCG
CGCGCTGAACCCGGGAGCGCCTAGGGAGATTAGAGTATCGGTCGA	probe.7984_PBM3.380_aluscore85_rc	TGAACCCGGGAGC	0.592638	0.639896	0.525719	0.582333	0.622603	TCGACCGATACTCTAATCTCCCTAGGC	G	C	T	C	C	C	G	G	G	T	T	C	A	G	CGCG
CGCGCTGAACCTTGAGCTGCCTAGGGAGATTAGAGTATCGGTCGA	probe.3902_PBM3.100_H4.100_rc	TGAACCTTGAGCT	0.592585	0.59653	0.570367	0.588269	0.615173	TCGACCGATACTCTAATCTCCCTAGGC	A	G	C	T	C	A	A	G	G	T	T	C	A	G	CGCG
CGCGCTGACCTTGGACCAGCCTAGGGAGATTAGAGTATCGGTCGA	probe.9491_PBM3.1887_svmreg195_rc	TGACCTTGGACCA	0.592549	0.607392	0.591151	0.575509	0.596145	TCGACCGATACTCTAATCTCCCTAGGC	T	G	G	T	C	C	A	A	G	G	T	C	A	G	CGCG
CGCGCTGGACTTTTCTCAGCCTAGGGAGATTAGAGTATCGGTCGA	probe.3528_PBM3.3528_svmreg2499_rc	TGGACTTTTCTCA	0.592506	0.516893	0.593851	0.566791	0.692487	TCGACCGATACTCTAATCTCCCTAGGC	T	G	A	G	A	A	A	A	G	T	C	C	A	G	CGCG
CGCGCTGACCGGTGACCTGCCTAGGGAGATTAGAGTATCGGTCGA	probe.759_PBM3.759_EBvarythree374_rc	TGACCGGTGACCT	0.59216	0.656891	0.588363	0.535617	0.587768	TCGACCGATACTCTAATCTCCCTAGGC	A	G	G	T	C	A	C	C	G	G	T	C	A	G	CGCG
CGCGCCGACCTCAGACCCGCCTAGGGAGATTAGAGTATCGGTCGA	probe.3571_PBM3.3571_svmreg2559_rc	CGACCTCAGACCC	0.592095	0.627733	0.617774	0.580986	0.541886	TCGACCGATACTCTAATCTCCCTAGGC	G	G	G	T	C	T	G	A	G	G	T	C	G	G	CGCG
CGCGCTGGACTTTTTACAGCCTAGGGAGATTAGAGTATCGGTCGA	probe.13516_PBM3.2110_svmreg581_rc	TGGACTTTTTACA	0.592058	0.563987	0.589365	0.564358	0.65052	TCGACCGATACTCTAATCTCCCTAGGC	T	G	T	A	A	A	A	A	G	T	C	C	A	G	CGCG
CGCGCTGAACTTTGGATCGCCTAGGGAGATTAGAGTATCGGTCGA	probe.6193_PBM3.2391_svmreg991_rc	TGAACTTTGGATC	0.591976	0.577634	0.639546	0.592899	0.557827	TCGACCGATACTCTAATCTCCCTAGGC	G	A	T	C	C	A	A	A	G	T	T	C	A	G	CGCG
CGCGCTCAACTTTTGACCTGCCTAGGGAGATTAGAGTATCGGTCGA	probe.5325_PBM3.1523_dr2varythree681_rc	TCAACTTTTGACCT	0.591962	0.602619	0.640621	0.574483	0.550127	TCGACCGATACTCTAATCTCCCTAGGC	A	G	G	T	C	A	A	A	A	G	T	T	G	A	GCGCG
CGCGCCGAACTTTGCACAGCCTAGGGAGATTAGAGTATCGGTCGA	probe.6227_PBM3.2425_svmreg1052_rc	CGAACTTTGCACA	0.591828	0.638454	0.637182	0.570392	0.521283	TCGACCGATACTCTAATCTCCCTAGGC	T	G	T	G	C	A	A	A	G	T	T	C	G	G	CGCG
CGCGCTGACCTGTGTACTGCCTAGGGAGATTAGAGTATCGGTCGA	probe.14342_PBM3.2936_svmreg1729_rc	TGACCTGTGTACT	0.591763		0.679423	0.504104		TCGACCGATACTCTAATCTCCCTAGGC	A	G	T	A	C	A	C	A	G	G	T	C	A	G	CGCG
CGCGCTGACCTTATCACCTGCCTAGGGAGATTAGAGTATCGGTCGA	probe.1216_PBM3.1216_dr2varythree271_rc	TGACCTTATCACCT	0.591703	0.583244	0.61768	0.601663	0.564223	TCGACCGATACTCTAATCTCCCTAGGC	A	G	G	T	G	A	T	A	A	G	G	T	C	A	GCGCG
CGCGCTGACCTTCCACCTGCCTAGGGAGATTAGAGTATCGGTCGA	probe.12057_PBM3.651_EBvarythree225_rc	TGACCTTCCACCT	0.591689	0.658618		0.56488	0.551568	TCGACCGATACTCTAATCTCCCTAGGC	A	G	G	T	G	G	A	A	G	G	T	C	A	G	CGCG
CGCGCTGACCTTATCCCTGCCTAGGGAGATTAGAGTATCGGTCGA	probe.638_PBM3.638_EBvarythree207_rc	TGACCTTATCCCT	0.591666	0.582918	0.579242	0.592486	0.612017	TCGACCGATACTCTAATCTCCCTAGGC	A	G	G	G	A	T	A	A	G	G	T	C	A	G	CGCG
CGCGCTGACCGACTGACCTGCCTAGGGAGATTAGAGTATCGGTCGA	probe.1308_PBM3.1308_dr2varythree394_rc	TGACCGACTGACCT	0.59165	0.613436	0.579612	0.574393	0.599158	TCGACCGATACTCTAATCTCCCTAGGC	A	G	G	T	C	A	G	T	C	G	G	T	C	A	GCGCG
CGCGCTGACCTTGTGACAGCCTAGGGAGATTAGAGTATCGGTCGA	probe.11611_PBM3.205_H4.205_rc	TGACCTTGTGACA	0.591595	0.591125	0.606447	0.563919	0.60489	TCGACCGATACTCTAATCTCCCTAGGC	T	G	T	C	A	C	A	A	G	G	T	C	A	G	CGCG
CGCGCTGCAGTTTGACCTGCCTAGGGAGATTAGAGTATCGGTCGA	probe.876_PBM3.876_EBvarythree537_rc	TGCAGTTTGACCT	0.591301	0.60645		0.595024	0.572429	TCGACCGATACTCTAATCTCCCTAGGC	A	G	G	T	C	A	A	A	C	T	G	C	A	G	CGCG
CGCGCTGACCTTAGAACCGCCTAGGGAGATTAGAGTATCGGTCGA	probe.5644_PBM3.1842_svmreg85_rc	TGACCTTAGAACC	0.591205	0.606629	0.592343	0.614274	0.551575	TCGACCGATACTCTAATCTCCCTAGGC	G	G	T	T	C	T	A	A	G	G	T	C	A	G	CGCG
CGCGCTGACCTGCCACCTGCCTAGGGAGATTAGAGTATCGGTCGA	probe.8279_PBM3.675_EBvarythree258_rc	TGACCTGCCACCT	0.591135	0.574069	0.664864	0.567442	0.558166	TCGACCGATACTCTAATCTCCCTAGGC	A	G	G	T	G	G	C	A	G	G	T	C	A	G	CGCG
CGCGCTGACCCATGACCTGCCTAGGGAGATTAGAGTATCGGTCGA	probe.12167_PBM3.761_EBvarythree377_rc	TGACCCATGACCT	0.591075	0.573586	0.599235	0.600404		TCGACCGATACTCTAATCTCCCTAGGC	A	G	G	T	C	A	T	G	G	G	T	C	A	G	CGCG
CGCGCTGACCCGGGACCTGCCTAGGGAGATTAGAGTATCGGTCGA	probe.735_PBM3.735_EBvarythree341_rc	TGACCCGGGACCT	0.591037	0.615847		0.566227		TCGACCGATACTCTAATCTCCCTAGGC	A	G	G	T	C	C	C	G	G	G	T	C	A	G	CGCG
CGCGCTGGACTGTGAACTGCCTAGGGAGATTAGAGTATCGGTCGA	probe.9517_PBM3.1913_svmreg248_rc	TGGACTGTGAACT	0.590961	0.634391	0.565867	0.563037	0.60055	TCGACCGATACTCTAATCTCCCTAGGC	A	G	T	T	C	A	C	A	G	T	C	C	A	G	CGCG
CGCGCTCACCTTTGAACGGCCTAGGGAGATTAGAGTATCGGTCGA	probe.13603_PBM3.2197_svmreg719_rc	TCACCTTTGAACG	0.590795	0.589826	0.618412	0.640277	0.514665	TCGACCGATACTCTAATCTCCCTAGGC	C	G	T	T	C	A	A	A	G	G	T	G	A	G	CGCG
CGCGCTGGACATTGTACCGCCTAGGGAGATTAGAGTATCGGTCGA	probe.2064_PBM3.2064_svmreg511_rc	TGGACATTGTACC	0.590762	0.561418	0.563191	0.57119	0.667251	TCGACCGATACTCTAATCTCCCTAGGC	G	G	T	A	C	A	A	T	G	T	C	C	A	G	CGCG
CGCGCTGGACTTTTATCAGCCTAGGGAGATTAGAGTATCGGTCGA	probe.2048_PBM3.2048_svmreg488_rc	TGGACTTTTATCA	0.590742	0.553814	0.612883	0.60553		TCGACCGATACTCTAATCTCCCTAGGC	T	G	A	T	A	A	A	A	G	T	C	C	A	G	CGCG
CGCGCTGGCCTTTGAACCGCCTAGGGAGATTAGAGTATCGGTCGA	probe.13273_PBM3.1867_svmreg152_rc	TGGCCTTTGAACC	0.590651	0.553733	0.571715	0.646506		TCGACCGATACTCTAATCTCCCTAGGC	G	G	T	T	C	A	A	A	G	G	C	C	A	G	CGCG
CGCGCCGACCTATGAACTGCCTAGGGAGATTAGAGTATCGGTCGA	probe.13576_PBM3.2170_svmreg682_rc	CGACCTATGAACT	0.590608	0.594028	0.544909	0.612411	0.611082	TCGACCGATACTCTAATCTCCCTAGGC	A	G	T	T	C	A	T	A	G	G	T	C	G	G	CGCG
CGCGCTGGACCCAGGAGGGCCTAGGGAGATTAGAGTATCGGTCGA	probe.357_PBM3.357_aluscore55_rc	TGGACCCAGGAGG	0.59046	0.598074	0.586802	0.583413	0.593551	TCGACCGATACTCTAATCTCCCTAGGC	C	C	T	C	C	T	G	G	G	T	C	C	A	G	CGCG
CGCGCACTCCTTTGACCTGCCTAGGGAGATTAGAGTATCGGTCGA	probe.4789_PBM3.987_EBvarythree691_rc	ACTCCTTTGACCT	0.590375	0.566395	0.571756	0.596495	0.626853	TCGACCGATACTCTAATCTCCCTAGGC	A	G	G	T	C	A	A	A	G	G	A	G	T	G	CGCG
CGCGCTGAACTTTGAGCCGCCTAGGGAGATTAGAGTATCGGTCGA	probe.3990_PBM3.188_H4.188_rc	TGAACTTTGAGCC	0.590264	0.64286	0.56603	0.67478	0.477387	TCGACCGATACTCTAATCTCCCTAGGC	G	G	C	T	C	A	A	A	G	T	T	C	A	G	CGCG
CGCGCCGACCTCCCAAAGGCCTAGGGAGATTAGAGTATCGGTCGA	probe.11694_PBM3.288_alufreq73_rc	CGACCTCCCAAAG	0.590255	0.627593	0.526088	0.52823	0.679109	TCGACCGATACTCTAATCTCCCTAGGC	C	T	T	T	G	G	G	A	G	G	T	C	G	G	CGCG
CGCGCTGATCTTTGCCCTGCCTAGGGAGATTAGAGTATCGGTCGA	probe.2680_PBM3.2680_svmreg1392_rc	TGATCTTTGCCCT	0.589682	0.592154	0.548672	0.585559	0.632342	TCGACCGATACTCTAATCTCCCTAGGC	A	G	G	G	C	A	A	A	G	A	T	C	A	G	CGCG
CGCGCTCACTTTGGGAGGGCCTAGGGAGATTAGAGTATCGGTCGA	probe.367_PBM3.367_aluscore69_rc	TCACTTTGGGAGG	0.589566	0.590527	0.614846	0.527543	0.62535	TCGACCGATACTCTAATCTCCCTAGGC	C	C	T	C	C	C	A	A	A	G	T	G	A	G	CGCG
CGCGCTGACCTCCTACCTGCCTAGGGAGATTAGAGTATCGGTCGA	probe.12114_PBM3.708_EBvarythree305_rc	TGACCTCCTACCT	0.589459	0.605939		0.619128	0.543309	TCGACCGATACTCTAATCTCCCTAGGC	A	G	G	T	A	G	G	A	G	G	T	C	A	G	CGCG
CGCGCTGATCATTGACCTGCCTAGGGAGATTAGAGTATCGGTCGA	probe.840_PBM3.840_EBvarythree484_rc	TGATCATTGACCT	0.589375	0.620005	0.603638	0.579469	0.554389	TCGACCGATACTCTAATCTCCCTAGGC	A	G	G	T	C	A	A	T	G	A	T	C	A	G	CGCG
CGCGCTGACATGTTGACCTGCCTAGGGAGATTAGAGTATCGGTCGA	probe.8975_PBM3.1371_dr2varythree479_rc	TGACATGTTGACCT	0.589003	0.611138	0.577995	0.541231	0.625648	TCGACCGATACTCTAATCTCCCTAGGC	A	G	G	T	C	A	A	C	A	T	G	T	C	A	GCGCG
CGCGCTGACCTTGAGCCTGCCTAGGGAGATTAGAGTATCGGTCGA	probe.646_PBM3.646_EBvarythree218_rc	TGACCTTGAGCCT	0.588981		0.589175	0.646468	0.531299	TCGACCGATACTCTAATCTCCCTAGGC	A	G	G	C	T	C	A	A	G	G	T	C	A	G	CGCG
CGCGCGGGACTTTGCTCTGCCTAGGGAGATTAGAGTATCGGTCGA	probe.14998_PBM3.3592_svmreg2585_rc	GGGACTTTGCTCT	0.588873	0.610128	0.646404	0.52786	0.571099	TCGACCGATACTCTAATCTCCCTAGGC	A	G	A	G	C	A	A	A	G	T	C	C	C	G	CGCG
CGCGCTGAACTTTTGACCGCCTAGGGAGATTAGAGTATCGGTCGA	probe.14132_PBM3.2726_svmreg1455_rc	TGAACTTTTGACC	0.588801	0.582964	0.627525	0.600588	0.544127	TCGACCGATACTCTAATCTCCCTAGGC	G	G	T	C	A	A	A	A	G	T	T	C	A	G	CGCG
CGCGCTGCATTTTGACCTGCCTAGGGAGATTAGAGTATCGGTCGA	probe.7719_PBM3.115_H4.115_rc	TGCATTTTGACCT	0.588721	0.568954	0.584422	0.587478	0.61403	TCGACCGATACTCTAATCTCCCTAGGC	A	G	G	T	C	A	A	A	A	T	G	C	A	G	CGCG
CGCGCCGACCGTTGAATGGCCTAGGGAGATTAGAGTATCGGTCGA	probe.14907_PBM3.3501_svmreg2462_rc	CGACCGTTGAATG	0.588709	0.581996	0.556906		0.627226	TCGACCGATACTCTAATCTCCCTAGGC	C	A	T	T	C	A	A	C	G	G	T	C	G	G	CGCG
CGCGCTGACCTTCTATCCGCCTAGGGAGATTAGAGTATCGGTCGA	probe.10836_PBM3.3232_svmreg2100_rc	TGACCTTCTATCC	0.588565	0.590131	0.558953	0.626538	0.578639	TCGACCGATACTCTAATCTCCCTAGGC	G	G	A	T	A	G	A	A	G	G	T	C	A	G	CGCG
CGCGCCGACCGTTGTCCCGCCTAGGGAGATTAGAGTATCGGTCGA	probe.9916_PBM3.2312_svmreg877_rc	CGACCGTTGTCCC	0.588372	0.577914	0.599909	0.548347	0.62732	TCGACCGATACTCTAATCTCCCTAGGC	G	G	G	A	C	A	A	C	G	G	T	C	G	G	CGCG
CGCGCTGGACTTTGCAGGGCCTAGGGAGATTAGAGTATCGGTCGA	probe.6202_PBM3.2400_svmreg1009_rc	TGGACTTTGCAGG	0.588355	0.574928	0.600809	0.601223	0.576459	TCGACCGATACTCTAATCTCCCTAGGC	C	C	T	G	C	A	A	A	G	T	C	C	A	G	CGCG
CGCGCTGGACTTTTACTGGCCTAGGGAGATTAGAGTATCGGTCGA	probe.13739_PBM3.2333_svmreg906_rc	TGGACTTTTACTG	0.588338	0.585587	0.617639	0.577978	0.572147	TCGACCGATACTCTAATCTCCCTAGGC	C	A	G	T	A	A	A	A	G	T	C	C	A	G	CGCG
CGCGCTGGACTTTTCTCGGCCTAGGGAGATTAGAGTATCGGTCGA	probe.2856_PBM3.2856_svmreg1620_rc	TGGACTTTTCTCG	0.588293	0.618889	0.606352	0.542706	0.585226	TCGACCGATACTCTAATCTCCCTAGGC	C	G	A	G	A	A	A	A	G	T	C	C	A	G	CGCG
CGCGCTGACTGTTGACCCGCCTAGGGAGATTAGAGTATCGGTCGA	probe.6238_PBM3.2436_svmreg1065_rc	TGACTGTTGACCC	0.588255	0.582641	0.607175	0.574949		TCGACCGATACTCTAATCTCCCTAGGC	G	G	G	T	C	A	A	C	A	G	T	C	A	G	CGCG
CGCGCTGACCTTGGCACCTGCCTAGGGAGATTAGAGTATCGGTCGA	probe.8813_PBM3.1209_dr2varythree262_rc	TGACCTTGGCACCT	0.588203	0.53498	0.623507	0.572478	0.621849	TCGACCGATACTCTAATCTCCCTAGGC	A	G	G	T	G	C	C	A	A	G	G	T	C	A	GCGCG
CGCGCCAGACTTTGAACTGCCTAGGGAGATTAGAGTATCGGTCGA	probe.11242_PBM3.3638_svmreg2643_rc	CAGACTTTGAACT	0.588067	0.547229	0.557454	0.60001	0.647573	TCGACCGATACTCTAATCTCCCTAGGC	A	G	T	T	C	A	A	A	G	T	C	T	G	G	CGCG
CGCGCTGGACTTTTAATGGCCTAGGGAGATTAGAGTATCGGTCGA	probe.2611_PBM3.2611_svmreg1301_rc	TGGACTTTTAATG	0.588027	0.577842	0.57894	0.6073		TCGACCGATACTCTAATCTCCCTAGGC	C	A	T	T	A	A	A	A	G	T	C	C	A	G	CGCG
CGCGCTGTCCCCTGACCTGCCTAGGGAGATTAGAGTATCGGTCGA	probe.166_PBM3.166_H4.166_rc	TGTCCCCTGACCT	0.587957	0.595789	0.595242	0.57284		TCGACCGATACTCTAATCTCCCTAGGC	A	G	G	T	C	A	G	G	G	G	A	C	A	G	CGCG
CGCGCGGGACTTTGGACGGCCTAGGGAGATTAGAGTATCGGTCGA	probe.13646_PBM3.2240_svmreg776_rc	GGGACTTTGGACG	0.587932	0.614491	0.574785	0.567788	0.594663	TCGACCGATACTCTAATCTCCCTAGGC	C	G	T	C	C	A	A	A	G	T	C	C	C	G	CGCG
CGCGCTGGACTTTTAGCCGCCTAGGGAGATTAGAGTATCGGTCGA	probe.11142_PBM3.3538_svmreg2511_rc	TGGACTTTTAGCC	0.587905	0.599547	0.592273	0.591543	0.568259	TCGACCGATACTCTAATCTCCCTAGGC	G	G	C	T	A	A	A	A	G	T	C	C	A	G	CGCG
CGCGCTGACCTGTGTCCTGCCTAGGGAGATTAGAGTATCGGTCGA	probe.13188_PBM3.1782_Ebnonadj62_rc	TGACCTGTGTCCT	0.587764	0.625942	0.620958	0.564722	0.539435	TCGACCGATACTCTAATCTCCCTAGGC	A	G	G	A	C	A	C	A	G	G	T	C	A	G	CGCG
CGCGCTGAACTTCGCCCGGCCTAGGGAGATTAGAGTATCGGTCGA	probe.2916_PBM3.2916_svmreg1703_rc	TGAACTTCGCCCG	0.58768	0.609799	0.606187	0.596678	0.538055	TCGACCGATACTCTAATCTCCCTAGGC	C	G	G	G	C	G	A	A	G	T	T	C	A	G	CGCG
CGCGCGGGACTTTGATCGGCCTAGGGAGATTAGAGTATCGGTCGA	probe.2003_PBM3.2003_svmreg419_rc	GGGACTTTGATCG	0.587644	0.622169	0.532726	0.650628	0.545054	TCGACCGATACTCTAATCTCCCTAGGC	C	G	A	T	C	A	A	A	G	T	C	C	C	G	CGCG
CGCGCTGGACTTTATCCAGCCTAGGGAGATTAGAGTATCGGTCGA	probe.14840_PBM3.3434_svmreg2372_rc	TGGACTTTATCCA	0.587348	0.567129	0.567314	0.64668	0.568267	TCGACCGATACTCTAATCTCCCTAGGC	T	G	G	A	T	A	A	A	G	T	C	C	A	G	CGCG
CGCGCCGACTTTTGCACCGCCTAGGGAGATTAGAGTATCGGTCGA	probe.10287_PBM3.2683_svmreg1397_rc	CGACTTTTGCACC	0.587135	0.533223	0.641791	0.541353	0.632172	TCGACCGATACTCTAATCTCCCTAGGC	G	G	T	G	C	A	A	A	A	G	T	C	G	G	CGCG
CGCGCTGACCTTAGATCAGCCTAGGGAGATTAGAGTATCGGTCGA	probe.9744_PBM3.2140_svmreg626_rc	TGACCTTAGATCA	0.587029	0.559324	0.652418	0.631503	0.50487	TCGACCGATACTCTAATCTCCCTAGGC	T	G	A	T	C	T	A	A	G	G	T	C	A	G	CGCG
CGCGCTCATCTTTTGACCTGCCTAGGGAGATTAGAGTATCGGTCGA	probe.5337_PBM3.1535_dr2varythree697_rc	TCATCTTTTGACCT	0.586943	0.573847	0.628077	0.549462	0.596387	TCGACCGATACTCTAATCTCCCTAGGC	A	G	G	T	C	A	A	A	A	G	A	T	G	A	GCGCG
CGCGCTGCCCTTTTAACCGCCTAGGGAGATTAGAGTATCGGTCGA	probe.11100_PBM3.3496_svmreg2456_rc	TGCCCTTTTAACC	0.586921	0.648579	0.575606	0.540302	0.583197	TCGACCGATACTCTAATCTCCCTAGGC	G	G	T	T	A	A	A	A	G	G	G	C	A	G	CGCG
CGCGCTGACCTGCTGACCTGCCTAGGGAGATTAGAGTATCGGTCGA	probe.5092_PBM3.1290_dr2varythree370_rc	TGACCTGCTGACCT	0.586876	0.578327	0.632605	0.546764	0.58981	TCGACCGATACTCTAATCTCCCTAGGC	A	G	G	T	C	A	G	C	A	G	G	T	C	A	GCGCG
CGCGCTGACATTTGACCTGCCTAGGGAGATTAGAGTATCGGTCGA	probe.12218_PBM3.812_EBvarythree447_rc	TGACATTTGACCT	0.58666	0.599587	0.56406	0.582053	0.600937	TCGACCGATACTCTAATCTCCCTAGGC	A	G	G	T	C	A	A	A	T	G	T	C	A	G	CGCG
CGCGCCGACCTTTGGAGGGCCTAGGGAGATTAGAGTATCGGTCGA	probe.13859_PBM3.2453_svmreg1086_rc	CGACCTTTGGAGG	0.58665	0.560483	0.575902	0.600735	0.609481	TCGACCGATACTCTAATCTCCCTAGGC	C	C	T	C	C	A	A	A	G	G	T	C	G	G	CGCG
CGCGCTGACCGTTGACACGCCTAGGGAGATTAGAGTATCGGTCGA	probe.6677_PBM3.2875_svmreg1642_rc	TGACCGTTGACAC	0.586485	0.570657	0.647921	0.565896	0.561467	TCGACCGATACTCTAATCTCCCTAGGC	G	T	G	T	C	A	A	C	G	G	T	C	A	G	CGCG
CGCGCTGTCCGTTGACCTGCCTAGGGAGATTAGAGTATCGGTCGA	probe.1815_PBM3.1815_Ebnonadj120_rc	TGTCCGTTGACCT	0.586407	0.541461	0.589995		0.627765	TCGACCGATACTCTAATCTCCCTAGGC	A	G	G	T	C	A	A	C	G	G	A	C	A	G	CGCG
CGCGCTGGACTTCAGCCCGCCTAGGGAGATTAGAGTATCGGTCGA	probe.7655_PBM3.51_H4.51_rc	TGGACTTCAGCCC	0.586342	0.563031	0.543589	0.659835	0.578912	TCGACCGATACTCTAATCTCCCTAGGC	G	G	G	C	T	G	A	A	G	T	C	C	A	G	CGCG
CGCGCTGCACTTTGGACAGCCTAGGGAGATTAGAGTATCGGTCGA	probe.2354_PBM3.2354_svmreg942_rc	TGCACTTTGGACA	0.586273	0.543038	0.572689	0.643092		TCGACCGATACTCTAATCTCCCTAGGC	T	G	T	C	C	A	A	A	G	T	G	C	A	G	CGCG
CGCGCACACCTTTGCTCTGCCTAGGGAGATTAGAGTATCGGTCGA	probe.11577_PBM3.171_H4.171_rc	ACACCTTTGCTCT	0.586012	0.555908	0.570863	0.596302	0.620976	TCGACCGATACTCTAATCTCCCTAGGC	A	G	A	G	C	A	A	A	G	G	T	G	T	G	CGCG
CGCGCTGGACTTAGACCCGCCTAGGGAGATTAGAGTATCGGTCGA	probe.13253_PBM3.1847_svmreg97_rc	TGGACTTAGACCC	0.58588	0.590839	0.549381	0.658982	0.544319	TCGACCGATACTCTAATCTCCCTAGGC	G	G	G	T	C	T	A	A	G	T	C	C	A	G	CGCG
CGCGCTGACCGTTGCTCCGCCTAGGGAGATTAGAGTATCGGTCGA	probe.9984_PBM3.2380_svmreg979_rc	TGACCGTTGCTCC	0.585852	0.566651	0.640021	0.575206	0.561531	TCGACCGATACTCTAATCTCCCTAGGC	G	G	A	G	C	A	A	C	G	G	T	C	A	G	CGCG
CGCGCTGACCTTCGGAGCGCCTAGGGAGATTAGAGTATCGGTCGA	probe.7323_PBM3.3521_svmreg2488_rc	TGACCTTCGGAGC	0.585768	0.587943	0.563313	0.622677	0.569141	TCGACCGATACTCTAATCTCCCTAGGC	G	C	T	C	C	G	A	A	G	G	T	C	A	G	CGCG
CGCGCTGACCTCAGGTGAGCCTAGGGAGATTAGAGTATCGGTCGA	probe.11632_PBM3.226_alufreq9_rc	TGACCTCAGGTGA	0.585737	0.617613	0.571696	0.580328	0.57331	TCGACCGATACTCTAATCTCCCTAGGC	T	C	A	C	C	T	G	A	G	G	T	C	A	G	CGCG
CGCGCCGACCTTACCACTGCCTAGGGAGATTAGAGTATCGGTCGA	probe.11445_PBM3.39_H4.39_rc	CGACCTTACCACT	0.585494	0.561899	0.586188	0.606389	0.587499	TCGACCGATACTCTAATCTCCCTAGGC	A	G	T	G	G	T	A	A	G	G	T	C	G	G	CGCG
CGCGCTGGACTTTTATCCGCCTAGGGAGATTAGAGTATCGGTCGA	probe.2034_PBM3.2034_svmreg469_rc	TGGACTTTTATCC	0.585217	0.553783	0.58731	0.608481	0.591294	TCGACCGATACTCTAATCTCCCTAGGC	G	G	A	T	A	A	A	A	G	T	C	C	A	G	CGCG
CGCGCTGACCAATGACCTGCCTAGGGAGATTAGAGTATCGGTCGA	probe.12169_PBM3.763_EBvarythree379_rc	TGACCAATGACCT	0.585169	0.606821		0.528158	0.620527	TCGACCGATACTCTAATCTCCCTAGGC	A	G	G	T	C	A	T	T	G	G	T	C	A	G	CGCG
CGCGCTGACCTTCGGCCTGCCTAGGGAGATTAGAGTATCGGTCGA	probe.4444_PBM3.642_EBvarythree213_rc	TGACCTTCGGCCT	0.585144	0.620891	0.589645	0.549854	0.580187	TCGACCGATACTCTAATCTCCCTAGGC	A	G	G	C	C	G	A	A	G	G	T	C	A	G	CGCG
CGCGCTGACCTTACACCTGCCTAGGGAGATTAGAGTATCGGTCGA	probe.4455_PBM3.653_EBvarythree227_rc	TGACCTTACACCT	0.585131	0.579107	0.608367	0.554823	0.598227	TCGACCGATACTCTAATCTCCCTAGGC	A	G	G	T	G	T	A	A	G	G	T	C	A	G	CGCG
CGCGCTGACCATTGAACCGCCTAGGGAGATTAGAGTATCGGTCGA	probe.13256_PBM3.1850_svmreg101_rc	TGACCATTGAACC	0.585012		0.601822	0.532766	0.620448	TCGACCGATACTCTAATCTCCCTAGGC	G	G	T	T	C	A	A	T	G	G	T	C	A	G	CGCG
CGCGCTGACCTTCGAGCCGCCTAGGGAGATTAGAGTATCGGTCGA	probe.6274_PBM3.2472_svmreg1110_rc	TGACCTTCGAGCC	0.584863	0.561521	0.652134	0.579189	0.546605	TCGACCGATACTCTAATCTCCCTAGGC	G	G	C	T	C	G	A	A	G	G	T	C	A	G	CGCG
CGCGCTGACCTTGGCACCGCCTAGGGAGATTAGAGTATCGGTCGA	probe.13410_PBM3.2004_svmreg420_rc	TGACCTTGGCACC	0.584844	0.620273	0.574096	0.554958	0.590049	TCGACCGATACTCTAATCTCCCTAGGC	G	G	T	G	C	C	A	A	G	G	T	C	A	G	CGCG
CGCGCTGACCTTAAGCCTGCCTAGGGAGATTAGAGTATCGGTCGA	probe.8251_PBM3.647_EBvarythree219_rc	TGACCTTAAGCCT	0.584838	0.597737	0.567853	0.582418	0.591344	TCGACCGATACTCTAATCTCCCTAGGC	A	G	G	C	T	T	A	A	G	G	T	C	A	G	CGCG
CGCGCTGACCTTGGAACCGCCTAGGGAGATTAGAGTATCGGTCGA	probe.1855_PBM3.1855_svmreg113_rc	TGACCTTGGAACC	0.58467	0.629894	0.565208	0.563442	0.580135	TCGACCGATACTCTAATCTCCCTAGGC	G	G	T	T	C	C	A	A	G	G	T	C	A	G	CGCG
CGCGCTGACCTGTGATCGGCCTAGGGAGATTAGAGTATCGGTCGA	probe.5851_PBM3.2049_svmreg489_rc	TGACCTGTGATCG	0.584611		0.51168	0.693704	0.548449	TCGACCGATACTCTAATCTCCCTAGGC	C	G	A	T	C	A	C	A	G	G	T	C	A	G	CGCG
CGCGCCGCACTTTGACCAGCCTAGGGAGATTAGAGTATCGGTCGA	probe.13517_PBM3.2111_svmreg582_rc	CGCACTTTGACCA	0.584584	0.562389	0.577571	0.627331	0.571046	TCGACCGATACTCTAATCTCCCTAGGC	T	G	G	T	C	A	A	A	G	T	G	C	G	G	CGCG
CGCGCGGGACTTTGTACTGCCTAGGGAGATTAGAGTATCGGTCGA	probe.2130_PBM3.2130_svmreg609_rc	GGGACTTTGTACT	0.584578	0.539401		0.637535	0.576799	TCGACCGATACTCTAATCTCCCTAGGC	A	G	T	A	C	A	A	A	G	T	C	C	C	G	CGCG
CGCGCTGACCTCAGACCTGCCTAGGGAGATTAGAGTATCGGTCGA	probe.12098_PBM3.692_EBvarythree281_rc	TGACCTCAGACCT	0.584445	0.556579	0.599616	0.603001	0.578585	TCGACCGATACTCTAATCTCCCTAGGC	A	G	G	T	C	T	G	A	G	G	T	C	A	G	CGCG
CGCGCTGACCTTCGAGCTGCCTAGGGAGATTAGAGTATCGGTCGA	probe.1768_PBM3.1768_Ebnonadj37_rc	TGACCTTCGAGCT	0.584388	0.575994	0.580847	0.609982	0.570729	TCGACCGATACTCTAATCTCCCTAGGC	A	G	C	T	C	G	A	A	G	G	T	C	A	G	CGCG
CGCGCTGACCTGCGACCCGCCTAGGGAGATTAGAGTATCGGTCGA	probe.2863_PBM3.2863_svmreg1630_rc	TGACCTGCGACCC	0.584357	0.632867	0.561739	0.560439	0.582382	TCGACCGATACTCTAATCTCCCTAGGC	G	G	G	T	C	G	C	A	G	G	T	C	A	G	CGCG
CGCGCCTGCCTTTGACCTGCCTAGGGAGATTAGAGTATCGGTCGA	probe.4773_PBM3.971_EBvarythree669_rc	CTGCCTTTGACCT	0.58426	0.656182	0.574639	0.521959		TCGACCGATACTCTAATCTCCCTAGGC	A	G	G	T	C	A	A	A	G	G	C	A	G	G	CGCG
CGCGCCGGACTCTGACCGGCCTAGGGAGATTAGAGTATCGGTCGA	probe.5847_PBM3.2045_svmreg483_rc	CGGACTCTGACCG	0.584194		0.556045	0.612342		TCGACCGATACTCTAATCTCCCTAGGC	C	G	G	T	C	A	G	A	G	T	C	C	G	G	CGCG
CGCGCTGACCTTAGTACCTGCCTAGGGAGATTAGAGTATCGGTCGA	probe.8850_PBM3.1246_dr2varythree311_rc	TGACCTTAGTACCT	0.584164	0.579388	0.591289	0.624098	0.541881	TCGACCGATACTCTAATCTCCCTAGGC	A	G	G	T	A	C	T	A	A	G	G	T	C	A	GCGCG
CGCGCTGGACTGTGGCCGGCCTAGGGAGATTAGAGTATCGGTCGA	probe.6817_PBM3.3015_svmreg1824_rc	TGGACTGTGGCCG	0.58414	0.567292	0.584884	0.536697	0.647688	TCGACCGATACTCTAATCTCCCTAGGC	C	G	G	C	C	A	C	A	G	T	C	C	A	G	CGCG
CGCGCTGACCTGTGAATCGCCTAGGGAGATTAGAGTATCGGTCGA	probe.10845_PBM3.3241_svmreg2116_rc	TGACCTGTGAATC	0.584032	0.554255	0.602739	0.538065	0.641068	TCGACCGATACTCTAATCTCCCTAGGC	G	A	T	T	C	A	C	A	G	G	T	C	A	G	CGCG
CGCGCTGACCTTAGAACCTGCCTAGGGAGATTAGAGTATCGGTCGA	probe.5036_PBM3.1234_dr2varythree295_rc	TGACCTTAGAACCT	0.584021	0.614135	0.58939	0.611105	0.521453	TCGACCGATACTCTAATCTCCCTAGGC	A	G	G	T	T	C	T	A	A	G	G	T	C	A	GCGCG
CGCGCTGACCTTGGCTCAGCCTAGGGAGATTAGAGTATCGGTCGA	probe.4116_PBM3.314_aluscore1_rc	TGACCTTGGCTCA	0.583983	0.554839	0.57433	0.590424	0.616339	TCGACCGATACTCTAATCTCCCTAGGC	T	G	A	G	C	C	A	A	G	G	T	C	A	G	CGCG
CGCGCTGACCTTGGCTCGGCCTAGGGAGATTAGAGTATCGGTCGA	probe.10331_PBM3.2727_svmreg1456_rc	TGACCTTGGCTCG	0.583956	0.63476	0.575513	0.546143	0.579409	TCGACCGATACTCTAATCTCCCTAGGC	C	G	A	G	C	C	A	A	G	G	T	C	A	G	CGCG
CGCGCTGGACGTTGCCCTGCCTAGGGAGATTAGAGTATCGGTCGA	probe.13450_PBM3.2044_svmreg481_rc	TGGACGTTGCCCT	0.583931	0.628409	0.592519	0.530866		TCGACCGATACTCTAATCTCCCTAGGC	A	G	G	G	C	A	A	C	G	T	C	C	A	G	CGCG
CGCGCTGACCTTACTACCTGCCTAGGGAGATTAGAGTATCGGTCGA	probe.1243_PBM3.1243_dr2varythree307_rc	TGACCTTACTACCT	0.583926	0.538614	0.600385	0.586664	0.610042	TCGACCGATACTCTAATCTCCCTAGGC	A	G	G	T	A	G	T	A	A	G	G	T	C	A	GCGCG
CGCGCTGGACTGTGCACTGCCTAGGGAGATTAGAGTATCGGTCGA	probe.2071_PBM3.2071_svmreg522_rc	TGGACTGTGCACT	0.583828	0.630873	0.5822	0.561084	0.561155	TCGACCGATACTCTAATCTCCCTAGGC	A	G	T	G	C	A	C	A	G	T	C	C	A	G	CGCG
CGCGCTCCACTTTGACCTGCCTAGGGAGATTAGAGTATCGGTCGA	probe.4730_PBM3.928_EBvarythree609_rc	TCCACTTTGACCT	0.583651	0.594677		0.558053	0.598224	TCGACCGATACTCTAATCTCCCTAGGC	A	G	G	T	C	A	A	A	G	T	G	G	A	G	CGCG
CGCGCTGCACTTTGTCCGGCCTAGGGAGATTAGAGTATCGGTCGA	probe.6560_PBM3.2758_svmreg1493_rc	TGCACTTTGTCCG	0.583605	0.551675	0.693224	0.584898	0.504621	TCGACCGATACTCTAATCTCCCTAGGC	C	G	G	A	C	A	A	A	G	T	G	C	A	G	CGCG
CGCGCTGACCTTAGCACCTGCCTAGGGAGATTAGAGTATCGGTCGA	probe.5012_PBM3.1210_dr2varythree263_rc	TGACCTTAGCACCT	0.583526	0.57286	0.586064	0.592931	0.582248	TCGACCGATACTCTAATCTCCCTAGGC	A	G	G	T	G	C	T	A	A	G	G	T	C	A	GCGCG
CGCGCTGACCATCTGACCTGCCTAGGGAGATTAGAGTATCGGTCGA	probe.5114_PBM3.1312_dr2varythree399_rc	TGACCATCTGACCT	0.583457	0.645717		0.581255	0.5234	TCGACCGATACTCTAATCTCCCTAGGC	A	G	G	T	C	A	G	A	T	G	G	T	C	A	GCGCG
CGCGCCACGCCATTGCATGCCTAGGGAGATTAGAGTATCGGTCGA	probe.13105_PBM3.1699_randomseq61_rc	CACGCCATTGCAT	0.583263	0.666497	0.547118	0.53353	0.585908	TCGACCGATACTCTAATCTCCCTAGGC	A	T	G	C	A	A	T	G	G	C	G	T	G	G	CGCG
CGCGCTGACCTGGGACCGGCCTAGGGAGATTAGAGTATCGGTCGA	probe.10662_PBM3.3058_svmreg1876_rc	TGACCTGGGACCG	0.583214	0.58675	0.590909	0.579414	0.575785	TCGACCGATACTCTAATCTCCCTAGGC	C	G	G	T	C	C	C	A	G	G	T	C	A	G	CGCG
CGCGCTGACCTCGAGACCTGCCTAGGGAGATTAGAGTATCGGTCGA	probe.5082_PBM3.1280_dr2varythree357_rc	TGACCTCGAGACCT	0.58308	0.656844		0.587754	0.504641	TCGACCGATACTCTAATCTCCCTAGGC	A	G	G	T	C	T	C	G	A	G	G	T	C	A	GCGCG
CGCGCTGATCCTTGACCCGCCTAGGGAGATTAGAGTATCGGTCGA	probe.13952_PBM3.2546_svmreg1210_rc	TGATCCTTGACCC	0.583049	0.597634	0.588139	0.609275	0.537148	TCGACCGATACTCTAATCTCCCTAGGC	G	G	G	T	C	A	A	G	G	A	T	C	A	G	CGCG
CGCGCTGACCGTGGACCTGCCTAGGGAGATTAGAGTATCGGTCGA	probe.742_PBM3.742_EBvarythree350_rc	TGACCGTGGACCT	0.583022	0.585479	0.54637	0.52466	0.67558	TCGACCGATACTCTAATCTCCCTAGGC	A	G	G	T	C	C	A	C	G	G	T	C	A	G	CGCG
CGCGCCGACCTCAGGTGAGCCTAGGGAGATTAGAGTATCGGTCGA	probe.4056_PBM3.254_alufreq38_rc	CGACCTCAGGTGA	0.58302	0.587685	0.493155	0.563507	0.687735	TCGACCGATACTCTAATCTCCCTAGGC	T	C	A	C	C	T	G	A	G	G	T	C	G	G	CGCG
CGCGCTGATACTTTGACCTGCCTAGGGAGATTAGAGTATCGGTCGA	probe.12811_PBM3.1405_dr2varythree524_rc	TGATACTTTGACCT	0.582772	0.602354	0.602401	0.623462	0.502872	TCGACCGATACTCTAATCTCCCTAGGC	A	G	G	T	C	A	A	A	G	T	A	T	C	A	GCGCG
CGCGCTAACCTTTGCACTGCCTAGGGAGATTAGAGTATCGGTCGA	probe.7501_PBM3.3699_svmreg2720_rc	TAACCTTTGCACT	0.582633		0.554284	0.671603	0.522012	TCGACCGATACTCTAATCTCCCTAGGC	A	G	T	G	C	A	A	A	G	G	T	T	A	G	CGCG
CGCGCTGAACTATGACCTGCCTAGGGAGATTAGAGTATCGGTCGA	probe.5610_PBM3.1808_Ebnonadj107_rc	TGAACTATGACCT	0.582625	0.596143	0.560217	0.591514		TCGACCGATACTCTAATCTCCCTAGGC	A	G	G	T	C	A	T	A	G	T	T	C	A	G	CGCG
CGCGCTGGCCCTTGAACCGCCTAGGGAGATTAGAGTATCGGTCGA	probe.3493_PBM3.3493_svmreg2453_rc	TGGCCCTTGAACC	0.582496		0.537863	0.573585	0.636041	TCGACCGATACTCTAATCTCCCTAGGC	G	G	T	T	C	A	A	G	G	G	C	C	A	G	CGCG
CGCGCTGGCGTTTGACCTGCCTAGGGAGATTAGAGTATCGGTCGA	probe.871_PBM3.871_EBvarythree530_rc	TGGCGTTTGACCT	0.582385	0.509474	0.53981	0.49908	0.781178	TCGACCGATACTCTAATCTCCCTAGGC	A	G	G	T	C	A	A	A	C	G	C	C	A	G	CGCG
CGCGCTGACCTTCCTCCTGCCTAGGGAGATTAGAGTATCGGTCGA	probe.8266_PBM3.662_EBvarythree241_rc	TGACCTTCCTCCT	0.582161	0.60365	0.538474	0.539093	0.647426	TCGACCGATACTCTAATCTCCCTAGGC	A	G	G	A	G	G	A	A	G	G	T	C	A	G	CGCG
CGCGCCAATCTTTGACCTGCCTAGGGAGATTAGAGTATCGGTCGA	probe.3869_PBM3.67_H4.67_rc	CAATCTTTGACCT	0.582126	0.635758	0.570066	0.540552		TCGACCGATACTCTAATCTCCCTAGGC	A	G	G	T	C	A	A	A	G	A	T	T	G	G	CGCG
CGCGCTGACACGTTGACCTGCCTAGGGAGATTAGAGTATCGGTCGA	probe.5164_PBM3.1362_dr2varythree467_rc	TGACACGTTGACCT	0.582067	0.582651	0.625602	0.517218	0.602795	TCGACCGATACTCTAATCTCCCTAGGC	A	G	G	T	C	A	A	C	G	T	G	T	C	A	GCGCG
CGCGCTGACCTTCTTACCTGCCTAGGGAGATTAGAGTATCGGTCGA	probe.1250_PBM3.1250_dr2varythree317_rc	TGACCTTCTTACCT	0.582049	0.60206	0.625679	0.561697	0.538762	TCGACCGATACTCTAATCTCCCTAGGC	A	G	G	T	A	A	G	A	A	G	G	T	C	A	GCGCG
CGCGCAACCCTTTGACCTGCCTAGGGAGATTAGAGTATCGGTCGA	probe.12366_PBM3.960_EBvarythree651_rc	AACCCTTTGACCT	0.581993	0.624408	0.576061	0.57149	0.556014	TCGACCGATACTCTAATCTCCCTAGGC	A	G	G	T	C	A	A	A	G	G	G	T	T	G	CGCG
CGCGCCGCACGTTGACCGGCCTAGGGAGATTAGAGTATCGGTCGA	probe.3646_PBM3.3646_svmreg2654_rc	CGCACGTTGACCG	0.581875	0.577182	0.542117	0.564159	0.644043	TCGACCGATACTCTAATCTCCCTAGGC	C	G	G	T	C	A	A	C	G	T	G	C	G	G	CGCG
CGCGCTGGACTTGGATCCGCCTAGGGAGATTAGAGTATCGGTCGA	probe.13968_PBM3.2562_svmreg1230_rc	TGGACTTGGATCC	0.581766	0.626458	0.541218	0.542563	0.616823	TCGACCGATACTCTAATCTCCCTAGGC	G	G	A	T	C	C	A	A	G	T	C	C	A	G	CGCG
CGCGCTGACCTCGTACCTGCCTAGGGAGATTAGAGTATCGGTCGA	probe.8315_PBM3.711_EBvarythree309_rc	TGACCTCGTACCT	0.58176	0.654921	0.59055	0.582801	0.498766	TCGACCGATACTCTAATCTCCCTAGGC	A	G	G	T	A	C	G	A	G	G	T	C	A	G	CGCG
CGCGCTGGACATTGATCTGCCTAGGGAGATTAGAGTATCGGTCGA	probe.7788_PBM3.184_H4.184_rc	TGGACATTGATCT	0.581742	0.62278	0.570177	0.569595	0.564414	TCGACCGATACTCTAATCTCCCTAGGC	A	G	A	T	C	A	A	T	G	T	C	C	A	G	CGCG
CGCGCTGACGCCTTGACCTGCCTAGGGAGATTAGAGTATCGGTCGA	probe.8953_PBM3.1349_dr2varythree450_rc	TGACGCCTTGACCT	0.58171	0.536231	0.600992	0.542116	0.647499	TCGACCGATACTCTAATCTCCCTAGGC	A	G	G	T	C	A	A	G	G	C	G	T	C	A	GCGCG
CGCGCGCACCTTTTGACCTGCCTAGGGAGATTAGAGTATCGGTCGA	probe.12972_PBM3.1566_dr2varythree738_rc	GCACCTTTTGACCT	0.581655	0.571515	0.567186	0.606265		TCGACCGATACTCTAATCTCCCTAGGC	A	G	G	T	C	A	A	A	A	G	G	T	G	C	GCGCG
CGCGCTGACCGCTGACCGGCCTAGGGAGATTAGAGTATCGGTCGA	probe.6911_PBM3.3109_svmreg1940_rc	TGACCGCTGACCG	0.581405	0.647231	0.58068	0.551181	0.546529	TCGACCGATACTCTAATCTCCCTAGGC	C	G	G	T	C	A	G	C	G	G	T	C	A	G	CGCG
CGCGCTGAACCTTGGCCTGCCTAGGGAGATTAGAGTATCGGTCGA	probe.3899_PBM3.97_H4.97_rc	TGAACCTTGGCCT	0.581376	0.662538	0.561022	0.5721	0.529843	TCGACCGATACTCTAATCTCCCTAGGC	A	G	G	C	C	A	A	G	G	T	T	C	A	G	CGCG
CGCGCGTGACTTTGACCGGCCTAGGGAGATTAGAGTATCGGTCGA	probe.10248_PBM3.2644_svmreg1344_rc	GTGACTTTGACCG	0.581331	0.549541	0.612041	0.560499	0.603244	TCGACCGATACTCTAATCTCCCTAGGC	C	G	G	T	C	A	A	A	G	T	C	A	C	G	CGCG
CGCGCTGGACTTGGAACCGCCTAGGGAGATTAGAGTATCGGTCGA	probe.5777_PBM3.1975_svmreg368_rc	TGGACTTGGAACC	0.581219	0.586757	0.598914	0.568459	0.570744	TCGACCGATACTCTAATCTCCCTAGGC	G	G	T	T	C	C	A	A	G	T	C	C	A	G	CGCG
CGCGCTGACCTTAGCTCCGCCTAGGGAGATTAGAGTATCGGTCGA	probe.10168_PBM3.2564_svmreg1232_rc	TGACCTTAGCTCC	0.581187	0.581512	0.59597	0.590812	0.556455	TCGACCGATACTCTAATCTCCCTAGGC	G	G	A	G	C	T	A	A	G	G	T	C	A	G	CGCG
CGCGCTGGCCTTTGCACCGCCTAGGGAGATTAGAGTATCGGTCGA	probe.5979_PBM3.2177_svmreg690_rc	TGGCCTTTGCACC	0.581187	0.578414	0.552912	0.600256	0.593166	TCGACCGATACTCTAATCTCCCTAGGC	G	G	T	G	C	A	A	A	G	G	C	C	A	G	CGCG
CGCGCTGAGTGTTGACCTGCCTAGGGAGATTAGAGTATCGGTCGA	probe.8439_PBM3.835_EBvarythree478_rc	TGAGTGTTGACCT	0.581154		0.531095	0.605597	0.606769	TCGACCGATACTCTAATCTCCCTAGGC	A	G	G	T	C	A	A	C	A	C	T	C	A	G	CGCG
CGCGCAGGACTTTGGACGGCCTAGGGAGATTAGAGTATCGGTCGA	probe.2042_PBM3.2042_svmreg479_rc	AGGACTTTGGACG	0.581108	0.581317	0.519234	0.618974	0.604906	TCGACCGATACTCTAATCTCCCTAGGC	C	G	T	C	C	A	A	A	G	T	C	C	T	G	CGCG
CGCGCTGGACTGTGGACTGCCTAGGGAGATTAGAGTATCGGTCGA	probe.1944_PBM3.1944_svmreg310_rc	TGGACTGTGGACT	0.581062	0.638004	0.559055	0.534332	0.592855	TCGACCGATACTCTAATCTCCCTAGGC	A	G	T	C	C	A	C	A	G	T	C	C	A	G	CGCG
CGCGCTGTGTTTTTGACCTGCCTAGGGAGATTAGAGTATCGGTCGA	probe.9090_PBM3.1486_dr2varythree632_rc	TGTGTTTTTGACCT	0.580896	0.556523	0.617703	0.543577	0.605779	TCGACCGATACTCTAATCTCCCTAGGC	A	G	G	T	C	A	A	A	A	A	C	A	C	A	GCGCG
CGCGCTGACCTTGGTACTGCCTAGGGAGATTAGAGTATCGGTCGA	probe.14194_PBM3.2788_svmreg1532_rc	TGACCTTGGTACT	0.580729	0.548655	0.549162	0.580745	0.644353	TCGACCGATACTCTAATCTCCCTAGGC	A	G	T	A	C	C	A	A	G	G	T	C	A	G	CGCG
CGCGCTCACATTTGACCTGCCTAGGGAGATTAGAGTATCGGTCGA	probe.1822_PBM3.1822_Ebnonadj137_rc	TCACATTTGACCT	0.580608	0.566908	0.612942	0.547596	0.594987	TCGACCGATACTCTAATCTCCCTAGGC	A	G	G	T	C	A	A	A	T	G	T	G	A	G	CGCG
CGCGCTGACCCAATGACCTGCCTAGGGAGATTAGAGTATCGGTCGA	probe.1331_PBM3.1331_dr2varythree425_rc	TGACCCAATGACCT	0.580587	0.594322	0.591203	0.585217	0.551608	TCGACCGATACTCTAATCTCCCTAGGC	A	G	G	T	C	A	T	T	G	G	G	T	C	A	GCGCG
CGCGCTGGACTTAGATCTGCCTAGGGAGATTAGAGTATCGGTCGA	probe.9650_PBM3.2046_svmreg484_rc	TGGACTTAGATCT	0.580505	0.554075	0.563985	0.643104	0.560856	TCGACCGATACTCTAATCTCCCTAGGC	A	G	A	T	C	T	A	A	G	T	C	C	A	G	CGCG
CGCGCTGACCTTCGGCCAGCCTAGGGAGATTAGAGTATCGGTCGA	probe.6634_PBM3.2832_svmreg1588_rc	TGACCTTCGGCCA	0.580483	0.630188	0.524301	0.552699	0.614744	TCGACCGATACTCTAATCTCCCTAGGC	T	G	G	C	C	G	A	A	G	G	T	C	A	G	CGCG
CGCGCGAACCTTTGAACGGCCTAGGGAGATTAGAGTATCGGTCGA	probe.3746_PBM3.3746_svmreg2780_rc	GAACCTTTGAACG	0.580415	0.549323	0.591016	0.587914	0.593407	TCGACCGATACTCTAATCTCCCTAGGC	C	G	T	T	C	A	A	A	G	G	T	T	C	G	CGCG
CGCGCTGACCATGGACCTGCCTAGGGAGATTAGAGTATCGGTCGA	probe.12149_PBM3.743_EBvarythree351_rc	TGACCATGGACCT	0.580383	0.580419	0.613847	0.539786	0.587482	TCGACCGATACTCTAATCTCCCTAGGC	A	G	G	T	C	C	A	T	G	G	T	C	A	G	CGCG
CGCGCTGGACTTCGGCCAGCCTAGGGAGATTAGAGTATCGGTCGA	probe.2666_PBM3.2666_svmreg1377_rc	TGGACTTCGGCCA	0.580274	0.579254	0.526557	0.638384	0.576901	TCGACCGATACTCTAATCTCCCTAGGC	T	G	G	C	C	G	A	A	G	T	C	C	A	G	CGCG
CGCGCCGGACTTTGAAAGGCCTAGGGAGATTAGAGTATCGGTCGA	probe.10837_PBM3.3233_svmreg2101_rc	CGGACTTTGAAAG	0.580238	0.581142	0.556583	0.602989		TCGACCGATACTCTAATCTCCCTAGGC	C	T	T	T	C	A	A	A	G	T	C	C	G	G	CGCG
CGCGCTGACCAATGACCCGCCTAGGGAGATTAGAGTATCGGTCGA	probe.10332_PBM3.2728_svmreg1457_rc	TGACCAATGACCC	0.580225	0.603345	0.563134	0.597635	0.556787	TCGACCGATACTCTAATCTCCCTAGGC	G	G	G	T	C	A	T	T	G	G	T	C	A	G	CGCG
CGCGCTGAACTTTGTCCAGCCTAGGGAGATTAGAGTATCGGTCGA	probe.1932_PBM3.1932_svmreg288_rc	TGAACTTTGTCCA	0.580162	0.57073	0.580965	0.592575	0.576378	TCGACCGATACTCTAATCTCCCTAGGC	T	G	G	A	C	A	A	A	G	T	T	C	A	G	CGCG
CGCGCTCGACTTTTGACCTGCCTAGGGAGATTAGAGTATCGGTCGA	probe.1520_PBM3.1520_dr2varythree677_rc	TCGACTTTTGACCT	0.580033	0.578207	0.569667	0.592226		TCGACCGATACTCTAATCTCCCTAGGC	A	G	G	T	C	A	A	A	A	G	T	C	G	A	GCGCG
CGCGCTGACCTTGCTCCTGCCTAGGGAGATTAGAGTATCGGTCGA	probe.12069_PBM3.663_EBvarythree242_rc	TGACCTTGCTCCT	0.579856	0.576883	0.586296	0.576389		TCGACCGATACTCTAATCTCCCTAGGC	A	G	G	A	G	C	A	A	G	G	T	C	A	G	CGCG
CGCGCTGACCTTATTCCTGCCTAGGGAGATTAGAGTATCGGTCGA	probe.12079_PBM3.673_EBvarythree255_rc	TGACCTTATTCCT	0.579833	0.593233	0.630314	0.529239	0.566546	TCGACCGATACTCTAATCTCCCTAGGC	A	G	G	A	A	T	A	A	G	G	T	C	A	G	CGCG
CGCGCTGACCTCAAGTGAGCCTAGGGAGATTAGAGTATCGGTCGA	probe.235_PBM3.235_alufreq19_rc	TGACCTCAAGTGA	0.579831	0.556298	0.578927	0.57427	0.609831	TCGACCGATACTCTAATCTCCCTAGGC	T	C	A	C	T	T	G	A	G	G	T	C	A	G	CGCG
CGCGCGGACCTTTGCTCGGCCTAGGGAGATTAGAGTATCGGTCGA	probe.6912_PBM3.3110_svmreg1942_rc	GGACCTTTGCTCG	0.579814	0.561364	0.587399	0.599616	0.570877	TCGACCGATACTCTAATCTCCCTAGGC	C	G	A	G	C	A	A	A	G	G	T	C	C	G	CGCG
CGCGCTGCACTTTGCACAGCCTAGGGAGATTAGAGTATCGGTCGA	probe.2685_PBM3.2685_svmreg1399_rc	TGCACTTTGCACA	0.579774	0.566285	0.544148	0.571355	0.637307	TCGACCGATACTCTAATCTCCCTAGGC	T	G	T	G	C	A	A	A	G	T	G	C	A	G	CGCG
CGCGCTGGACTTTTAAGGGCCTAGGGAGATTAGAGTATCGGTCGA	probe.10945_PBM3.3341_svmreg2246_rc	TGGACTTTTAAGG	0.579768	0.578157	0.573433	0.587715		TCGACCGATACTCTAATCTCCCTAGGC	C	C	T	T	A	A	A	A	G	T	C	C	A	G	CGCG
CGCGCTGACCTCCCACCTGCCTAGGGAGATTAGAGTATCGGTCGA	probe.674_PBM3.674_EBvarythree257_rc	TGACCTCCCACCT	0.579734	0.622194			0.537274	TCGACCGATACTCTAATCTCCCTAGGC	A	G	G	T	G	G	G	A	G	G	T	C	A	G	CGCG
CGCGCGGAACTTTGAACTGCCTAGGGAGATTAGAGTATCGGTCGA	probe.14018_PBM3.2612_svmreg1303_rc	GGAACTTTGAACT	0.579548	0.619162	0.566103	0.587268	0.545659	TCGACCGATACTCTAATCTCCCTAGGC	A	G	T	T	C	A	A	A	G	T	T	C	C	G	CGCG
CGCGCTGACCTGGGAACCGCCTAGGGAGATTAGAGTATCGGTCGA	probe.10656_PBM3.3052_svmreg1869_rc	TGACCTGGGAACC	0.579523	0.635083	0.531442	0.51878	0.632788	TCGACCGATACTCTAATCTCCCTAGGC	G	G	T	T	C	C	C	A	G	G	T	C	A	G	CGCG
CGCGCTGATCTTTGTACTGCCTAGGGAGATTAGAGTATCGGTCGA	probe.13677_PBM3.2271_svmreg820_rc	TGATCTTTGTACT	0.57951	0.564298	0.562796	0.600263	0.590684	TCGACCGATACTCTAATCTCCCTAGGC	A	G	T	A	C	A	A	A	G	A	T	C	A	G	CGCG
CGCGCTGACCTTGGATCTGCCTAGGGAGATTAGAGTATCGGTCGA	probe.5577_PBM3.1775_Ebnonadj46_rc	TGACCTTGGATCT	0.579463	0.611625	0.616574	0.521121	0.568531	TCGACCGATACTCTAATCTCCCTAGGC	A	G	A	T	C	C	A	A	G	G	T	C	A	G	CGCG
CGCGCTGCCCTCTGCCCTGCCTAGGGAGATTAGAGTATCGGTCGA	probe.7614_PBM3.10_H4.10_rc	TGCCCTCTGCCCT	0.579396	0.54468	0.579658	0.563348	0.629898	TCGACCGATACTCTAATCTCCCTAGGC	A	G	G	G	C	A	G	A	G	G	G	C	A	G	CGCG
CGCGCTAACCTTGGACCCGCCTAGGGAGATTAGAGTATCGGTCGA	probe.3481_PBM3.3481_svmreg2438_rc	TAACCTTGGACCC	0.579269	0.615272	0.537689	0.584847		TCGACCGATACTCTAATCTCCCTAGGC	G	G	G	T	C	C	A	A	G	G	T	T	A	G	CGCG
CGCGCCGTCCTTTTGACCTGCCTAGGGAGATTAGAGTATCGGTCGA	probe.12986_PBM3.1580_dr2varythree757_rc	CGTCCTTTTGACCT	0.579227	0.541832	0.563779	0.554864	0.656435	TCGACCGATACTCTAATCTCCCTAGGC	A	G	G	T	C	A	A	A	A	G	G	A	C	G	GCGCG
CGCGCTGACCTTGGGATCGCCTAGGGAGATTAGAGTATCGGTCGA	probe.3263_PBM3.3263_svmreg2143_rc	TGACCTTGGGATC	0.57917	0.583908	0.562486	0.591116		TCGACCGATACTCTAATCTCCCTAGGC	G	A	T	C	C	C	A	A	G	G	T	C	A	G	CGCG
CGCGCAGACCTTTGCACCGCCTAGGGAGATTAGAGTATCGGTCGA	probe.5869_PBM3.2067_svmreg517_rc	AGACCTTTGCACC	0.579101	0.562482	0.612239	0.617136	0.524549	TCGACCGATACTCTAATCTCCCTAGGC	G	G	T	G	C	A	A	A	G	G	T	C	T	G	CGCG
CGCGCTGACCTGCGGACCTGCCTAGGGAGATTAGAGTATCGGTCGA	probe.8870_PBM3.1266_dr2varythree338_rc	TGACCTGCGGACCT	0.578915	0.595776	0.574342	0.557218	0.588323	TCGACCGATACTCTAATCTCCCTAGGC	A	G	G	T	C	C	G	C	A	G	G	T	C	A	GCGCG
CGCGCGCGCCTTTGACCTGCCTAGGGAGATTAGAGTATCGGTCGA	probe.12371_PBM3.965_EBvarythree658_rc	GCGCCTTTGACCT	0.578873	0.578909	0.589321	0.56839		TCGACCGATACTCTAATCTCCCTAGGC	A	G	G	T	C	A	A	A	G	G	C	G	C	G	CGCG
CGCGCTGACCTTAGGTGAGCCTAGGGAGATTAGAGTATCGGTCGA	probe.7928_PBM3.324_aluscore13_rc	TGACCTTAGGTGA	0.578763	0.582832	0.600947	0.552511		TCGACCGATACTCTAATCTCCCTAGGC	T	C	A	C	C	T	A	A	G	G	T	C	A	G	CGCG
CGCGCTGACCTTGGCCCGGCCTAGGGAGATTAGAGTATCGGTCGA	probe.2128_PBM3.2128_svmreg607_rc	TGACCTTGGCCCG	0.578249	0.581922	0.552623	0.588617	0.589834	TCGACCGATACTCTAATCTCCCTAGGC	C	G	G	G	C	C	A	A	G	G	T	C	A	G	CGCG
CGCGCTGGACATTGCACCGCCTAGGGAGATTAGAGTATCGGTCGA	probe.9750_PBM3.2146_svmreg637_rc	TGGACATTGCACC	0.578177	0.636238	0.61182	0.554279	0.510372	TCGACCGATACTCTAATCTCCCTAGGC	G	G	T	G	C	A	A	T	G	T	C	C	A	G	CGCG
CGCGCTGACCTTGTGCCTGCCTAGGGAGATTAGAGTATCGGTCGA	probe.8253_PBM3.649_EBvarythree222_rc	TGACCTTGTGCCT	0.578161	0.597809	0.612437	0.54595	0.556448	TCGACCGATACTCTAATCTCCCTAGGC	A	G	G	C	A	C	A	A	G	G	T	C	A	G	CGCG
CGCGCTGGACTTCTGACCGCCTAGGGAGATTAGAGTATCGGTCGA	probe.11395_PBM3.3791_svmreg2833_rc	TGGACTTCTGACC	0.577869	0.595624	0.586145	0.575061	0.554645	TCGACCGATACTCTAATCTCCCTAGGC	G	G	T	C	A	G	A	A	G	T	C	C	A	G	CGCG
CGCGCCGACCTTGGACTCGCCTAGGGAGATTAGAGTATCGGTCGA	probe.6058_PBM3.2256_svmreg795_rc	CGACCTTGGACTC	0.577705	0.622168	0.57234	0.553432	0.562879	TCGACCGATACTCTAATCTCCCTAGGC	G	A	G	T	C	C	A	A	G	G	T	C	G	G	CGCG
CGCGCTGACCTTCTACCTGCCTAGGGAGATTAGAGTATCGGTCGA	probe.4461_PBM3.659_EBvarythree237_rc	TGACCTTCTACCT	0.577659	0.550564	0.626485	0.590526	0.543063	TCGACCGATACTCTAATCTCCCTAGGC	A	G	G	T	A	G	A	A	G	G	T	C	A	G	CGCG
CGCGCCACCCTTTTGACCTGCCTAGGGAGATTAGAGTATCGGTCGA	probe.1547_PBM3.1547_dr2varythree713_rc	CACCCTTTTGACCT	0.577556	0.548363	0.577322	0.602653	0.581886	TCGACCGATACTCTAATCTCCCTAGGC	A	G	G	T	C	A	A	A	A	G	G	G	T	G	GCGCG
CGCGCTGACCGTTGTACAGCCTAGGGAGATTAGAGTATCGGTCGA	probe.5981_PBM3.2179_svmreg694_rc	TGACCGTTGTACA	0.577444	0.591845	0.588674	0.545399	0.583857	TCGACCGATACTCTAATCTCCCTAGGC	T	G	T	A	C	A	A	C	G	G	T	C	A	G	CGCG
CGCGCTGACCTTAGCTCAGCCTAGGGAGATTAGAGTATCGGTCGA	probe.15072_PBM3.3666_svmreg2681_rc	TGACCTTAGCTCA	0.577394	0.558315	0.583595	0.604507	0.563161	TCGACCGATACTCTAATCTCCCTAGGC	T	G	A	G	C	T	A	A	G	G	T	C	A	G	CGCG
CGCGCTGACCTGTGCCCAGCCTAGGGAGATTAGAGTATCGGTCGA	probe.10743_PBM3.3139_svmreg1980_rc	TGACCTGTGCCCA	0.577214		0.565963	0.588464		TCGACCGATACTCTAATCTCCCTAGGC	T	G	G	G	C	A	C	A	G	G	T	C	A	G	CGCG
CGCGCTGTCCTTTGTACCGCCTAGGGAGATTAGAGTATCGGTCGA	probe.2057_PBM3.2057_svmreg500_rc	TGTCCTTTGTACC	0.576935	0.608829	0.488966	0.513441	0.696504	TCGACCGATACTCTAATCTCCCTAGGC	G	G	T	A	C	A	A	A	G	G	A	C	A	G	CGCG
CGCGCCAACCTTTTGACCTGCCTAGGGAGATTAGAGTATCGGTCGA	probe.9175_PBM3.1571_dr2varythree745_rc	CAACCTTTTGACCT	0.576878	0.552562	0.612216	0.559752	0.582981	TCGACCGATACTCTAATCTCCCTAGGC	A	G	G	T	C	A	A	A	A	G	G	T	T	G	GCGCG
CGCGCCGGCCTTCGAACGGCCTAGGGAGATTAGAGTATCGGTCGA	probe.14756_PBM3.3350_svmreg2262_rc	CGGCCTTCGAACG	0.576873	0.496899	0.506565	0.561188	0.742841	TCGACCGATACTCTAATCTCCCTAGGC	C	G	T	T	C	G	A	A	G	G	C	C	G	G	CGCG
CGCGCTGACCTTAGTTCAGCCTAGGGAGATTAGAGTATCGGTCGA	probe.11155_PBM3.3551_svmreg2530_rc	TGACCTTAGTTCA	0.576752	0.584066	0.598185	0.635754	0.489002	TCGACCGATACTCTAATCTCCCTAGGC	T	G	A	A	C	T	A	A	G	G	T	C	A	G	CGCG
CGCGCTGATCTTGGCTCGGCCTAGGGAGATTAGAGTATCGGTCGA	probe.7940_PBM3.336_aluscore30_rc	TGATCTTGGCTCG	0.576748	0.539315		0.459423	0.731506	TCGACCGATACTCTAATCTCCCTAGGC	C	G	A	G	C	C	A	A	G	A	T	C	A	G	CGCG
CGCGCTGACCTTAGAACGGCCTAGGGAGATTAGAGTATCGGTCGA	probe.13305_PBM3.1899_svmreg218_rc	TGACCTTAGAACG	0.576735	0.580328	0.548638	0.626611	0.551363	TCGACCGATACTCTAATCTCCCTAGGC	C	G	T	T	C	T	A	A	G	G	T	C	A	G	CGCG
CGCGCTGAACTGTGAACTGCCTAGGGAGATTAGAGTATCGGTCGA	probe.11501_PBM3.95_H4.95_rc	TGAACTGTGAACT	0.576723	0.629153	0.586468	0.562588	0.528682	TCGACCGATACTCTAATCTCCCTAGGC	A	G	T	T	C	A	C	A	G	T	T	C	A	G	CGCG
CGCGCGAACATTGTACCCGCCTAGGGAGATTAGAGTATCGGTCGA	probe.11621_PBM3.215_H4.215_rc	GAACATTGTACCC	0.576628	0.566505	0.59812	0.620354	0.521534	TCGACCGATACTCTAATCTCCCTAGGC	G	G	G	T	A	C	A	A	T	G	T	T	C	G	CGCG
CGCGCTGACCTTGGTACAGCCTAGGGAGATTAGAGTATCGGTCGA	probe.10072_PBM3.2468_svmreg1104_rc	TGACCTTGGTACA	0.57651	0.586206	0.572075	0.575113	0.572647	TCGACCGATACTCTAATCTCCCTAGGC	T	G	T	A	C	C	A	A	G	G	T	C	A	G	CGCG
CGCGCTGACCTTGGTCCAGCCTAGGGAGATTAGAGTATCGGTCGA	probe.13818_PBM3.2412_svmreg1029_rc	TGACCTTGGTCCA	0.576347	0.560636	0.538908	0.62677	0.579076	TCGACCGATACTCTAATCTCCCTAGGC	T	G	G	A	C	C	A	A	G	G	T	C	A	G	CGCG
CGCGCTGTGGTTTTGACCTGCCTAGGGAGATTAGAGTATCGGTCGA	probe.9066_PBM3.1462_dr2varythree600_rc	TGTGGTTTTGACCT	0.576289	0.668289	0.587955	0.485979	0.562934	TCGACCGATACTCTAATCTCCCTAGGC	A	G	G	T	C	A	A	A	A	C	C	A	C	A	GCGCG
CGCGCCGGACTTTTCACAGCCTAGGGAGATTAGAGTATCGGTCGA	probe.3633_PBM3.3633_svmreg2637_rc	CGGACTTTTCACA	0.575967	0.620772	0.59636	0.565288	0.52145	TCGACCGATACTCTAATCTCCCTAGGC	T	G	T	G	A	A	A	A	G	T	C	C	G	G	CGCG
CGCGCTGACCTTCTAACCTGCCTAGGGAGATTAGAGTATCGGTCGA	probe.8842_PBM3.1238_dr2varythree301_rc	TGACCTTCTAACCT	0.575897	0.589112	0.553784	0.595794	0.564898	TCGACCGATACTCTAATCTCCCTAGGC	A	G	G	T	T	A	G	A	A	G	G	T	C	A	GCGCG
CGCGCTGACGGGTTGACCTGCCTAGGGAGATTAGAGTATCGGTCGA	probe.8968_PBM3.1364_dr2varythree470_rc	TGACGGGTTGACCT	0.57586	0.591658	0.584236	0.55931	0.568237	TCGACCGATACTCTAATCTCCCTAGGC	A	G	G	T	C	A	A	C	C	C	G	T	C	A	GCGCG
CGCGCTGGACGTTGGTCTGCCTAGGGAGATTAGAGTATCGGTCGA	probe.6592_PBM3.2790_svmreg1534_rc	TGGACGTTGGTCT	0.575807	0.648458	0.575465	0.502147	0.577156	TCGACCGATACTCTAATCTCCCTAGGC	A	G	A	C	C	A	A	C	G	T	C	C	A	G	CGCG
CGCGCGAACCCGGGAGGCGCCTAGGGAGATTAGAGTATCGGTCGA	probe.4025_PBM3.223_alufreq6_rc	GAACCCGGGAGGC	0.575694	0.598839	0.542694	0.551375	0.609866	TCGACCGATACTCTAATCTCCCTAGGC	G	C	C	T	C	C	C	G	G	G	T	T	C	G	CGCG
CGCGCTGACATTGGACCTGCCTAGGGAGATTAGAGTATCGGTCGA	probe.13203_PBM3.1797_Ebnonadj87_rc	TGACATTGGACCT	0.575606	0.569762	0.680009	0.568306	0.484346	TCGACCGATACTCTAATCTCCCTAGGC	A	G	G	T	C	C	A	A	T	G	T	C	A	G	CGCG
CGCGCTGACCTGTGATCCGCCTAGGGAGATTAGAGTATCGGTCGA	probe.9624_PBM3.2020_svmreg440_rc	TGACCTGTGATCC	0.575534	0.564191	0.603433	0.554815	0.579698	TCGACCGATACTCTAATCTCCCTAGGC	G	G	A	T	C	A	C	A	G	G	T	C	A	G	CGCG
CGCGCTGACACCTTGACCTGCCTAGGGAGATTAGAGTATCGGTCGA	probe.1350_PBM3.1350_dr2varythree451_rc	TGACACCTTGACCT	0.575514	0.568037	0.62759	0.530914		TCGACCGATACTCTAATCTCCCTAGGC	A	G	G	T	C	A	A	G	G	T	G	T	C	A	GCGCG
CGCGCTGACTGTTGACCTGCCTAGGGAGATTAGAGTATCGGTCGA	probe.8411_PBM3.807_EBvarythree440_rc	TGACTGTTGACCT	0.575337	0.578878	0.610232	0.536543	0.575694	TCGACCGATACTCTAATCTCCCTAGGC	A	G	G	T	C	A	A	C	A	G	T	C	A	G	CGCG
CGCGCTGGACGTTGGAGGGCCTAGGGAGATTAGAGTATCGGTCGA	probe.14403_PBM3.2997_svmreg1804_rc	TGGACGTTGGAGG	0.57533	0.628139	0.510111	0.520615	0.642456	TCGACCGATACTCTAATCTCCCTAGGC	C	C	T	C	C	A	A	C	G	T	C	C	A	G	CGCG
CGCGCTGACCGATTGACCTGCCTAGGGAGATTAGAGTATCGGTCGA	probe.12750_PBM3.1344_dr2varythree442_rc	TGACCGATTGACCT	0.575324	0.645935	0.599386	0.581873	0.474102	TCGACCGATACTCTAATCTCCCTAGGC	A	G	G	T	C	A	A	T	C	G	G	T	C	A	GCGCG
CGCGCCACTGACCTACACGCCTAGGGAGATTAGAGTATCGGTCGA	probe.1693_PBM3.1693_randomseq55_rc	CACTGACCTACAC	0.575121	0.579991	0.598335	0.529445	0.592715	TCGACCGATACTCTAATCTCCCTAGGC	G	T	G	T	A	G	G	T	C	A	G	T	G	G	CGCG
CGCGCGGACCTTTGACACGCCTAGGGAGATTAGAGTATCGGTCGA	probe.10466_PBM3.2862_svmreg1629_rc	GGACCTTTGACAC	0.57493	0.601045	0.545935	0.599469	0.55327	TCGACCGATACTCTAATCTCCCTAGGC	G	T	G	T	C	A	A	A	G	G	T	C	C	G	CGCG
CGCGCTGATCCTTTGACCTGCCTAGGGAGATTAGAGTATCGGTCGA	probe.9003_PBM3.1399_dr2varythree516_rc	TGATCCTTTGACCT	0.574749	0.56635	0.550524	0.607372		TCGACCGATACTCTAATCTCCCTAGGC	A	G	G	T	C	A	A	A	G	G	A	T	C	A	GCGCG
CGCGCTGACAACTTGACCTGCCTAGGGAGATTAGAGTATCGGTCGA	probe.5158_PBM3.1356_dr2varythree459_rc	TGACAACTTGACCT	0.574682	0.62338	0.634544	0.514486	0.52632	TCGACCGATACTCTAATCTCCCTAGGC	A	G	G	T	C	A	A	G	T	T	G	T	C	A	GCGCG
CGCGCTGCCTTTTGACCTGCCTAGGGAGATTAGAGTATCGGTCGA	probe.8498_PBM3.894_EBvarythree561_rc	TGCCTTTTGACCT	0.574627	0.574438	0.640608	0.524204	0.559257	TCGACCGATACTCTAATCTCCCTAGGC	A	G	G	T	C	A	A	A	A	G	G	C	A	G	CGCG
CGCGCGGGACTTTGCCCAGCCTAGGGAGATTAGAGTATCGGTCGA	probe.13755_PBM3.2349_svmreg935_rc	GGGACTTTGCCCA	0.57461		0.496955	0.603364	0.62351	TCGACCGATACTCTAATCTCCCTAGGC	T	G	G	G	C	A	A	A	G	T	C	C	C	G	CGCG
CGCGCTGACGTTTTGACCTGCCTAGGGAGATTAGAGTATCGGTCGA	probe.8998_PBM3.1394_dr2varythree510_rc	TGACGTTTTGACCT	0.574602	0.616557	0.561832	0.452826	0.667195	TCGACCGATACTCTAATCTCCCTAGGC	A	G	G	T	C	A	A	A	A	C	G	T	C	A	GCGCG
CGCGCTGGACTTGGATCTGCCTAGGGAGATTAGAGTATCGGTCGA	probe.9947_PBM3.2343_svmreg923_rc	TGGACTTGGATCT	0.57441	0.581911	0.482737	0.527342	0.705649	TCGACCGATACTCTAATCTCCCTAGGC	A	G	A	T	C	C	A	A	G	T	C	C	A	G	CGCG
CGCGCTGACCTTAGAACTGCCTAGGGAGATTAGAGTATCGGTCGA	probe.9377_PBM3.1773_Ebnonadj43_rc	TGACCTTAGAACT	0.574337	0.520227	0.585017	0.624123	0.567982	TCGACCGATACTCTAATCTCCCTAGGC	A	G	T	T	C	T	A	A	G	G	T	C	A	G	CGCG
CGCGCCGAGCTTTGACCCGCCTAGGGAGATTAGAGTATCGGTCGA	probe.2095_PBM3.2095_svmreg556_rc	CGAGCTTTGACCC	0.574131	0.556685	0.596547	0.595145	0.548148	TCGACCGATACTCTAATCTCCCTAGGC	G	G	G	T	C	A	A	A	G	C	T	C	G	G	CGCG
CGCGCTGACTGTTGAACCGCCTAGGGAGATTAGAGTATCGGTCGA	probe.10024_PBM3.2420_svmreg1045_rc	TGACTGTTGAACC	0.574063	0.529321	0.58792	0.564448	0.614564	TCGACCGATACTCTAATCTCCCTAGGC	G	G	T	T	C	A	A	C	A	G	T	C	A	G	CGCG
CGCGCGGTCGTTGGTTTAGCCTAGGGAGATTAGAGTATCGGTCGA	probe.5538_PBM3.1736_randomseq98_rc	GGTCGTTGGTTTA	0.574021	0.562485	0.645111	0.432839	0.655648	TCGACCGATACTCTAATCTCCCTAGGC	T	A	A	A	C	C	A	A	C	G	A	C	C	G	CGCG
CGCGCTGGTCTTTGGACTGCCTAGGGAGATTAGAGTATCGGTCGA	probe.9584_PBM3.1980_svmreg375_rc	TGGTCTTTGGACT	0.573932	0.516071			0.631793	TCGACCGATACTCTAATCTCCCTAGGC	A	G	T	C	C	A	A	A	G	A	C	C	A	G	CGCG
CGCGCTGACCGCCGACCTGCCTAGGGAGATTAGAGTATCGGTCGA	probe.8325_PBM3.721_EBvarythree322_rc	TGACCGCCGACCT	0.573923	0.602894	0.535901	0.568145	0.588753	TCGACCGATACTCTAATCTCCCTAGGC	A	G	G	T	C	G	G	C	G	G	T	C	A	G	CGCG
CGCGCGCACCATTGCACTGCCTAGGGAGATTAGAGTATCGGTCGA	probe.7850_PBM3.246_alufreq30_rc	GCACCATTGCACT	0.573816		0.562019	0.605882	0.553547	TCGACCGATACTCTAATCTCCCTAGGC	A	G	T	G	C	A	A	T	G	G	T	G	C	G	CGCG
CGCGCTGGACTTAGTACAGCCTAGGGAGATTAGAGTATCGGTCGA	probe.2099_PBM3.2099_svmreg567_rc	TGGACTTAGTACA	0.573723	0.527605	0.532181	0.593323	0.641783	TCGACCGATACTCTAATCTCCCTAGGC	T	G	T	A	C	T	A	A	G	T	C	C	A	G	CGCG
CGCGCTGACCTTGCCCCTGCCTAGGGAGATTAGAGTATCGGTCGA	probe.628_PBM3.628_EBvarythree194_rc	TGACCTTGCCCCT	0.57366	0.563737	0.629727	0.560663	0.540512	TCGACCGATACTCTAATCTCCCTAGGC	A	G	G	G	G	C	A	A	G	G	T	C	A	G	CGCG
CGCGCGGCCCTTTGACCCGCCTAGGGAGATTAGAGTATCGGTCGA	probe.7495_PBM3.3693_svmreg2713_rc	GGCCCTTTGACCC	0.573634	0.564356	0.553917	0.625868	0.550395	TCGACCGATACTCTAATCTCCCTAGGC	G	G	G	T	C	A	A	A	G	G	G	C	C	G	CGCG
CGCGCCTGACTTTGGACTGCCTAGGGAGATTAGAGTATCGGTCGA	probe.10564_PBM3.2960_svmreg1759_rc	CTGACTTTGGACT	0.573628	0.59346	0.574501	0.491259	0.635291	TCGACCGATACTCTAATCTCCCTAGGC	A	G	T	C	C	A	A	A	G	T	C	A	G	G	CGCG
CGCGCTGAACTCTGAACGGCCTAGGGAGATTAGAGTATCGGTCGA	probe.13723_PBM3.2317_svmreg884_rc	TGAACTCTGAACG	0.573457	0.553401	0.552851	0.604856	0.58272	TCGACCGATACTCTAATCTCCCTAGGC	C	G	T	T	C	A	G	A	G	T	T	C	A	G	CGCG
CGCGCTGACTCGTGACCTGCCTAGGGAGATTAGAGTATCGGTCGA	probe.4582_PBM3.780_EBvarythree404_rc	TGACTCGTGACCT	0.57343	0.605575	0.582942	0.550703	0.5545	TCGACCGATACTCTAATCTCCCTAGGC	A	G	G	T	C	A	C	G	A	G	T	C	A	G	CGCG
CGCGCTGACCTTAGATCTGCCTAGGGAGATTAGAGTATCGGTCGA	probe.9380_PBM3.1776_Ebnonadj47_rc	TGACCTTAGATCT	0.573429	0.616714	0.583777	0.591803	0.501423	TCGACCGATACTCTAATCTCCCTAGGC	A	G	A	T	C	T	A	A	G	G	T	C	A	G	CGCG
CGCGCGGACCTTTGCACAGCCTAGGGAGATTAGAGTATCGGTCGA	probe.13945_PBM3.2539_svmreg1203_rc	GGACCTTTGCACA	0.573403	0.552967	0.5654	0.607335	0.56791	TCGACCGATACTCTAATCTCCCTAGGC	T	G	T	G	C	A	A	A	G	G	T	C	C	G	CGCG
CGCGCTGAACTTGGACCTGCCTAGGGAGATTAGAGTATCGGTCGA	probe.7112_PBM3.3310_svmreg2203_rc	TGAACTTGGACCT	0.573402	0.579242	0.584809	0.61479	0.514768	TCGACCGATACTCTAATCTCCCTAGGC	A	G	G	T	C	C	A	A	G	T	T	C	A	G	CGCG
CGCGCTGACCATTGAACAGCCTAGGGAGATTAGAGTATCGGTCGA	probe.5784_PBM3.1982_svmreg381_rc	TGACCATTGAACA	0.573358	0.554156	0.571428	0.570106	0.597744	TCGACCGATACTCTAATCTCCCTAGGC	T	G	T	T	C	A	A	T	G	G	T	C	A	G	CGCG
CGCGCCGACCTTGGGCCGGCCTAGGGAGATTAGAGTATCGGTCGA	probe.14761_PBM3.3355_svmreg2270_rc	CGACCTTGGGCCG	0.573328	0.494541	0.556385	0.633149	0.609238	TCGACCGATACTCTAATCTCCCTAGGC	C	G	G	C	C	C	A	A	G	G	T	C	G	G	CGCG
CGCGCTAGACTTTGAACTGCCTAGGGAGATTAGAGTATCGGTCGA	probe.2192_PBM3.2192_svmreg710_rc	TAGACTTTGAACT	0.573227	0.567651	0.545564	0.718554	0.46114	TCGACCGATACTCTAATCTCCCTAGGC	A	G	T	T	C	A	A	A	G	T	C	T	A	G	CGCG
CGCGCGTGCCTTTGACCTGCCTAGGGAGATTAGAGTATCGGTCGA	probe.12378_PBM3.972_EBvarythree670_rc	GTGCCTTTGACCT	0.572697	0.584384	0.577352	0.577306	0.551746	TCGACCGATACTCTAATCTCCCTAGGC	A	G	G	T	C	A	A	A	G	G	C	A	C	G	CGCG
CGCGCAGGACTTTGTACTGCCTAGGGAGATTAGAGTATCGGTCGA	probe.13469_PBM3.2063_svmreg509_rc	AGGACTTTGTACT	0.57268	0.524398	0.563805	0.625161	0.577358	TCGACCGATACTCTAATCTCCCTAGGC	A	G	T	A	C	A	A	A	G	T	C	C	T	G	CGCG
CGCGCTGACCCGAGACCTGCCTAGGGAGATTAGAGTATCGGTCGA	probe.12153_PBM3.747_EBvarythree357_rc	TGACCCGAGACCT	0.572632	0.580761	0.580072	0.612908	0.516786	TCGACCGATACTCTAATCTCCCTAGGC	A	G	G	T	C	T	C	G	G	G	T	C	A	G	CGCG
CGCGCTGACCGCGGACCTGCCTAGGGAGATTAGAGTATCGGTCGA	probe.8337_PBM3.733_EBvarythree338_rc	TGACCGCGGACCT	0.57249	0.582336	0.590885	0.607704	0.509036	TCGACCGATACTCTAATCTCCCTAGGC	A	G	G	T	C	C	G	C	G	G	T	C	A	G	CGCG
CGCGCTGACCTTAGACTCGCCTAGGGAGATTAGAGTATCGGTCGA	probe.13601_PBM3.2195_svmreg717_rc	TGACCTTAGACTC	0.572426	0.544383	0.566578	0.586352	0.592392	TCGACCGATACTCTAATCTCCCTAGGC	G	A	G	T	C	T	A	A	G	G	T	C	A	G	CGCG
CGCGCAGGACTTTGCCCAGCCTAGGGAGATTAGAGTATCGGTCGA	probe.155_PBM3.155_H4.155_rc	AGGACTTTGCCCA	0.572283	0.519782	0.648824	0.643511	0.477013	TCGACCGATACTCTAATCTCCCTAGGC	T	G	G	G	C	A	A	A	G	T	C	C	T	G	CGCG
CGCGCAGGACTTTGATCTGCCTAGGGAGATTAGAGTATCGGTCGA	probe.2168_PBM3.2168_svmreg676_rc	AGGACTTTGATCT	0.572219	0.574346	0.551813	0.703356	0.459361	TCGACCGATACTCTAATCTCCCTAGGC	A	G	A	T	C	A	A	A	G	T	C	C	T	G	CGCG
CGCGCTGACCTTCAGCCTGCCTAGGGAGATTAGAGTATCGGTCGA	probe.12051_PBM3.645_EBvarythree217_rc	TGACCTTCAGCCT	0.571983	0.545042	0.559934	0.643539	0.539417	TCGACCGATACTCTAATCTCCCTAGGC	A	G	G	C	T	G	A	A	G	G	T	C	A	G	CGCG
CGCGCTGAACTTTAAACCGCCTAGGGAGATTAGAGTATCGGTCGA	probe.7663_PBM3.59_H4.59_rc	TGAACTTTAAACC	0.571806	0.590447	0.568153	0.558068	0.570556	TCGACCGATACTCTAATCTCCCTAGGC	G	G	T	T	T	A	A	A	G	T	T	C	A	G	CGCG
CGCGCTGACCACTGACCTGCCTAGGGAGATTAGAGTATCGGTCGA	probe.4559_PBM3.757_EBvarythree371_rc	TGACCACTGACCT	0.571389	0.626637	0.567347	0.560509	0.531063	TCGACCGATACTCTAATCTCCCTAGGC	A	G	G	T	C	A	G	T	G	G	T	C	A	G	CGCG
CGCGCTGACCTTCTACCAGCCTAGGGAGATTAGAGTATCGGTCGA	probe.3377_PBM3.3377_svmreg2295_rc	TGACCTTCTACCA	0.570899	0.559732	0.591919	0.614454	0.51749	TCGACCGATACTCTAATCTCCCTAGGC	T	G	G	T	A	G	A	A	G	G	T	C	A	G	CGCG
CGCGCTCACCTTTGTACGGCCTAGGGAGATTAGAGTATCGGTCGA	probe.3031_PBM3.3031_svmreg1843_rc	TCACCTTTGTACG	0.570863	0.515696	0.590379	0.557424	0.619953	TCGACCGATACTCTAATCTCCCTAGGC	C	G	T	A	C	A	A	A	G	G	T	G	A	G	CGCG
CGCGCTGACCGGATGACCTGCCTAGGGAGATTAGAGTATCGGTCGA	probe.8933_PBM3.1329_dr2varythree422_rc	TGACCGGATGACCT	0.570701		0.608195	0.59736	0.506549	TCGACCGATACTCTAATCTCCCTAGGC	A	G	G	T	C	A	T	C	C	G	G	T	C	A	GCGCG
CGCGCTGACCTTATAACCTGCCTAGGGAGATTAGAGTATCGGTCGA	probe.8844_PBM3.1240_dr2varythree303_rc	TGACCTTATAACCT	0.570524	0.573263	0.626227	0.603386	0.479222	TCGACCGATACTCTAATCTCCCTAGGC	A	G	G	T	T	A	T	A	A	G	G	T	C	A	GCGCG
CGCGCTGGACTTAGCCCCGCCTAGGGAGATTAGAGTATCGGTCGA	probe.3805_PBM3.3_H4.3_rc	TGGACTTAGCCCC	0.570444	0.595985	0.549094	0.596699	0.539996	TCGACCGATACTCTAATCTCCCTAGGC	G	G	G	G	C	T	A	A	G	T	C	C	A	G	CGCG
CGCGCTGGACTGTGAATGGCCTAGGGAGATTAGAGTATCGGTCGA	probe.14691_PBM3.3285_svmreg2171_rc	TGGACTGTGAATG	0.570388	0.572794	0.609513	0.498478	0.600767	TCGACCGATACTCTAATCTCCCTAGGC	C	A	T	T	C	A	C	A	G	T	C	C	A	G	CGCG
CGCGCCGACGTTTGATCGGCCTAGGGAGATTAGAGTATCGGTCGA	probe.11386_PBM3.3782_svmreg2824_rc	CGACGTTTGATCG	0.570187	0.663935	0.512988	0.479077	0.624747	TCGACCGATACTCTAATCTCCCTAGGC	C	G	A	T	C	A	A	A	C	G	T	C	G	G	CGCG
CGCGCTGACCTTCTAACCGCCTAGGGAGATTAGAGTATCGGTCGA	probe.13617_PBM3.2211_svmreg738_rc	TGACCTTCTAACC	0.570137	0.585151	0.570427	0.585258	0.539711	TCGACCGATACTCTAATCTCCCTAGGC	G	G	T	T	A	G	A	A	G	G	T	C	A	G	CGCG
CGCGCTGAAACTTTGACCTGCCTAGGGAGATTAGAGTATCGGTCGA	probe.5206_PBM3.1404_dr2varythree523_rc	TGAAACTTTGACCT	0.569975	0.600912	0.580948	0.627823	0.470217	TCGACCGATACTCTAATCTCCCTAGGC	A	G	G	T	C	A	A	A	G	T	T	T	C	A	GCGCG
CGCGCCGACCCTTTACCCGCCTAGGGAGATTAGAGTATCGGTCGA	probe.14581_PBM3.3175_svmreg2028_rc	CGACCCTTTACCC	0.569952	0.611005	0.541229	0.571745	0.555828	TCGACCGATACTCTAATCTCCCTAGGC	G	G	G	T	A	A	A	G	G	G	T	C	G	G	CGCG
CGCGCTGAACTTTGATTCGCCTAGGGAGATTAGAGTATCGGTCGA	probe.2773_PBM3.2773_svmreg1511_rc	TGAACTTTGATTC	0.569924	0.574686		0.568685	0.566401	TCGACCGATACTCTAATCTCCCTAGGC	G	A	A	T	C	A	A	A	G	T	T	C	A	G	CGCG
CGCGCTTTTCTTTTGACCTGCCTAGGGAGATTAGAGTATCGGTCGA	probe.1540_PBM3.1540_dr2varythree704_rc	TTTTCTTTTGACCT	0.569874	0.547294	0.665544	0.45716	0.609498	TCGACCGATACTCTAATCTCCCTAGGC	A	G	G	T	C	A	A	A	A	G	A	A	A	A	GCGCG
CGCGCTCACGTTTGACCTGCCTAGGGAGATTAGAGTATCGGTCGA	probe.13225_PBM3.1819_Ebnonadj133_rc	TCACGTTTGACCT	0.569845	0.611339	0.555833	0.567679	0.544528	TCGACCGATACTCTAATCTCCCTAGGC	A	G	G	T	C	A	A	A	C	G	T	G	A	G	CGCG
CGCGCTGCCCTTGGACCTGCCTAGGGAGATTAGAGTATCGGTCGA	probe.3836_PBM3.34_H4.34_rc	TGCCCTTGGACCT	0.569813	0.597144	0.583044	0.591562	0.5075	TCGACCGATACTCTAATCTCCCTAGGC	A	G	G	T	C	C	A	A	G	G	G	C	A	G	CGCG
CGCGCTGTGTTTTGACCTGCCTAGGGAGATTAGAGTATCGGTCGA	probe.899_PBM3.899_EBvarythree568_rc	TGTGTTTTGACCT	0.569643	0.537733	0.579685	0.589968	0.571186	TCGACCGATACTCTAATCTCCCTAGGC	A	G	G	T	C	A	A	A	A	C	A	C	A	G	CGCG
CGCGCTGACCTGTGTCCCGCCTAGGGAGATTAGAGTATCGGTCGA	probe.14211_PBM3.2805_svmreg1552_rc	TGACCTGTGTCCC	0.569578	0.592341	0.557709	0.551047	0.577215	TCGACCGATACTCTAATCTCCCTAGGC	G	G	G	A	C	A	C	A	G	G	T	C	A	G	CGCG
CGCGCTGTCCATTGACCTGCCTAGGGAGATTAGAGTATCGGTCGA	probe.1818_PBM3.1818_Ebnonadj124_rc	TGTCCATTGACCT	0.569224	0.545748	0.581996	0.54413	0.605022	TCGACCGATACTCTAATCTCCCTAGGC	A	G	G	T	C	A	A	T	G	G	A	C	A	G	CGCG
CGCGCTGACCCAGTGACCTGCCTAGGGAGATTAGAGTATCGGTCGA	probe.1319_PBM3.1319_dr2varythree409_rc	TGACCCAGTGACCT	0.569159	0.554792	0.613667	0.570435	0.537741	TCGACCGATACTCTAATCTCCCTAGGC	A	G	G	T	C	A	C	T	G	G	G	T	C	A	GCGCG
CGCGCTGGACTGCGAACTGCCTAGGGAGATTAGAGTATCGGTCGA	probe.7175_PBM3.3373_svmreg2291_rc	TGGACTGCGAACT	0.569144	0.559565	0.56239	0.494789	0.659831	TCGACCGATACTCTAATCTCCCTAGGC	A	G	T	T	C	G	C	A	G	T	C	C	A	G	CGCG
CGCGCTGACCGTTGGACGGCCTAGGGAGATTAGAGTATCGGTCGA	probe.5800_PBM3.1998_svmreg411_rc	TGACCGTTGGACG	0.569095	0.596892	0.57105	0.526069	0.582369	TCGACCGATACTCTAATCTCCCTAGGC	C	G	T	C	C	A	A	C	G	G	T	C	A	G	CGCG
[truncated: 2,028 more rows]

## Sheet: Table S6
	Table S6. Gene Ontology (GO) analysis of human genes with >8 HNF4a-Alu elements within 5 kb upstream of +1
[truncated: 93 more rows]
